# Supplementary material for: High-throughput cis-regulatory element discovery in the vector mosquito Aedes aegypti
Source: BMC Genomics. 2016 May 10;17:341. doi: 10.1186/s12864-016-2468-x (PMC4862039; doi:10.1186/s12864-016-2468-x)
Supplement: Additional file 2: — FP DNA Sequences. The A. aegypti supercontig locations (start-end sites) for the entire FAIRE-seq data set are provided. (XLSX 3291 kb) [file 12864_2016_2468_MOESM2_ESM.xlsx]

## Sheet: FAIRE peaks
FP #	Location (supercontig: start-end)
FP1	supercont1.1: 6003-7178
FP2	supercont1.1: 27144-28092
FP3	supercont1.1: 57449-58377
FP4	supercont1.1: 59352-60306
FP5	supercont1.1: 65232-66218
FP6	supercont1.1: 81474-82613
FP7	supercont1.1: 94727-95745
FP8	supercont1.1: 95930-96792
FP9	supercont1.1: 112511-113808
FP10	supercont1.1: 122803-123693
FP11	supercont1.1: 146661-147987
FP12	supercont1.1: 148991-149699
FP13	supercont1.1: 160111-160763
FP14	supercont1.1: 161251-162042
FP15	supercont1.1: 167489-168501
FP16	supercont1.1: 180318-181602
FP17	supercont1.1: 192451-193557
FP18	supercont1.1: 201935-202977
FP19	supercont1.1: 216107-218017
FP20	supercont1.1: 218263-219057
FP21	supercont1.1: 226734-228491
FP22	supercont1.1: 235509-236198
FP23	supercont1.1: 238856-239658
FP24	supercont1.1: 248249-248837
FP25	supercont1.1: 261423-261984
FP26	supercont1.1: 270745-271664
FP27	supercont1.1: 280610-281892
FP28	supercont1.1: 287323-290255
FP29	supercont1.1: 298495-300270
FP30	supercont1.1: 304633-305703
FP31	supercont1.1: 309033-310890
FP32	supercont1.1: 322019-323892
FP33	supercont1.1: 335555-336153
FP34	supercont1.1: 344820-345505
FP35	supercont1.1: 355036-355726
FP36	supercont1.1: 357391-359239
FP37	supercont1.1: 365183-366016
FP38	supercont1.1: 367212-368586
FP39	supercont1.1: 378417-379004
FP40	supercont1.1: 384208-384824
FP41	supercont1.1: 395017-395742
FP42	supercont1.1: 401073-403007
FP43	supercont1.1: 407945-409125
FP44	supercont1.1: 412747-415550
FP45	supercont1.1: 450516-451580
FP46	supercont1.1: 461126-462092
FP47	supercont1.1: 515701-516470
FP48	supercont1.1: 522232-526022
FP49	supercont1.1: 530914-531822
FP50	supercont1.1: 536178-536918
FP51	supercont1.1: 544177-545283
FP52	supercont1.1: 566023-566944
FP53	supercont1.1: 570999-573038
FP54	supercont1.1: 578005-578570
FP55	supercont1.1: 580752-581769
FP56	supercont1.1: 581883-584097
FP57	supercont1.1: 652608-654293
FP58	supercont1.1: 698881-700042
FP59	supercont1.1: 735482-736579
FP60	supercont1.1: 748562-749347
FP61	supercont1.1: 756913-757540
FP62	supercont1.1: 759832-762689
FP63	supercont1.1: 771306-774208
FP64	supercont1.1: 791332-793061
FP65	supercont1.1: 810326-810983
FP66	supercont1.1: 811683-812338
FP67	supercont1.1: 824685-826489
FP68	supercont1.1: 849519-850135
FP69	supercont1.1: 885638-886246
FP70	supercont1.1: 891372-891968
FP71	supercont1.1: 909532-910659
FP72	supercont1.1: 938451-940492
FP73	supercont1.1: 944094-944788
FP74	supercont1.1: 959701-960525
FP75	supercont1.1: 967805-970250
FP76	supercont1.1: 987515-988571
FP77	supercont1.1: 1000942-1002156
FP78	supercont1.1: 1002639-1003759
FP79	supercont1.1: 1011703-1012609
FP80	supercont1.1: 1014411-1015792
FP81	supercont1.1: 1024735-1026167
FP82	supercont1.1: 1030869-1031897
FP83	supercont1.1: 1039083-1040291
FP84	supercont1.1: 1043295-1043884
FP85	supercont1.1: 1051196-1052130
FP86	supercont1.1: 1064954-1067027
FP87	supercont1.1: 1067474-1068094
FP88	supercont1.1: 1073661-1074556
FP89	supercont1.1: 1078998-1080444
FP90	supercont1.1: 1087418-1088850
FP91	supercont1.1: 1092922-1093506
FP92	supercont1.1: 1099601-1100721
FP93	supercont1.1: 1103945-1104927
FP94	supercont1.1: 1112839-1114444
FP95	supercont1.1: 1121795-1123462
FP96	supercont1.1: 1128946-1129683
FP97	supercont1.1: 1133099-1134534
FP98	supercont1.1: 1145047-1146529
FP99	supercont1.1: 1151328-1151993
FP100	supercont1.1: 1153125-1153838
FP101	supercont1.1: 1157605-1158550
FP102	supercont1.1: 1162109-1162675
FP103	supercont1.1: 1164259-1165236
FP104	supercont1.1: 1166293-1167731
FP105	supercont1.1: 1176221-1177397
FP106	supercont1.1: 1181490-1183869
FP107	supercont1.1: 1189129-1190410
FP108	supercont1.1: 1194610-1195242
FP109	supercont1.1: 1205977-1207476
FP110	supercont1.1: 1212312-1214313
FP111	supercont1.1: 1222680-1223332
FP112	supercont1.1: 1229029-1230257
FP113	supercont1.1: 1241556-1242251
FP114	supercont1.1: 1246378-1246950
FP115	supercont1.1: 1254616-1256119
FP116	supercont1.1: 1263620-1266698
FP117	supercont1.1: 1266878-1267427
FP118	supercont1.1: 1280811-1281897
FP119	supercont1.1: 1286283-1287081
FP120	supercont1.1: 1291728-1293509
FP121	supercont1.1: 1308846-1310379
FP122	supercont1.1: 1314203-1316138
FP123	supercont1.1: 1320132-1320705
FP124	supercont1.1: 1320930-1322800
FP125	supercont1.1: 1322954-1323820
FP126	supercont1.1: 1331189-1331910
FP127	supercont1.1: 1334769-1335702
FP128	supercont1.1: 1343304-1344616
FP129	supercont1.1: 1348134-1349077
FP130	supercont1.1: 1350078-1350633
FP131	supercont1.1: 1354914-1356112
FP132	supercont1.1: 1356226-1357215
FP133	supercont1.1: 1368417-1370099
FP134	supercont1.1: 1376901-1379231
FP135	supercont1.1: 1391340-1391973
FP136	supercont1.1: 1393627-1394571
FP137	supercont1.1: 1403539-1406014
FP138	supercont1.1: 1411932-1412515
FP139	supercont1.1: 1430256-1430885
FP140	supercont1.1: 1432506-1434326
FP141	supercont1.1: 1442873-1446622
FP142	supercont1.1: 1462141-1462820
FP143	supercont1.1: 1463516-1465026
FP144	supercont1.1: 1471096-1471871
FP145	supercont1.1: 1473310-1474994
FP146	supercont1.1: 1475169-1476349
FP147	supercont1.1: 1486176-1487666
FP148	supercont1.1: 1513645-1514701
FP149	supercont1.1: 1543998-1545134
FP150	supercont1.1: 1582662-1583589
FP151	supercont1.1: 1591367-1592512
FP152	supercont1.1: 1603929-1605223
FP153	supercont1.1: 1609876-1610467
FP154	supercont1.1: 1611185-1611994
FP155	supercont1.1: 1618818-1621168
FP156	supercont1.1: 1624912-1625466
FP157	supercont1.1: 1633996-1636248
FP158	supercont1.1: 1638222-1638803
FP159	supercont1.1: 1642734-1643521
FP160	supercont1.1: 1655652-1657109
FP161	supercont1.1: 1661459-1662204
FP162	supercont1.1: 1662316-1662913
FP163	supercont1.1: 1665303-1667186
FP164	supercont1.1: 1667393-1668292
FP165	supercont1.1: 1677819-1678376
FP166	supercont1.1: 1693811-1695974
FP167	supercont1.1: 1702662-1703637
FP168	supercont1.1: 1703846-1704680
FP169	supercont1.1: 1708982-1709861
FP170	supercont1.1: 1717328-1718053
FP171	supercont1.1: 1726211-1726776
FP172	supercont1.1: 1728404-1729024
FP173	supercont1.1: 1730822-1731487
FP174	supercont1.1: 1750800-1751372
FP175	supercont1.1: 1752472-1753364
FP176	supercont1.1: 1768978-1769713
FP177	supercont1.1: 1771936-1772791
FP178	supercont1.1: 1787868-1789437
FP179	supercont1.1: 1803759-1804356
FP180	supercont1.1: 1822059-1822941
FP181	supercont1.1: 1832920-1833863
FP182	supercont1.1: 1834990-1835766
FP183	supercont1.1: 1839500-1840400
FP184	supercont1.1: 1854895-1856940
FP185	supercont1.1: 1870380-1871855
FP186	supercont1.1: 1882176-1882782
FP187	supercont1.1: 1903578-1904376
FP188	supercont1.1: 1904734-1905415
FP189	supercont1.1: 1920342-1920891
FP190	supercont1.1: 1931194-1932384
FP191	supercont1.1: 1937045-1937967
FP192	supercont1.1: 1944978-1946542
FP193	supercont1.1: 1959949-1961135
FP194	supercont1.1: 1983405-1984202
FP195	supercont1.1: 1992892-1993741
FP196	supercont1.1: 1995557-1996334
FP197	supercont1.1: 2004713-2005262
FP198	supercont1.1: 2026853-2027412
FP199	supercont1.1: 2032402-2032969
FP200	supercont1.1: 2033776-2035615
FP201	supercont1.1: 2055951-2056573
FP202	supercont1.1: 2074261-2075431
FP203	supercont1.1: 2078349-2079162
FP204	supercont1.1: 2080938-2081524
FP205	supercont1.1: 2084407-2085102
FP206	supercont1.1: 2094413-2094964
FP207	supercont1.1: 2095222-2097651
FP208	supercont1.1: 2102983-2104041
FP209	supercont1.1: 2105018-2105750
FP210	supercont1.1: 2113872-2114666
FP211	supercont1.1: 2130078-2130654
FP212	supercont1.1: 2145085-2145942
FP213	supercont1.1: 2166431-2167331
FP214	supercont1.1: 2192517-2193623
FP215	supercont1.1: 2207249-2207825
FP216	supercont1.1: 2214485-2215184
FP217	supercont1.1: 2224140-2225443
FP218	supercont1.1: 2230920-2231484
FP219	supercont1.1: 2239346-2239947
FP220	supercont1.1: 2245446-2246010
FP221	supercont1.1: 2253342-2254557
FP222	supercont1.1: 2257782-2258643
FP223	supercont1.1: 2268427-2269266
FP224	supercont1.1: 2275324-2277499
FP225	supercont1.1: 2283121-2285187
FP226	supercont1.1: 2302861-2304794
FP227	supercont1.1: 2309119-2310057
FP228	supercont1.1: 2311917-2312747
FP229	supercont1.1: 2316966-2317523
FP230	supercont1.1: 2321165-2322633
FP231	supercont1.1: 2322963-2323929
FP232	supercont1.1: 2328553-2329731
FP233	supercont1.1: 2334256-2336841
FP234	supercont1.1: 2341303-2342071
FP235	supercont1.1: 2343849-2344817
FP236	supercont1.1: 2348701-2349675
FP237	supercont1.1: 2350047-2350727
FP238	supercont1.1: 2361556-2362316
FP239	supercont1.1: 2363968-2364554
FP240	supercont1.1: 2365152-2366317
FP241	supercont1.1: 2380046-2380736
FP242	supercont1.1: 2381190-2381795
FP243	supercont1.1: 2395236-2395826
FP244	supercont1.1: 2395977-2397141
FP245	supercont1.1: 2406053-2406927
FP246	supercont1.1: 2414889-2415470
FP247	supercont1.1: 2416453-2417056
FP248	supercont1.1: 2423840-2424467
FP249	supercont1.1: 2425155-2425785
FP250	supercont1.1: 2471350-2472076
FP251	supercont1.1: 2480776-2481328
FP252	supercont1.1: 2497148-2499165
FP253	supercont1.1: 2507014-2507665
FP254	supercont1.1: 2508254-2508837
FP255	supercont1.1: 2516114-2516663
FP256	supercont1.1: 2524783-2526007
FP257	supercont1.1: 2546808-2547567
FP258	supercont1.1: 2553687-2554447
FP259	supercont1.1: 2563373-2564957
FP260	supercont1.1: 2574295-2575113
FP261	supercont1.1: 2576529-2577629
FP262	supercont1.1: 2581972-2583350
FP263	supercont1.1: 2585159-2585763
FP264	supercont1.1: 2595898-2596867
FP265	supercont1.1: 2608408-2608991
FP266	supercont1.1: 2633378-2634223
FP267	supercont1.1: 2642094-2642752
FP268	supercont1.1: 2648263-2648903
FP269	supercont1.1: 2652129-2652742
FP270	supercont1.1: 2656329-2658062
FP271	supercont1.1: 2665746-2666487
FP272	supercont1.1: 2668072-2668987
FP273	supercont1.1: 2682878-2683449
FP274	supercont1.1: 2692087-2692638
FP275	supercont1.1: 2693557-2694472
FP276	supercont1.1: 2706258-2707400
FP277	supercont1.1: 2717763-2719261
FP278	supercont1.1: 2726610-2727320
FP279	supercont1.1: 2727494-2728095
FP280	supercont1.1: 2729853-2730447
FP281	supercont1.1: 2742401-2744005
FP282	supercont1.1: 2750461-2751353
FP283	supercont1.1: 2798032-2798581
FP284	supercont1.1: 2803551-2804312
FP285	supercont1.1: 2806181-2807247
FP286	supercont1.1: 2816750-2817663
FP287	supercont1.1: 2839967-2842180
FP288	supercont1.1: 2848655-2850008
FP289	supercont1.1: 2851573-2853240
FP290	supercont1.1: 2858663-2860052
FP291	supercont1.1: 2866709-2867351
FP292	supercont1.1: 2869530-2870133
FP293	supercont1.1: 2871427-2872126
FP294	supercont1.1: 2881371-2882624
FP295	supercont1.1: 2884088-2885045
FP296	supercont1.1: 2906686-2907711
FP297	supercont1.1: 2909220-2910600
FP298	supercont1.1: 2915054-2915992
FP299	supercont1.1: 2916693-2917684
FP300	supercont1.1: 2923256-2925260
FP301	supercont1.1: 2933905-2935013
FP302	supercont1.1: 2937242-2938327
FP303	supercont1.1: 2952694-2953821
FP304	supercont1.1: 2955685-2956667
FP305	supercont1.1: 2963018-2964438
FP306	supercont1.1: 2972663-2973725
FP307	supercont1.1: 2977789-2979664
FP308	supercont1.1: 2988154-2988851
FP309	supercont1.1: 2996489-2998994
FP310	supercont1.1: 3004863-3005667
FP311	supercont1.1: 3020020-3020646
FP312	supercont1.1: 3034837-3035808
FP313	supercont1.1: 3037400-3037985
FP314	supercont1.1: 3045446-3046261
FP315	supercont1.1: 3051405-3052043
FP316	supercont1.1: 3052157-3054344
FP317	supercont1.1: 3072343-3073946
FP318	supercont1.1: 3076226-3076850
FP319	supercont1.1: 3097497-3099009
FP320	supercont1.1: 3117046-3117823
FP321	supercont1.1: 3123035-3123663
FP322	supercont1.1: 3141740-3143049
FP323	supercont1.1: 3154540-3155817
FP324	supercont1.1: 3174079-3174992
FP325	supercont1.1: 3197964-3198531
FP326	supercont1.1: 3213220-3214789
FP327	supercont1.1: 3245013-3245783
FP328	supercont1.1: 3247140-3247746
FP329	supercont1.1: 3252168-3253077
FP330	supercont1.1: 3253975-3255032
FP331	supercont1.1: 3270828-3271676
FP332	supercont1.1: 3281126-3283152
FP333	supercont1.1: 3293651-3295036
FP334	supercont1.1: 3301775-3304525
FP335	supercont1.1: 3316465-3317325
FP336	supercont1.1: 3319165-3320218
FP337	supercont1.1: 3320429-3321187
FP338	supercont1.1: 3326611-3328655
FP339	supercont1.1: 3349763-3350726
FP340	supercont1.1: 3355691-3356246
FP341	supercont1.1: 3357441-3359166
FP342	supercont1.1: 3416335-3417013
FP343	supercont1.1: 3427161-3428089
FP344	supercont1.1: 3430079-3430980
FP345	supercont1.1: 3444370-3444973
FP346	supercont1.1: 3449729-3450700
FP347	supercont1.1: 3453426-3454300
FP348	supercont1.1: 3461505-3462558
FP349	supercont1.1: 3463576-3464352
FP350	supercont1.1: 3481697-3482544
FP351	supercont1.1: 3492052-3493316
FP352	supercont1.1: 3494306-3495843
FP353	supercont1.1: 3498530-3499664
FP354	supercont1.1: 3504687-3505642
FP355	supercont1.1: 3505917-3506797
FP356	supercont1.1: 3507199-3509027
FP357	supercont1.1: 3520065-3520734
FP358	supercont1.1: 3522138-3522921
FP359	supercont1.1: 3531958-3532578
FP360	supercont1.1: 3540809-3541586
FP361	supercont1.1: 3546844-3547484
FP362	supercont1.1: 3548146-3548815
FP363	supercont1.1: 3552281-3553676
FP364	supercont1.1: 3562815-3564153
FP365	supercont1.1: 3575383-3576607
FP366	supercont1.1: 3576993-3578579
FP367	supercont1.1: 3582673-3583527
FP368	supercont1.1: 3593517-3594673
FP369	supercont1.1: 3602926-3604289
FP370	supercont1.1: 3619259-3620166
FP371	supercont1.1: 3621769-3622988
FP372	supercont1.1: 3630159-3631717
FP373	supercont1.1: 3639689-3640816
FP374	supercont1.1: 3643952-3644801
FP375	supercont1.1: 3652024-3652734
FP376	supercont1.1: 3656753-3658588
FP377	supercont1.1: 3666183-3667018
FP378	supercont1.1: 3670764-3671741
FP379	supercont1.1: 3688832-3689715
FP380	supercont1.1: 3691464-3692393
FP381	supercont1.1: 3698942-3700124
FP382	supercont1.1: 3703275-3704243
FP383	supercont1.1: 3746689-3749132
FP384	supercont1.1: 3768624-3769185
FP385	supercont1.1: 3784218-3785443
FP386	supercont1.1: 3794965-3796104
FP387	supercont1.1: 3800684-3802103
FP388	supercont1.1: 3812245-3813578
FP389	supercont1.1: 3814226-3815176
FP390	supercont1.1: 3834237-3835783
FP391	supercont1.1: 3857769-3858343
FP392	supercont1.1: 3859891-3860440
FP393	supercont1.1: 3865801-3867730
FP394	supercont1.1: 3874111-3874967
FP395	supercont1.1: 3876099-3877323
FP396	supercont1.1: 3887232-3888445
FP397	supercont1.1: 3919289-3919911
FP398	supercont1.1: 3926839-3928118
FP399	supercont1.1: 3935019-3935958
FP400	supercont1.1: 3941996-3942629
FP401	supercont1.1: 3944747-3945362
FP402	supercont1.1: 3948879-3949539
FP403	supercont1.1: 3956135-3956768
FP404	supercont1.1: 3961161-3962611
FP405	supercont1.1: 3962838-3963664
FP406	supercont1.1: 3967836-3969542
FP407	supercont1.1: 3986176-3986761
FP408	supercont1.1: 3996869-3997586
FP409	supercont1.1: 4005846-4007750
FP410	supercont1.1: 4026544-4027283
FP411	supercont1.1: 4030833-4031450
FP412	supercont1.1: 4041771-4043900
FP413	supercont1.1: 4049385-4050603
FP414	supercont1.1: 4055555-4056122
FP415	supercont1.1: 4056878-4057993
FP416	supercont1.1: 4072151-4074140
FP417	supercont1.1: 4081782-4082637
FP418	supercont1.1: 4102010-4102664
FP419	supercont1.1: 4104056-4104647
FP420	supercont1.1: 4106558-4107133
FP421	supercont1.1: 4113823-4115489
FP422	supercont1.1: 4115612-4116247
FP423	supercont1.1: 4121295-4123729
FP424	supercont1.1: 4128452-4129024
FP425	supercont1.1: 4139415-4140272
FP426	supercont1.1: 4140406-4140956
FP427	supercont1.1: 4168578-4170251
FP428	supercont1.1: 4176829-4177701
FP429	supercont1.1: 4180279-4180842
FP430	supercont1.1: 4182631-4184382
FP431	supercont1.1: 4189468-4191252
FP432	supercont1.1: 4191362-4192100
FP433	supercont1.1: 4195684-4196286
FP434	supercont1.1: 4196579-4197633
FP435	supercont1.1: 4206569-4208446
FP436	supercont1.1: 4216520-4218081
FP437	supercont1.1: 4223896-4225183
FP438	supercont1.1: 4228578-4230782
FP439	supercont1.1: 4236918-4238016
FP440	supercont1.1: 4244093-4245262
FP441	supercont1.1: 4248847-4249720
FP442	supercont1.1: 4251823-4252428
FP443	supercont1.1: 4259886-4260704
FP444	supercont1.1: 4262031-4263509
FP445	supercont1.1: 4272809-4274199
FP446	supercont1.1: 4280622-4281522
FP447	supercont1.1: 4283107-4284227
FP448	supercont1.1: 4305602-4306503
FP449	supercont1.1: 4320949-4321742
FP450	supercont1.1: 4323544-4324098
FP451	supercont1.1: 4325796-4327533
FP452	supercont1.1: 4359348-4360070
FP453	supercont1.1: 4371775-4372843
FP454	supercont1.1: 4401230-4401804
FP455	supercont1.1: 4411148-4411889
FP456	supercont1.1: 4412087-4413758
FP457	supercont1.1: 4418195-4418806
FP458	supercont1.1: 4427477-4428076
FP459	supercont1.1: 4445495-4447116
FP460	supercont1.1: 4462092-4463152
FP461	supercont1.1: 4466464-4467161
FP462	supercont1.1: 4497816-4498440
FP463	supercont1.1: 4511462-4512785
FP464	supercont1.1: 4513292-4513900
FP465	supercont1.1: 4520366-4520937
FP466	supercont1.1: 4525079-4525812
FP467	supercont1.1: 4563202-4564010
FP468	supercont1.1: 4569658-4570888
FP469	supercont1.1: 4577360-4577928
FP470	supercont1.1: 4578510-4579541
FP471	supercont1.1: 4599569-4600904
FP472	supercont1.1: 4614359-4615025
FP473	supercont1.1: 4620966-4621775
FP474	supercont1.1: 4629336-4629914
FP475	supercont1.1: 4630100-4631097
FP476	supercont1.1: 4635430-4636218
FP477	supercont1.1: 4659296-4660346
FP478	supercont1.1: 4666223-4667339
FP479	supercont1.1: 4668069-4668785
FP480	supercont1.1: 4669183-4669961
FP481	supercont1.1: 4674636-4675744
FP482	supercont1.1: 4677417-4678438
FP483	supercont1.1: 4696050-4697067
FP484	supercont1.1: 4712937-4713492
FP485	supercont1.1: 4714001-4714639
FP486	supercont1.1: 4716806-4717404
FP487	supercont1.1: 4720065-4720644
FP488	supercont1.1: 4740306-4741116
FP489	supercont1.1: 4749221-4749775
FP490	supercont1.1: 4756987-4757794
FP491	supercont1.1: 4804773-4805469
FP492	supercont1.1: 4816850-4818183
FP493	supercont1.1: 4845972-4847223
FP494	supercont1.1: 4923693-4924958
FP495	supercont1.1: 4945100-4946068
FP496	supercont1.1: 4958056-4958805
FP497	supercont1.1: 4969330-4970722
FP498	supercont1.1: 4985743-4986862
FP499	supercont1.1: 4994499-4995071
FP500	supercont1.1: 5006186-5007283
FP501	supercont1.1: 5026986-5027769
FP502	supercont1.1: 5034664-5035468
FP503	supercont1.1: 5048819-5049394
FP504	supercont1.1: 5054193-5055021
FP505	supercont1.1: 5060976-5063063
FP506	supercont1.1: 5073832-5075671
FP507	supercont1.1: 5078165-5078921
FP508	supercont1.1: 5079900-5080589
FP509	supercont1.1: 5085833-5086907
FP510	supercont1.1: 5091940-5093189
FP511	supercont1.1: 5109141-5110077
FP512	supercont1.1: 5124120-5124868
FP513	supercont1.1: 5129927-5130476
FP514	supercont1.1: 5143851-5144536
FP515	supercont1.1: 5157219-5158738
FP516	supercont1.1: 5165094-5165700
FP517	supercont1.1: 5185008-5186763
FP518	supercont1.1: 5198107-5199925
FP519	supercont1.1: 5200164-5200771
FP520	supercont1.1: 5205737-5206385
FP521	supercont1.1: 5216566-5217712
FP522	supercont1.1: 5229275-5229878
FP523	supercont1.1: 5230829-5231622
FP524	supercont1.1: 5237713-5238276
FP525	supercont1.1: 5240068-5241049
FP526	supercont1.1: 5246229-5246872
FP527	supercont1.1: 5247071-5247825
FP528	supercont1.1: 5258383-5259748
FP529	supercont1.1: 5275437-5276945
FP530	supercont1.1: 5298945-5299605
FP531	supercont1.1: 5307715-5308297
FP532	supercont1.1: 5321404-5322035
FP533	supercont1.1: 5326144-5327812
FP534	supercont1.1: 5338809-5339936
FP535	supercont1.1: 5384315-5384884
FP536	supercont1.1: 5387964-5389466
FP537	supercont1.1: 5396778-5397736
FP538	supercont1.1: 5404591-5406152
FP539	supercont1.1: 5423152-5425663
FP540	supercont1.1: 5438061-5439592
FP541	supercont1.1: 5448384-5449088
FP542	supercont1.1: 5462672-5463368
FP543	supercont1.1: 5465946-5466523
FP544	supercont1.1: 5478694-5480353
FP545	supercont1.1: 5484815-5485372
FP546	supercont1.1: 5486384-5488363
FP547	supercont1.1: 5504510-5505266
FP548	supercont1.1: 5509652-5511139
FP549	supercont1.1: 5518634-5521461
FP550	supercont1.1: 5528346-5529355
FP551	supercont1.1: 5534069-5535373
FP552	supercont1.1: 5548518-5549768
FP553	supercont1.1: 5550089-5550720
FP554	supercont1.1: 5562712-5563291
FP555	supercont1.1: 5570571-5572060
FP556	supercont1.1: 5576152-5577828
FP557	supercont1.1: 5578731-5579746
FP558	supercont1.1: 5585521-5586129
FP559	supercont1.1: 5587590-5588313
FP560	supercont1.1: 5595675-5596598
FP561	supercont1.1: 5604651-5605576
FP562	supercont1.1: 5616584-5617642
FP563	supercont1.1: 5622489-5623507
FP564	supercont1.1: 5626890-5627976
FP565	supercont1.1: 5632347-5633118
FP566	supercont1.1: 5633488-5635088
FP567	supercont1.1: 5640994-5643832
FP568	supercont1.1: 5647281-5648553
FP569	supercont1.1: 5654348-5655411
FP570	supercont1.1: 5659038-5660546
FP571	supercont1.1: 5666171-5667537
FP572	supercont1.1: 5667668-5668457
FP573	supercont1.1: 5679393-5681446
FP574	supercont1.1: 5694066-5695177
FP575	supercont1.1: 5705872-5706873
FP576	supercont1.1: 5712899-5713826
FP577	supercont1.1: 5715029-5716063
FP578	supercont1.1: 5723853-5724890
FP579	supercont1.1: 5729085-5729882
FP580	supercont1.1: 5759802-5761741
FP581	supercont1.1: 5762943-5763796
FP582	supercont1.1: 5772942-5774206
FP583	supercont1.1: 5785646-5786460
FP584	supercont1.1: 5793304-5794785
FP585	supercont1.10: 1741-2879
FP586	supercont1.10: 8898-9624
FP587	supercont1.10: 12527-13395
FP588	supercont1.10: 34621-35226
FP589	supercont1.10: 37347-37904
FP590	supercont1.10: 49566-51953
FP591	supercont1.10: 55623-57772
FP592	supercont1.10: 72783-73332
FP593	supercont1.10: 74583-75605
FP594	supercont1.10: 80200-81114
FP595	supercont1.10: 86984-88205
FP596	supercont1.10: 88655-89674
FP597	supercont1.10: 90288-91266
FP598	supercont1.10: 105042-106045
FP599	supercont1.10: 116588-118691
FP600	supercont1.10: 130825-132284
FP601	supercont1.10: 137480-138605
FP602	supercont1.10: 139669-140265
FP603	supercont1.10: 142512-143174
FP604	supercont1.10: 144210-145205
FP605	supercont1.10: 151321-151974
FP606	supercont1.10: 153003-155615
FP607	supercont1.10: 162800-164051
FP608	supercont1.10: 167234-167814
FP609	supercont1.10: 182508-183245
FP610	supercont1.10: 183839-184939
FP611	supercont1.10: 188481-189809
FP612	supercont1.10: 198953-199951
FP613	supercont1.10: 237735-238817
FP614	supercont1.10: 247108-248322
FP615	supercont1.10: 253042-255257
FP616	supercont1.10: 262078-263134
FP617	supercont1.10: 266987-267744
FP618	supercont1.10: 268463-269049
FP619	supercont1.10: 277884-278697
FP620	supercont1.10: 288343-289994
FP621	supercont1.10: 295132-297009
FP622	supercont1.10: 306051-307294
FP623	supercont1.10: 315890-316533
FP624	supercont1.10: 323306-325542
FP625	supercont1.10: 334280-335374
FP626	supercont1.10: 341399-341998
FP627	supercont1.10: 346070-347431
FP628	supercont1.10: 351944-353132
FP629	supercont1.10: 355184-355752
FP630	supercont1.10: 363243-363956
FP631	supercont1.10: 364582-365284
FP632	supercont1.10: 371968-372517
FP633	supercont1.10: 373508-374121
FP634	supercont1.10: 382036-382673
FP635	supercont1.10: 387200-387858
FP636	supercont1.10: 391708-392607
FP637	supercont1.10: 395192-395757
FP638	supercont1.10: 411986-413251
FP639	supercont1.10: 419657-420477
FP640	supercont1.10: 428011-429478
FP641	supercont1.10: 437542-439091
FP642	supercont1.10: 440960-441616
FP643	supercont1.10: 447983-450274
FP644	supercont1.10: 455093-457355
FP645	supercont1.10: 463466-464166
FP646	supercont1.10: 472793-474103
FP647	supercont1.10: 480582-481512
FP648	supercont1.10: 486120-486731
FP649	supercont1.10: 500453-501769
FP650	supercont1.10: 516882-519163
FP651	supercont1.10: 525992-526761
FP652	supercont1.10: 536147-537729
FP653	supercont1.10: 553346-554060
FP654	supercont1.10: 560943-561492
FP655	supercont1.10: 563335-564558
FP656	supercont1.10: 574373-575560
FP657	supercont1.10: 586971-588026
FP658	supercont1.10: 594042-595055
FP659	supercont1.10: 602787-603515
FP660	supercont1.10: 605073-607018
FP661	supercont1.10: 614060-615674
FP662	supercont1.10: 634833-635541
FP663	supercont1.10: 648202-648751
FP664	supercont1.10: 651011-652113
FP665	supercont1.10: 652901-654033
FP666	supercont1.10: 654584-655183
FP667	supercont1.10: 664662-665398
FP668	supercont1.10: 678641-680386
FP669	supercont1.10: 682037-684303
FP670	supercont1.10: 689862-691002
FP671	supercont1.10: 695342-696387
FP672	supercont1.10: 696677-697477
FP673	supercont1.10: 709951-710608
FP674	supercont1.10: 718870-719509
FP675	supercont1.10: 719666-720217
FP676	supercont1.10: 734465-735055
FP677	supercont1.10: 750378-751341
FP678	supercont1.10: 767485-768131
FP679	supercont1.10: 793099-795237
FP680	supercont1.10: 807929-808618
FP681	supercont1.10: 809410-810122
FP682	supercont1.10: 822052-823195
FP683	supercont1.10: 833423-834005
FP684	supercont1.10: 837570-838977
FP685	supercont1.10: 846676-847318
FP686	supercont1.10: 854087-854817
FP687	supercont1.10: 855444-856747
FP688	supercont1.10: 861945-862721
FP689	supercont1.10: 870692-871354
FP690	supercont1.10: 880078-880692
FP691	supercont1.10: 882682-883804
FP692	supercont1.10: 895023-895872
FP693	supercont1.10: 900542-901397
FP694	supercont1.10: 906912-907748
FP695	supercont1.10: 921029-922085
FP696	supercont1.10: 937949-938882
FP697	supercont1.10: 944200-945280
FP698	supercont1.10: 947394-948306
FP699	supercont1.10: 957114-957684
FP700	supercont1.10: 972646-973290
FP701	supercont1.10: 973415-974095
FP702	supercont1.10: 983695-985271
FP703	supercont1.10: 985755-986623
FP704	supercont1.10: 990963-991825
FP705	supercont1.10: 992130-993066
FP706	supercont1.10: 1006071-1006999
FP707	supercont1.10: 1014416-1014998
FP708	supercont1.10: 1017502-1018404
FP709	supercont1.10: 1033735-1035251
FP710	supercont1.10: 1047534-1048447
FP711	supercont1.10: 1056837-1058695
FP712	supercont1.10: 1059681-1060479
FP713	supercont1.10: 1078681-1079998
FP714	supercont1.10: 1098276-1100318
FP715	supercont1.10: 1104937-1105604
FP716	supercont1.10: 1107118-1107741
FP717	supercont1.10: 1112850-1113786
FP718	supercont1.10: 1139621-1142242
FP719	supercont1.10: 1146149-1147028
FP720	supercont1.10: 1154019-1155284
FP721	supercont1.10: 1168617-1169611
FP722	supercont1.10: 1176909-1178218
FP723	supercont1.10: 1186955-1187504
FP724	supercont1.10: 1196495-1197581
FP725	supercont1.10: 1211724-1212296
FP726	supercont1.10: 1217172-1217840
FP727	supercont1.10: 1222371-1226417
FP728	supercont1.10: 1234736-1235800
FP729	supercont1.10: 1246845-1248471
FP730	supercont1.10: 1261618-1262190
FP731	supercont1.10: 1264440-1265330
FP732	supercont1.10: 1280954-1282156
FP733	supercont1.10: 1342251-1343121
FP734	supercont1.10: 1381577-1382176
FP735	supercont1.10: 1383743-1384327
FP736	supercont1.10: 1397832-1399694
FP737	supercont1.10: 1436787-1437408
FP738	supercont1.10: 1439846-1440706
FP739	supercont1.10: 1461056-1461758
FP740	supercont1.10: 1476067-1477229
FP741	supercont1.10: 1503523-1505101
FP742	supercont1.10: 1517212-1518202
FP743	supercont1.10: 1528956-1530233
FP744	supercont1.10: 1554644-1557754
FP745	supercont1.10: 1575602-1577151
FP746	supercont1.10: 1617672-1618421
FP747	supercont1.10: 1630284-1630834
FP748	supercont1.10: 1653753-1654607
FP749	supercont1.10: 1678255-1679108
FP750	supercont1.10: 1693161-1695837
FP751	supercont1.10: 1697464-1698076
FP752	supercont1.10: 1719461-1721477
FP753	supercont1.10: 1729140-1729735
FP754	supercont1.10: 1729978-1730613
FP755	supercont1.10: 1743270-1744642
FP756	supercont1.10: 1754589-1755919
FP757	supercont1.10: 1757895-1758506
FP758	supercont1.10: 1758757-1759348
FP759	supercont1.10: 1763368-1764079
FP760	supercont1.10: 1768334-1769223
FP761	supercont1.10: 1771863-1772621
FP762	supercont1.10: 1779521-1780477
FP763	supercont1.10: 1781897-1782523
FP764	supercont1.10: 1783374-1784124
FP765	supercont1.10: 1805821-1806568
FP766	supercont1.10: 1815055-1816621
FP767	supercont1.10: 1824967-1825768
FP768	supercont1.10: 1834960-1836326
FP769	supercont1.10: 1844057-1845716
FP770	supercont1.10: 1857503-1858223
FP771	supercont1.10: 1858496-1859896
FP772	supercont1.10: 1865278-1866537
FP773	supercont1.10: 1871132-1871843
FP774	supercont1.10: 1878257-1879818
FP775	supercont1.10: 1894751-1895901
FP776	supercont1.10: 1896329-1896978
FP777	supercont1.10: 1903427-1904383
FP778	supercont1.10: 1929109-1932002
FP779	supercont1.10: 1932984-1934067
FP780	supercont1.10: 1954231-1955165
FP781	supercont1.10: 1965403-1966209
FP782	supercont1.10: 1967014-1969046
FP783	supercont1.10: 1974369-1975355
FP784	supercont1.10: 1983624-1984193
FP785	supercont1.10: 2011024-2012252
FP786	supercont1.10: 2017512-2018397
FP787	supercont1.10: 2025480-2026064
FP788	supercont1.10: 2032218-2033805
FP789	supercont1.10: 2038603-2039202
FP790	supercont1.10: 2039949-2041589
FP791	supercont1.10: 2050238-2051631
FP792	supercont1.10: 2058799-2060603
FP793	supercont1.10: 2060740-2061385
FP794	supercont1.10: 2065625-2066731
FP795	supercont1.10: 2067485-2068044
FP796	supercont1.10: 2075297-2076238
FP797	supercont1.10: 2076801-2077403
FP798	supercont1.10: 2083689-2084265
FP799	supercont1.10: 2098806-2099506
FP800	supercont1.10: 2100254-2100979
FP801	supercont1.10: 2106110-2107023
FP802	supercont1.10: 2116141-2117753
FP803	supercont1.10: 2156918-2157669
FP804	supercont1.10: 2167410-2169260
FP805	supercont1.10: 2171980-2172845
FP806	supercont1.10: 2173302-2174614
FP807	supercont1.10: 2193696-2194257
FP808	supercont1.10: 2195908-2196924
FP809	supercont1.10: 2197090-2198727
FP810	supercont1.10: 2207311-2207917
FP811	supercont1.10: 2213448-2214918
FP812	supercont1.10: 2215104-2216574
FP813	supercont1.10: 2221285-2222089
FP814	supercont1.10: 2252426-2253225
FP815	supercont1.10: 2258378-2258970
FP816	supercont1.10: 2262001-2262650
FP817	supercont1.10: 2269140-2270070
FP818	supercont1.10: 2270546-2271689
FP819	supercont1.10: 2276731-2277490
FP820	supercont1.10: 2283273-2284740
FP821	supercont1.10: 2293254-2294540
FP822	supercont1.10: 2308417-2310536
FP823	supercont1.10: 2329344-2330269
FP824	supercont1.10: 2331216-2332037
FP825	supercont1.10: 2332326-2332906
FP826	supercont1.10: 2341736-2343073
FP827	supercont1.10: 2368698-2369669
FP828	supercont1.10: 2370212-2371480
FP829	supercont1.10: 2384882-2385861
FP830	supercont1.10: 2395399-2396857
FP831	supercont1.10: 2404831-2405513
FP832	supercont1.10: 2405992-2407642
FP833	supercont1.10: 2427057-2427632
FP834	supercont1.10: 2428310-2429291
FP835	supercont1.10: 2431229-2432506
FP836	supercont1.10: 2476486-2479396
FP837	supercont1.10: 2489573-2490205
FP838	supercont1.10: 2495765-2496318
FP839	supercont1.10: 2516639-2518146
FP840	supercont1.10: 2528620-2529350
FP841	supercont1.10: 2542611-2543992
FP842	supercont1.10: 2562536-2563154
FP843	supercont1.10: 2564895-2565575
FP844	supercont1.10: 2601182-2602036
FP845	supercont1.10: 2610027-2611001
FP846	supercont1.10: 2611880-2613461
FP847	supercont1.10: 2633748-2634465
FP848	supercont1.10: 2634938-2635839
FP849	supercont1.10: 2659794-2660857
FP850	supercont1.10: 2669668-2670372
FP851	supercont1.10: 2678192-2679389
FP852	supercont1.10: 2711864-2713353
FP853	supercont1.10: 2718860-2719805
FP854	supercont1.10: 2722430-2723183
FP855	supercont1.10: 2723959-2724724
FP856	supercont1.10: 2736054-2737964
FP857	supercont1.10: 2744111-2745074
FP858	supercont1.10: 2776909-2777517
FP859	supercont1.10: 2807359-2808380
FP860	supercont1.10: 2808646-2810585
FP861	supercont1.10: 2820980-2822752
FP862	supercont1.10: 2828850-2830178
FP863	supercont1.10: 2857928-2859910
FP864	supercont1.10: 2870685-2871853
FP865	supercont1.10: 2885869-2886693
FP866	supercont1.10: 2887271-2888194
FP867	supercont1.10: 2891827-2893507
FP868	supercont1.10: 2898268-2899609
FP869	supercont1.10: 2908733-2910996
FP870	supercont1.10: 2911672-2912393
FP871	supercont1.10: 2924392-2924987
FP872	supercont1.10: 2926135-2926784
FP873	supercont1.10: 2936717-2937776
FP874	supercont1.10: 2938393-2940115
FP875	supercont1.10: 2942737-2944276
FP876	supercont1.10: 2950183-2950882
FP877	supercont1.10: 2955268-2956854
FP878	supercont1.10: 2966102-2967200
FP879	supercont1.10: 2968615-2969615
FP880	supercont1.10: 3017575-3019029
FP881	supercont1.10: 3065224-3065788
FP882	supercont1.10: 3066813-3067901
FP883	supercont1.10: 3072882-3073787
FP884	supercont1.10: 3075484-3076679
FP885	supercont1.10: 3104150-3105128
FP886	supercont1.10: 3133475-3134583
FP887	supercont1.10: 3168758-3169384
FP888	supercont1.10: 3172268-3173422
FP889	supercont1.10: 3181104-3181993
FP890	supercont1.10: 3199037-3199736
FP891	supercont1.10: 3205996-3207906
FP892	supercont1.10: 3236509-3237060
FP893	supercont1.10: 3239010-3241324
FP894	supercont1.10: 3248263-3249058
FP895	supercont1.10: 3264339-3265051
FP896	supercont1.10: 3265676-3266443
FP897	supercont1.10: 3285233-3285923
FP898	supercont1.10: 3289262-3291549
FP899	supercont1.10: 3295968-3298082
FP900	supercont1.10: 3315334-3316384
FP901	supercont1.10: 3329846-3330640
FP902	supercont1.10: 3336172-3338373
FP903	supercont1.10: 3373684-3374511
FP904	supercont1.10: 3377461-3378037
FP905	supercont1.10: 3378294-3378908
FP906	supercont1.10: 3402552-3404240
FP907	supercont1.10: 3418283-3419467
FP908	supercont1.10: 3427255-3428410
FP909	supercont1.10: 3429835-3431188
FP910	supercont1.10: 3439816-3440545
FP911	supercont1.10: 3440783-3442884
FP912	supercont1.10: 3447471-3449378
FP913	supercont1.10: 3450077-3451257
FP914	supercont1.10: 3462486-3463406
FP915	supercont1.10: 3468042-3469321
FP916	supercont1.10: 3477270-3477858
FP917	supercont1.10: 3490141-3491445
FP918	supercont1.10: 3509906-3511053
FP919	supercont1.10: 3522709-3524565
FP920	supercont1.10: 3542320-3543013
FP921	supercont1.10: 3565458-3566787
FP922	supercont1.10: 3572026-3573059
FP923	supercont1.10: 3579412-3581003
FP924	supercont1.10: 3589453-3591024
FP925	supercont1.10: 3591535-3592280
FP926	supercont1.10: 3610536-3611421
FP927	supercont1.10: 3616436-3617090
FP928	supercont1.10: 3624688-3625877
FP929	supercont1.10: 3626966-3627542
FP930	supercont1.10: 3630751-3631458
FP931	supercont1.10: 3633503-3634104
FP932	supercont1.10: 3636460-3638433
FP933	supercont1.10: 3659341-3659919
FP934	supercont1.10: 3670069-3670798
FP935	supercont1.10: 3672550-3674426
FP936	supercont1.10: 3679846-3681028
FP937	supercont1.10: 3691321-3692401
FP938	supercont1.10: 3693519-3694374
FP939	supercont1.10: 3698175-3700062
FP940	supercont1.10: 3707294-3708036
FP941	supercont1.10: 3709465-3711065
FP942	supercont1.10: 3725634-3726835
FP943	supercont1.10: 3727717-3728284
FP944	supercont1.10: 3736320-3737044
FP945	supercont1.10: 3748927-3749476
FP946	supercont1.10: 3754915-3755970
FP947	supercont1.10: 3769026-3769670
FP948	supercont1.10: 3770128-3771105
FP949	supercont1.10: 3779300-3780054
FP950	supercont1.10: 3789824-3791532
FP951	supercont1.10: 3794814-3795521
FP952	supercont1.10: 3818650-3819292
FP953	supercont1.10: 3828430-3830390
FP954	supercont1.10: 3837642-3838669
FP955	supercont1.10: 3844054-3844693
FP956	supercont1.10: 3845079-3846558
FP957	supercont1.10: 3852499-3854452
FP958	supercont1.10: 3869339-3870190
FP959	supercont1.10: 3870567-3871465
FP960	supercont1.10: 3883537-3885232
FP961	supercont1.10: 3890351-3890923
FP962	supercont1.10: 3898609-3899569
FP963	supercont1.10: 3903363-3904598
FP964	supercont1.10: 3929469-3930142
FP965	supercont1.10: 3930308-3931706
FP966	supercont1.10: 3942727-3943427
FP967	supercont1.10: 3953778-3954792
FP968	supercont1.10: 3983956-3984521
FP969	supercont1.10: 4001903-4002506
FP970	supercont1.10: 4021530-4022453
FP971	supercont1.10: 4029329-4030380
FP972	supercont1.10: 4031620-4032271
FP973	supercont1.10: 4033726-4034277
FP974	supercont1.10: 4041399-4043102
FP975	supercont1.10: 4055030-4055907
FP976	supercont1.10: 4084276-4085790
FP977	supercont1.10: 4098353-4099337
FP978	supercont1.10: 4102054-4102874
FP979	supercont1.10: 4104511-4105121
FP980	supercont1.10: 4113123-4114535
FP981	supercont1.10: 4120734-4121742
FP982	supercont1.10: 4121918-4122550
FP983	supercont1.10: 4128721-4129735
FP984	supercont1.10: 4139049-4139930
FP985	supercont1.10: 4162278-4163026
FP986	supercont1.10: 4193913-4195314
FP987	supercont1.10: 4253524-4254454
FP988	supercont1.10: 4336045-4336607
FP989	supercont1.10: 4337282-4338235
FP990	supercont1.10: 4372982-4373952
FP991	supercont1.10: 4379489-4380136
FP992	supercont1.100: 7941-8552
FP993	supercont1.100: 12562-13307
FP994	supercont1.100: 15033-16320
FP995	supercont1.100: 36331-36944
FP996	supercont1.100: 61414-62691
FP997	supercont1.100: 203731-205184
FP998	supercont1.100: 214512-215407
FP999	supercont1.100: 216861-217810
FP1000	supercont1.100: 226751-227446
FP1001	supercont1.100: 238425-239246
FP1002	supercont1.100: 241259-241813
FP1003	supercont1.100: 243813-244445
FP1004	supercont1.100: 246012-246775
FP1005	supercont1.100: 247057-247652
FP1006	supercont1.100: 269184-269982
FP1007	supercont1.100: 280034-280955
FP1008	supercont1.100: 291868-294568
FP1009	supercont1.100: 294991-296123
FP1010	supercont1.100: 306764-307550
FP1011	supercont1.100: 321255-321966
FP1012	supercont1.100: 324962-325576
FP1013	supercont1.100: 333354-335046
FP1014	supercont1.100: 336475-337046
FP1015	supercont1.100: 341674-342388
FP1016	supercont1.100: 342552-343113
FP1017	supercont1.100: 350040-352704
FP1018	supercont1.100: 358156-360188
FP1019	supercont1.100: 365259-366277
FP1020	supercont1.100: 375912-378012
FP1021	supercont1.100: 378290-380530
FP1022	supercont1.100: 393906-394488
FP1023	supercont1.100: 397053-397650
FP1024	supercont1.100: 406106-407214
FP1025	supercont1.100: 424594-425328
FP1026	supercont1.100: 447877-448513
FP1027	supercont1.100: 456987-457538
FP1028	supercont1.100: 459067-460028
FP1029	supercont1.100: 474749-475902
FP1030	supercont1.100: 492701-494284
FP1031	supercont1.100: 495499-496062
FP1032	supercont1.100: 503257-503823
FP1033	supercont1.100: 508443-510167
FP1034	supercont1.100: 530219-531187
FP1035	supercont1.100: 532339-532907
FP1036	supercont1.100: 539146-540093
FP1037	supercont1.100: 555926-556551
FP1038	supercont1.100: 569973-571034
FP1039	supercont1.100: 587842-588784
FP1040	supercont1.100: 593968-595044
FP1041	supercont1.100: 596567-597259
FP1042	supercont1.100: 598880-599759
FP1043	supercont1.100: 613299-613903
FP1044	supercont1.100: 617301-618025
FP1045	supercont1.100: 623230-623810
FP1046	supercont1.100: 624871-625508
FP1047	supercont1.100: 631066-631840
FP1048	supercont1.100: 636182-637767
FP1049	supercont1.100: 645049-645852
FP1050	supercont1.100: 662150-663400
FP1051	supercont1.100: 677397-678684
FP1052	supercont1.100: 681428-682039
FP1053	supercont1.100: 686768-687457
FP1054	supercont1.100: 688984-689862
FP1055	supercont1.100: 708748-710755
FP1056	supercont1.100: 714164-715270
FP1057	supercont1.100: 718432-719345
FP1058	supercont1.100: 733703-734495
FP1059	supercont1.100: 752828-753507
FP1060	supercont1.100: 780167-782583
FP1061	supercont1.100: 783223-783782
FP1062	supercont1.100: 803388-803940
FP1063	supercont1.100: 808228-809159
FP1064	supercont1.100: 820594-821157
FP1065	supercont1.100: 838782-839978
FP1066	supercont1.100: 851562-852563
FP1067	supercont1.100: 874179-874852
FP1068	supercont1.100: 880933-881840
FP1069	supercont1.100: 888780-889440
FP1070	supercont1.100: 892583-893446
FP1071	supercont1.100: 897829-898412
FP1072	supercont1.100: 904063-904986
FP1073	supercont1.100: 909407-910516
FP1074	supercont1.100: 924117-925304
FP1075	supercont1.100: 930591-931267
FP1076	supercont1.100: 933286-934157
FP1077	supercont1.100: 940911-943138
FP1078	supercont1.100: 950532-953345
FP1079	supercont1.100: 953843-954788
FP1080	supercont1.100: 966779-967646
FP1081	supercont1.100: 982237-982858
FP1082	supercont1.100: 987573-988194
FP1083	supercont1.100: 994683-995270
FP1084	supercont1.100: 999730-1000555
FP1085	supercont1.100: 1001638-1002215
FP1086	supercont1.100: 1004185-1005123
FP1087	supercont1.100: 1005741-1006483
FP1088	supercont1.100: 1020306-1022467
FP1089	supercont1.100: 1028427-1029680
FP1090	supercont1.100: 1032218-1032807
FP1091	supercont1.100: 1043941-1044944
FP1092	supercont1.100: 1127040-1127595
FP1093	supercont1.100: 1141253-1142217
FP1094	supercont1.100: 1156127-1157001
FP1095	supercont1.100: 1183673-1184548
FP1096	supercont1.100: 1185734-1186301
FP1097	supercont1.100: 1197702-1199314
FP1098	supercont1.100: 1204149-1205820
FP1099	supercont1.100: 1220185-1221694
FP1100	supercont1.100: 1238994-1240159
FP1101	supercont1.100: 1268085-1268634
FP1102	supercont1.100: 1268992-1270027
FP1103	supercont1.100: 1276136-1276890
FP1104	supercont1.100: 1286684-1287475
FP1105	supercont1.100: 1295613-1296401
FP1106	supercont1.100: 1305271-1305865
FP1107	supercont1.100: 1306685-1307508
FP1108	supercont1.100: 1309174-1310454
FP1109	supercont1.100: 1320831-1323998
FP1110	supercont1.100: 1331741-1333385
FP1111	supercont1.100: 1337888-1338529
FP1112	supercont1.100: 1339870-1341086
FP1113	supercont1.100: 1355774-1356412
FP1114	supercont1.100: 1358711-1359430
FP1115	supercont1.100: 1366207-1367179
FP1116	supercont1.100: 1373517-1374078
FP1117	supercont1.100: 1374329-1374964
FP1118	supercont1.100: 1377012-1378380
FP1119	supercont1.100: 1386412-1387278
FP1120	supercont1.100: 1440730-1441428
FP1121	supercont1.100: 1443199-1444611
FP1122	supercont1.100: 1449333-1449989
FP1123	supercont1.100: 1461197-1462269
FP1124	supercont1.100: 1464996-1466387
FP1125	supercont1.100: 1467033-1468128
FP1126	supercont1.100: 1479204-1480505
FP1127	supercont1.100: 1486490-1487218
FP1128	supercont1.100: 1491445-1492824
FP1129	supercont1.100: 1499280-1500742
FP1130	supercont1.100: 1509013-1510026
FP1131	supercont1.100: 1514470-1515210
FP1132	supercont1.100: 1521080-1521795
FP1133	supercont1.100: 1540111-1540997
FP1134	supercont1.100: 1553711-1554298
FP1135	supercont1.100: 1565630-1566466
FP1136	supercont1.100: 1596107-1597018
FP1137	supercont1.100: 1597126-1599080
FP1138	supercont1.100: 1603069-1605021
FP1139	supercont1.100: 1608227-1609576
FP1140	supercont1.100: 1617861-1618925
FP1141	supercont1.100: 1624277-1626809
FP1142	supercont1.100: 1633029-1635970
FP1143	supercont1.100: 1665525-1666572
FP1144	supercont1.100: 1667718-1669102
FP1145	supercont1.100: 1674730-1676086
FP1146	supercont1.100: 1698814-1700010
FP1147	supercont1.100: 1701950-1702654
FP1148	supercont1.100: 1706471-1707924
FP1149	supercont1.100: 1709313-1710267
FP1150	supercont1.100: 1715373-1716888
FP1151	supercont1.100: 1717029-1717678
FP1152	supercont1.100: 1724680-1725391
FP1153	supercont1.100: 1730810-1731625
FP1154	supercont1.100: 1735608-1736186
FP1155	supercont1.100: 1737049-1738611
FP1156	supercont1.100: 1745419-1746134
FP1157	supercont1.100: 1748369-1749224
FP1158	supercont1.100: 1754576-1755604
FP1159	supercont1.100: 1760226-1761401
FP1160	supercont1.100: 1762545-1763218
FP1161	supercont1.100: 1774891-1775937
FP1162	supercont1.100: 1782149-1782698
FP1163	supercont1.100: 1788920-1789599
FP1164	supercont1.100: 1804223-1805747
FP1165	supercont1.100: 1813279-1813904
FP1166	supercont1.100: 1814133-1814745
FP1167	supercont1.100: 1823431-1824652
FP1168	supercont1.100: 1832379-1833720
FP1169	supercont1.100: 1845463-1846086
FP1170	supercont1.100: 1864227-1864991
FP1171	supercont1.100: 1875148-1877237
FP1172	supercont1.100: 1880466-1881361
FP1173	supercont1.100: 1887094-1889927
FP1174	supercont1.100: 1901431-1903165
FP1175	supercont1.100: 1914325-1915242
FP1176	supercont1.100: 1915900-1916465
FP1177	supercont1.100: 1954676-1957564
FP1178	supercont1.100: 1961287-1962673
FP1179	supercont1.100: 1967612-1968810
FP1180	supercont1.100: 1976461-1977469
FP1181	supercont1.100: 1985392-1986064
FP1182	supercont1.100: 1986625-1988619
FP1183	supercont1.100: 1993486-1994663
FP1184	supercont1.100: 2005289-2005840
FP1185	supercont1.100: 2012064-2013314
FP1186	supercont1.100: 2021066-2021837
FP1187	supercont1.100: 2024617-2025433
FP1188	supercont1.100: 2031533-2032188
FP1189	supercont1.100: 2044457-2045740
FP1190	supercont1.100: 2054697-2055485
FP1191	supercont1.100: 2056666-2058251
FP1192	supercont1.100: 2064240-2065433
FP1193	supercont1.100: 2067037-2067724
FP1194	supercont1.100: 2079028-2079716
FP1195	supercont1.100: 2080716-2081531
FP1196	supercont1.100: 2088090-2089425
FP1197	supercont1.100: 2090404-2091932
FP1198	supercont1.100: 2095020-2095712
FP1199	supercont1.100: 2101609-2103028
FP1200	supercont1.100: 2104097-2105396
FP1201	supercont1.100: 2138724-2139925
FP1202	supercont1.100: 2140426-2142009
FP1203	supercont1.100: 2152963-2153965
FP1204	supercont1.100: 2165694-2168574
FP1205	supercont1.100: 2169198-2170444
FP1206	supercont1.100: 2174947-2175584
FP1207	supercont1.100: 2175916-2176689
FP1208	supercont1.100: 2205349-2205976
FP1209	supercont1.100: 2218101-2218859
FP1210	supercont1.100: 2256847-2257606
FP1211	supercont1.100: 2273666-2275945
FP1212	supercont1.100: 2289929-2290796
FP1213	supercont1.100: 2290909-2291553
FP1214	supercont1.100: 2296453-2297371
FP1215	supercont1.100: 2300310-2300885
FP1216	supercont1.100: 2315304-2315948
FP1217	supercont1.100: 2321904-2323192
FP1218	supercont1.100: 2329401-2330508
FP1219	supercont1.100: 2339439-2340779
FP1220	supercont1.100: 2341787-2342632
FP1221	supercont1.100: 2365518-2366207
FP1222	supercont1.100: 2366768-2368892
FP1223	supercont1.100: 2379563-2380174
FP1224	supercont1.100: 2394629-2395530
FP1225	supercont1.100: 2395826-2397030
FP1226	supercont1.100: 2406431-2409052
FP1227	supercont1.100: 2413650-2414295
FP1228	supercont1.100: 2414681-2415766
FP1229	supercont1.100: 2435718-2436351
FP1230	supercont1.100: 2439788-2440442
FP1231	supercont1.100: 2449004-2451215
FP1232	supercont1.100: 2460016-2460625
FP1233	supercont1.100: 2461064-2462194
FP1234	supercont1.100: 2477715-2479156
FP1235	supercont1.100: 2484745-2485425
FP1236	supercont1.100: 2487429-2488589
FP1237	supercont1.100: 2497432-2498026
FP1238	supercont1.100: 2502635-2503593
FP1239	supercont1.100: 2504002-2504697
FP1240	supercont1.100: 2511241-2511805
FP1241	supercont1.100: 2514719-2515279
FP1242	supercont1.100: 2524265-2525222
FP1243	supercont1.100: 2536067-2536831
FP1244	supercont1.100: 2540665-2541895
FP1245	supercont1.100: 2546290-2547626
FP1246	supercont1.100: 2548503-2549424
FP1247	supercont1.100: 2556509-2557461
FP1248	supercont1.100: 2574986-2577079
FP1249	supercont1.100: 2582681-2584763
FP1250	supercont1.100: 2585149-2586143
FP1251	supercont1.100: 2593451-2595053
FP1252	supercont1.100: 2633826-2634444
FP1253	supercont1.100: 2637178-2637788
FP1254	supercont1.1000: 50042-50691
FP1255	supercont1.1000: 142648-143934
FP1256	supercont1.1000: 167988-169434
FP1257	supercont1.1000: 246928-248079
FP1258	supercont1.1001: 9704-10390
FP1259	supercont1.1001: 16837-17446
FP1260	supercont1.1001: 57716-58901
FP1261	supercont1.1001: 78893-79872
FP1262	supercont1.1001: 106458-107372
FP1263	supercont1.1001: 109006-109694
FP1264	supercont1.1001: 114732-115427
FP1265	supercont1.1001: 115997-116860
FP1266	supercont1.1001: 123950-124561
FP1267	supercont1.1001: 134876-137196
FP1268	supercont1.1001: 142621-143543
FP1269	supercont1.1001: 148267-149707
FP1270	supercont1.1001: 154102-154734
FP1271	supercont1.1001: 159757-161010
FP1272	supercont1.1001: 179232-179862
FP1273	supercont1.1001: 185075-185875
FP1274	supercont1.1001: 188478-189274
FP1275	supercont1.1001: 203065-203997
FP1276	supercont1.1001: 214130-216181
FP1277	supercont1.1001: 220073-221064
FP1278	supercont1.1001: 230027-231356
FP1279	supercont1.1001: 261883-264690
FP1280	supercont1.1001: 284181-285313
FP1281	supercont1.1001: 296075-296863
FP1282	supercont1.1002: 22385-23022
FP1283	supercont1.1002: 44044-44670
FP1284	supercont1.1002: 54680-55618
FP1285	supercont1.1002: 72598-73842
FP1286	supercont1.1002: 74773-75383
FP1287	supercont1.1002: 78287-79162
FP1288	supercont1.1002: 83573-84122
FP1289	supercont1.1002: 89820-90920
FP1290	supercont1.1002: 105275-105858
FP1291	supercont1.1002: 110630-111488
FP1292	supercont1.1002: 114355-115433
FP1293	supercont1.1002: 122524-123646
FP1294	supercont1.1002: 131049-131654
FP1295	supercont1.1002: 132627-133918
FP1296	supercont1.1002: 142141-143491
FP1297	supercont1.1002: 144623-145821
FP1298	supercont1.1002: 164117-164717
FP1299	supercont1.1002: 169740-170499
FP1300	supercont1.1002: 176724-179080
FP1301	supercont1.1002: 214810-215371
FP1302	supercont1.1003: 1380-2116
FP1303	supercont1.1003: 2256-3591
FP1304	supercont1.1003: 14015-14828
FP1305	supercont1.1003: 21029-22197
FP1306	supercont1.1003: 27828-28788
FP1307	supercont1.1003: 50174-50813
FP1308	supercont1.1003: 69287-70102
FP1309	supercont1.1003: 97256-98056
FP1310	supercont1.1003: 104830-105617
FP1311	supercont1.1003: 109273-110397
FP1312	supercont1.1003: 110526-111544
FP1313	supercont1.1003: 147123-148150
FP1314	supercont1.1003: 157609-160221
FP1315	supercont1.1003: 169884-171759
FP1316	supercont1.1003: 177413-179551
FP1317	supercont1.1003: 183725-187255
FP1318	supercont1.1003: 187648-188366
FP1319	supercont1.1003: 216894-217635
FP1320	supercont1.1003: 218058-218697
FP1321	supercont1.1003: 240849-241398
FP1322	supercont1.1003: 251852-252704
FP1323	supercont1.1003: 277822-278852
FP1324	supercont1.1003: 287956-288998
FP1325	supercont1.1003: 297321-297892
FP1326	supercont1.1003: 299879-300863
FP1327	supercont1.1003: 302701-303419
FP1328	supercont1.1003: 305204-306237
FP1329	supercont1.1003: 318692-320299
FP1330	supercont1.1003: 324081-325497
FP1331	supercont1.1004: 10932-11558
FP1332	supercont1.1004: 51225-52605
FP1333	supercont1.1004: 81984-83431
FP1334	supercont1.1004: 88508-89228
FP1335	supercont1.1004: 91722-92740
FP1336	supercont1.1004: 96702-97713
FP1337	supercont1.1004: 99462-100244
FP1338	supercont1.1004: 117553-118470
FP1339	supercont1.1004: 119061-120511
FP1340	supercont1.1004: 127925-128719
FP1341	supercont1.1004: 134466-135069
FP1342	supercont1.1004: 147759-148413
FP1343	supercont1.1004: 156426-159604
FP1344	supercont1.1004: 202767-204192
FP1345	supercont1.1004: 209826-210557
FP1346	supercont1.1004: 239391-240184
FP1347	supercont1.1004: 279627-282176
FP1348	supercont1.1005: 9727-10636
FP1349	supercont1.1005: 22212-23360
FP1350	supercont1.1005: 31602-32689
FP1351	supercont1.1005: 33406-34032
FP1352	supercont1.1005: 36541-37149
FP1353	supercont1.1005: 90615-91779
FP1354	supercont1.1005: 142111-142749
FP1355	supercont1.1005: 153307-154114
FP1356	supercont1.1005: 159511-160316
FP1357	supercont1.1005: 170449-171092
FP1358	supercont1.1005: 187223-188177
FP1359	supercont1.1005: 189611-190160
FP1360	supercont1.1005: 203582-204498
FP1361	supercont1.1005: 234344-236809
FP1362	supercont1.1005: 243240-244205
FP1363	supercont1.1005: 253544-254472
FP1364	supercont1.1005: 255398-256364
FP1365	supercont1.1006: 10178-11789
FP1366	supercont1.1006: 18883-19485
FP1367	supercont1.1006: 62545-63338
FP1368	supercont1.1006: 100434-100993
FP1369	supercont1.1006: 103294-103900
FP1370	supercont1.1006: 143058-144578
FP1371	supercont1.1006: 182808-183892
FP1372	supercont1.1006: 187212-187815
FP1373	supercont1.1006: 193311-194209
FP1374	supercont1.1006: 194444-195225
FP1375	supercont1.1006: 196276-197664
FP1376	supercont1.1006: 319432-320149
FP1377	supercont1.1007: 2543-3259
FP1378	supercont1.1007: 9714-10526
FP1379	supercont1.1007: 12990-13541
FP1380	supercont1.1007: 22397-22946
FP1381	supercont1.1007: 30011-30984
FP1382	supercont1.1007: 38412-39716
FP1383	supercont1.1007: 51667-52252
FP1384	supercont1.1007: 52845-53560
FP1385	supercont1.1007: 71502-72751
FP1386	supercont1.1007: 77227-78237
FP1387	supercont1.1007: 82044-83403
FP1388	supercont1.1007: 89853-91022
FP1389	supercont1.1007: 94435-95134
FP1390	supercont1.1007: 102007-103139
FP1391	supercont1.1007: 107131-108047
FP1392	supercont1.1007: 121382-122103
FP1393	supercont1.1007: 130130-130974
FP1394	supercont1.1007: 143100-143963
FP1395	supercont1.1007: 154959-155570
FP1396	supercont1.1007: 160293-161332
FP1397	supercont1.1007: 170490-171127
FP1398	supercont1.1007: 176657-177714
FP1399	supercont1.1007: 188703-189729
FP1400	supercont1.1007: 189988-190591
FP1401	supercont1.1007: 202821-204484
FP1402	supercont1.1007: 246478-248015
FP1403	supercont1.1007: 248530-249429
FP1404	supercont1.1007: 296097-296692
FP1405	supercont1.1007: 300176-302045
FP1406	supercont1.1008: 8078-8713
FP1407	supercont1.1008: 13194-14841
FP1408	supercont1.1008: 44604-46427
FP1409	supercont1.1008: 46935-47843
FP1410	supercont1.1008: 137712-138261
FP1411	supercont1.1008: 152579-153413
FP1412	supercont1.1008: 154711-156147
FP1413	supercont1.1008: 158445-159141
FP1414	supercont1.1008: 264895-265658
FP1415	supercont1.1009: 108489-109220
FP1416	supercont1.1009: 130929-131789
FP1417	supercont1.1009: 137035-137848
FP1418	supercont1.1009: 154059-154920
FP1419	supercont1.1009: 163684-164414
FP1420	supercont1.1009: 166185-167305
FP1421	supercont1.1009: 171676-173121
FP1422	supercont1.1009: 182772-183393
FP1423	supercont1.1009: 191907-193015
FP1424	supercont1.1009: 199112-199855
FP1425	supercont1.1009: 230055-230931
FP1426	supercont1.1009: 232928-233529
FP1427	supercont1.1009: 234363-234946
FP1428	supercont1.1009: 271295-271847
FP1429	supercont1.101: 3446-4659
FP1430	supercont1.101: 75930-77580
FP1431	supercont1.101: 134458-135433
FP1432	supercont1.101: 142056-143683
FP1433	supercont1.101: 169086-169645
FP1434	supercont1.101: 200117-201962
FP1435	supercont1.101: 224657-225739
FP1436	supercont1.101: 277817-278778
FP1437	supercont1.101: 279550-280333
FP1438	supercont1.101: 290139-290688
FP1439	supercont1.101: 321436-322216
FP1440	supercont1.101: 331397-332997
FP1441	supercont1.101: 341418-342386
FP1442	supercont1.101: 346460-347132
FP1443	supercont1.101: 356465-357126
FP1444	supercont1.101: 359074-360617
FP1445	supercont1.101: 371723-373470
FP1446	supercont1.101: 403620-404225
FP1447	supercont1.101: 404823-406217
FP1448	supercont1.101: 415552-416423
FP1449	supercont1.101: 433459-434658
FP1450	supercont1.101: 438655-439214
FP1451	supercont1.101: 447966-449023
FP1452	supercont1.101: 450004-451879
FP1453	supercont1.101: 483920-485850
FP1454	supercont1.101: 494001-494609
FP1455	supercont1.101: 498792-500169
FP1456	supercont1.101: 504187-505401
FP1457	supercont1.101: 506465-507595
FP1458	supercont1.101: 516560-517625
FP1459	supercont1.101: 528493-529379
FP1460	supercont1.101: 543131-543690
FP1461	supercont1.101: 547703-548712
FP1462	supercont1.101: 581792-582945
FP1463	supercont1.101: 584401-585266
FP1464	supercont1.101: 606093-607212
FP1465	supercont1.101: 650729-651294
FP1466	supercont1.101: 704783-705436
FP1467	supercont1.101: 717675-719388
FP1468	supercont1.101: 723281-724530
FP1469	supercont1.101: 732186-733507
FP1470	supercont1.101: 737106-737847
FP1471	supercont1.101: 744167-744907
FP1472	supercont1.101: 758593-759231
FP1473	supercont1.101: 778239-779525
FP1474	supercont1.101: 787940-790089
FP1475	supercont1.101: 794506-795985
FP1476	supercont1.101: 797751-798629
FP1477	supercont1.101: 825090-825811
FP1478	supercont1.101: 873482-874623
FP1479	supercont1.101: 876846-877933
FP1480	supercont1.101: 947144-947701
FP1481	supercont1.101: 948595-950016
FP1482	supercont1.101: 961671-962683
FP1483	supercont1.101: 963543-964491
FP1484	supercont1.101: 970039-970736
FP1485	supercont1.101: 987616-988450
FP1486	supercont1.101: 989212-990087
FP1487	supercont1.101: 1001095-1002015
FP1488	supercont1.101: 1012770-1014281
FP1489	supercont1.101: 1033362-1034284
FP1490	supercont1.101: 1035885-1037304
FP1491	supercont1.101: 1046803-1047445
FP1492	supercont1.101: 1047685-1048417
FP1493	supercont1.101: 1051268-1052287
FP1494	supercont1.101: 1052421-1053603
FP1495	supercont1.101: 1060339-1062040
FP1496	supercont1.101: 1063315-1063864
FP1497	supercont1.101: 1080788-1082386
FP1498	supercont1.101: 1093003-1094566
FP1499	supercont1.101: 1113180-1115079
FP1500	supercont1.101: 1147320-1148255
FP1501	supercont1.101: 1157209-1158596
FP1502	supercont1.101: 1159127-1159719
FP1503	supercont1.101: 1181977-1182849
FP1504	supercont1.101: 1183846-1184743
FP1505	supercont1.101: 1198104-1199008
FP1506	supercont1.101: 1200904-1201960
FP1507	supercont1.101: 1229068-1230413
FP1508	supercont1.101: 1241741-1242643
FP1509	supercont1.101: 1266541-1267116
FP1510	supercont1.101: 1272106-1273011
FP1511	supercont1.101: 1280277-1280894
FP1512	supercont1.101: 1298447-1300113
FP1513	supercont1.101: 1304919-1305888
FP1514	supercont1.101: 1307852-1308693
FP1515	supercont1.101: 1313171-1314341
FP1516	supercont1.101: 1323327-1324039
FP1517	supercont1.101: 1324820-1326009
FP1518	supercont1.101: 1334525-1336267
FP1519	supercont1.101: 1359408-1360285
FP1520	supercont1.101: 1368588-1370360
FP1521	supercont1.101: 1375901-1376463
FP1522	supercont1.101: 1408168-1408766
FP1523	supercont1.101: 1417478-1419028
FP1524	supercont1.101: 1424749-1426159
FP1525	supercont1.101: 1435066-1435734
FP1526	supercont1.101: 1450122-1452156
FP1527	supercont1.101: 1458897-1459611
FP1528	supercont1.101: 1463566-1464518
FP1529	supercont1.101: 1469535-1471719
FP1530	supercont1.101: 1481783-1482431
FP1531	supercont1.101: 1484902-1485948
FP1532	supercont1.101: 1497101-1497988
FP1533	supercont1.101: 1513623-1514406
FP1534	supercont1.101: 1521366-1522122
FP1535	supercont1.101: 1525024-1525983
FP1536	supercont1.101: 1536406-1537170
FP1537	supercont1.101: 1539887-1542432
FP1538	supercont1.101: 1552993-1553897
FP1539	supercont1.101: 1569621-1570635
FP1540	supercont1.101: 1577034-1578974
FP1541	supercont1.101: 1600050-1601485
FP1542	supercont1.101: 1617185-1618094
FP1543	supercont1.101: 1623200-1623882
FP1544	supercont1.101: 1638000-1639077
FP1545	supercont1.101: 1643772-1644734
FP1546	supercont1.101: 1651662-1652275
FP1547	supercont1.101: 1663852-1664597
FP1548	supercont1.101: 1678239-1679149
FP1549	supercont1.101: 1679805-1680546
FP1550	supercont1.101: 1682468-1683681
FP1551	supercont1.101: 1687332-1689326
FP1552	supercont1.101: 1692987-1693624
FP1553	supercont1.101: 1705213-1707447
FP1554	supercont1.101: 1712590-1714212
FP1555	supercont1.101: 1722428-1724909
FP1556	supercont1.101: 1734473-1736268
FP1557	supercont1.101: 1742519-1743305
FP1558	supercont1.101: 1743546-1744696
FP1559	supercont1.101: 1751342-1752253
FP1560	supercont1.101: 1759560-1760846
FP1561	supercont1.101: 1767091-1767873
FP1562	supercont1.101: 1773485-1774620
FP1563	supercont1.101: 1804837-1805762
FP1564	supercont1.101: 1822706-1823741
FP1565	supercont1.101: 1846348-1847979
FP1566	supercont1.101: 1849101-1849987
FP1567	supercont1.101: 1858275-1859703
FP1568	supercont1.101: 1860144-1861083
FP1569	supercont1.101: 1861353-1861915
FP1570	supercont1.101: 1873026-1874420
FP1571	supercont1.101: 1874541-1875350
FP1572	supercont1.101: 1882022-1883241
FP1573	supercont1.101: 1895258-1896061
FP1574	supercont1.101: 1896200-1896999
FP1575	supercont1.101: 1902076-1902646
FP1576	supercont1.101: 1913162-1914323
FP1577	supercont1.101: 1979051-1979652
FP1578	supercont1.101: 1982647-1983294
FP1579	supercont1.101: 1987260-1987994
FP1580	supercont1.101: 1988571-1989736
FP1581	supercont1.101: 1997690-1998635
FP1582	supercont1.101: 2000418-2001273
FP1583	supercont1.101: 2002878-2003724
FP1584	supercont1.101: 2014785-2015577
FP1585	supercont1.101: 2022115-2022697
FP1586	supercont1.101: 2033146-2034143
FP1587	supercont1.101: 2072298-2073030
FP1588	supercont1.101: 2080399-2081071
FP1589	supercont1.101: 2089366-2090565
FP1590	supercont1.101: 2098205-2099313
FP1591	supercont1.101: 2110592-2112231
FP1592	supercont1.101: 2114849-2115527
FP1593	supercont1.101: 2117611-2119822
FP1594	supercont1.101: 2255420-2256114
FP1595	supercont1.101: 2257464-2258133
FP1596	supercont1.101: 2264356-2264965
FP1597	supercont1.101: 2266239-2266798
FP1598	supercont1.101: 2272438-2273180
FP1599	supercont1.101: 2278329-2279382
FP1600	supercont1.101: 2282343-2282906
FP1601	supercont1.101: 2286315-2287132
FP1602	supercont1.101: 2287667-2288884
FP1603	supercont1.101: 2304016-2305004
FP1604	supercont1.101: 2311942-2312491
FP1605	supercont1.101: 2313328-2314187
FP1606	supercont1.101: 2453494-2454703
FP1607	supercont1.101: 2464651-2465839
FP1608	supercont1.101: 2496432-2497203
FP1609	supercont1.101: 2498690-2499353
FP1610	supercont1.101: 2520434-2521009
FP1611	supercont1.101: 2534715-2535662
FP1612	supercont1.101: 2541062-2542065
FP1613	supercont1.101: 2546770-2547507
FP1614	supercont1.101: 2561666-2562548
FP1615	supercont1.101: 2563209-2564774
FP1616	supercont1.101: 2585529-2586220
FP1617	supercont1.101: 2596304-2597224
FP1618	supercont1.101: 2606784-2607542
FP1619	supercont1.101: 2607961-2608608
FP1620	supercont1.101: 2614865-2615543
FP1621	supercont1.101: 2619350-2619904
FP1622	supercont1.101: 2623109-2623976
FP1623	supercont1.101: 2631661-2632239
FP1624	supercont1.101: 2633072-2634341
FP1625	supercont1.101: 2640393-2641498
FP1626	supercont1.101: 2642136-2643355
FP1627	supercont1.101: 2650947-2652092
FP1628	supercont1.101: 2673747-2677431
FP1629	supercont1.101: 2687780-2688832
FP1630	supercont1.101: 2693174-2694261
FP1631	supercont1.101: 2697301-2697991
FP1632	supercont1.101: 2698244-2699612
FP1633	supercont1.101: 2703422-2704062
FP1634	supercont1.101: 2704267-2705173
FP1635	supercont1.101: 2709960-2713402
FP1636	supercont1.101: 2719722-2720288
FP1637	supercont1.101: 2737257-2738175
FP1638	supercont1.101: 2740014-2740606
FP1639	supercont1.101: 2745851-2746559
FP1640	supercont1.101: 2751935-2752484
FP1641	supercont1.101: 2753726-2754309
FP1642	supercont1.101: 2759000-2760383
FP1643	supercont1.101: 2770426-2771298
FP1644	supercont1.101: 2777561-2778266
FP1645	supercont1.101: 2820195-2821166
FP1646	supercont1.101: 2823827-2824610
FP1647	supercont1.101: 2825550-2826193
FP1648	supercont1.101: 2831440-2832434
FP1649	supercont1.101: 2834531-2835113
FP1650	supercont1.101: 2858870-2860339
FP1651	supercont1.101: 2875278-2876333
FP1652	supercont1.101: 2878141-2878698
FP1653	supercont1.101: 2901410-2901976
FP1654	supercont1.101: 2929083-2929759
FP1655	supercont1.101: 2935877-2937146
FP1656	supercont1.1011: 3465-5147
FP1657	supercont1.1011: 5619-6579
FP1658	supercont1.1011: 11464-13394
FP1659	supercont1.1011: 18379-19101
FP1660	supercont1.1011: 28262-28986
FP1661	supercont1.1011: 29715-31766
FP1662	supercont1.1011: 41117-42332
FP1663	supercont1.1011: 48601-49254
FP1664	supercont1.1011: 54446-55965
FP1665	supercont1.1011: 63295-64046
FP1666	supercont1.1011: 70316-72078
FP1667	supercont1.1011: 78498-79413
FP1668	supercont1.1011: 84768-86665
FP1669	supercont1.1011: 92733-93841
FP1670	supercont1.1011: 105777-106918
FP1671	supercont1.1011: 108880-109504
FP1672	supercont1.1011: 119521-120081
FP1673	supercont1.1011: 129492-132228
FP1674	supercont1.1011: 140752-142259
FP1675	supercont1.1011: 142920-143547
FP1676	supercont1.1011: 149315-150395
FP1677	supercont1.1011: 150788-151477
FP1678	supercont1.1011: 155308-157177
FP1679	supercont1.1011: 162395-162957
FP1680	supercont1.1011: 166100-166820
FP1681	supercont1.1011: 168072-168665
FP1682	supercont1.1011: 173596-175551
FP1683	supercont1.1011: 176059-176796
FP1684	supercont1.1011: 185870-186517
FP1685	supercont1.1011: 187235-188291
FP1686	supercont1.1011: 195473-197953
FP1687	supercont1.1011: 207268-208408
FP1688	supercont1.1011: 215338-217637
FP1689	supercont1.1011: 224358-226029
FP1690	supercont1.1011: 251627-253402
FP1691	supercont1.1011: 261146-261763
FP1692	supercont1.1011: 269254-270600
FP1693	supercont1.1012: 33276-34307
FP1694	supercont1.1012: 69134-70507
FP1695	supercont1.1012: 73097-73713
FP1696	supercont1.1012: 89122-90259
FP1697	supercont1.1012: 92144-93092
FP1698	supercont1.1012: 101158-101754
FP1699	supercont1.1012: 115009-115657
FP1700	supercont1.1012: 164055-164605
FP1701	supercont1.1012: 179102-180134
FP1702	supercont1.1012: 206877-208277
FP1703	supercont1.1012: 216919-217902
FP1704	supercont1.1012: 284007-284580
FP1705	supercont1.1013: 46801-47723
FP1706	supercont1.1013: 47990-48642
FP1707	supercont1.1013: 55420-56100
FP1708	supercont1.1013: 66852-68339
FP1709	supercont1.1013: 68444-69454
FP1710	supercont1.1013: 95917-97526
FP1711	supercont1.1013: 97831-98980
FP1712	supercont1.1013: 125875-126678
FP1713	supercont1.1013: 127409-127987
FP1714	supercont1.1013: 140312-141475
FP1715	supercont1.1013: 141604-142714
FP1716	supercont1.1013: 150411-151773
FP1717	supercont1.1013: 153518-154524
FP1718	supercont1.1013: 157171-158379
FP1719	supercont1.1013: 169204-170959
FP1720	supercont1.1013: 201373-202297
FP1721	supercont1.1013: 285225-286320
FP1722	supercont1.1013: 291770-294689
FP1723	supercont1.1013: 309021-309992
FP1724	supercont1.1013: 344238-344791
FP1725	supercont1.1014: 81048-81775
FP1726	supercont1.1014: 108294-109376
FP1727	supercont1.1014: 109561-110276
FP1728	supercont1.1014: 124154-124948
FP1729	supercont1.1014: 143502-145192
FP1730	supercont1.1014: 187143-188426
FP1731	supercont1.1014: 189084-190381
FP1732	supercont1.1014: 247830-249419
FP1733	supercont1.1014: 256087-257426
FP1734	supercont1.1014: 257630-258501
FP1735	supercont1.1014: 269440-271045
FP1736	supercont1.1014: 279712-280958
FP1737	supercont1.1014: 296559-298073
FP1738	supercont1.1014: 305870-306965
FP1739	supercont1.1014: 320416-321860
FP1740	supercont1.1014: 335695-336440
FP1741	supercont1.1014: 336583-337302
FP1742	supercont1.1015: 429-1126
FP1743	supercont1.1015: 1834-2464
FP1744	supercont1.1015: 6520-7159
FP1745	supercont1.1015: 19937-20545
FP1746	supercont1.1015: 25913-27566
FP1747	supercont1.1015: 41403-42692
FP1748	supercont1.1015: 54649-55335
FP1749	supercont1.1015: 56243-56801
FP1750	supercont1.1015: 65043-65755
FP1751	supercont1.1015: 67543-68664
FP1752	supercont1.1015: 73383-74334
FP1753	supercont1.1015: 84969-86543
FP1754	supercont1.1015: 100274-100938
FP1755	supercont1.1015: 112481-113314
FP1756	supercont1.1015: 116739-117430
FP1757	supercont1.1015: 126349-126945
FP1758	supercont1.1015: 133026-133833
FP1759	supercont1.1015: 155007-156139
FP1760	supercont1.1015: 161067-161948
FP1761	supercont1.1015: 170629-171362
FP1762	supercont1.1015: 178376-181220
FP1763	supercont1.1015: 185169-185797
FP1764	supercont1.1015: 185903-188025
FP1765	supercont1.1015: 196443-198242
FP1766	supercont1.1015: 214346-215645
FP1767	supercont1.1015: 246846-247472
FP1768	supercont1.1015: 262221-263981
FP1769	supercont1.1016: 14399-15278
FP1770	supercont1.1016: 17074-18940
FP1771	supercont1.1016: 24435-25000
FP1772	supercont1.1016: 27397-28561
FP1773	supercont1.1016: 49029-49984
FP1774	supercont1.1016: 59774-61191
FP1775	supercont1.1016: 61377-62743
FP1776	supercont1.1016: 72833-74972
FP1777	supercont1.1016: 83609-84649
FP1778	supercont1.1016: 116525-117077
FP1779	supercont1.1016: 123922-124730
FP1780	supercont1.1016: 128333-128994
FP1781	supercont1.1016: 134295-135129
FP1782	supercont1.1016: 139158-141073
FP1783	supercont1.1016: 145434-146968
FP1784	supercont1.1016: 147297-148554
FP1785	supercont1.1016: 158501-160129
FP1786	supercont1.1016: 160894-161587
FP1787	supercont1.1016: 163138-164107
FP1788	supercont1.1016: 170164-170807
FP1789	supercont1.1016: 175491-176194
FP1790	supercont1.1016: 186711-188515
FP1791	supercont1.1016: 194360-194953
FP1792	supercont1.1016: 200039-200854
FP1793	supercont1.1016: 202882-204250
FP1794	supercont1.1016: 210365-210943
FP1795	supercont1.1016: 211473-212059
FP1796	supercont1.1016: 227474-228408
FP1797	supercont1.1016: 238943-239901
FP1798	supercont1.1016: 254308-255076
FP1799	supercont1.1016: 255808-256419
FP1800	supercont1.1016: 257829-258442
FP1801	supercont1.1016: 259308-259921
FP1802	supercont1.1016: 267252-268099
FP1803	supercont1.1016: 279244-279808
FP1804	supercont1.1016: 288881-289510
FP1805	supercont1.1016: 291836-292441
FP1806	supercont1.1017: 4525-6608
FP1807	supercont1.1017: 32721-33587
FP1808	supercont1.1017: 83197-84038
FP1809	supercont1.1017: 86930-87899
FP1810	supercont1.1017: 113105-113733
FP1811	supercont1.1017: 118391-120103
FP1812	supercont1.1017: 129153-129892
FP1813	supercont1.1017: 133879-134659
FP1814	supercont1.1017: 139239-140340
FP1815	supercont1.1017: 140965-141910
FP1816	supercont1.1017: 149349-150705
FP1817	supercont1.1017: 155453-156228
FP1818	supercont1.1017: 170914-171515
FP1819	supercont1.1017: 181308-182578
FP1820	supercont1.1017: 204689-205510
FP1821	supercont1.1017: 212369-213373
FP1822	supercont1.1017: 233215-233819
FP1823	supercont1.1017: 238973-239586
FP1824	supercont1.1017: 248087-250233
FP1825	supercont1.1017: 251952-252920
FP1826	supercont1.1017: 279151-280143
FP1827	supercont1.1018: 5022-6403
FP1828	supercont1.1018: 11363-12036
FP1829	supercont1.1018: 20437-21394
FP1830	supercont1.1018: 21562-22164
FP1831	supercont1.1018: 29161-29730
FP1832	supercont1.1018: 37651-38891
FP1833	supercont1.1018: 50754-51989
FP1834	supercont1.1018: 52604-53790
FP1835	supercont1.1018: 56787-58632
FP1836	supercont1.1018: 59208-59774
FP1837	supercont1.1018: 59997-60922
FP1838	supercont1.1018: 68305-69118
FP1839	supercont1.1018: 81151-81735
FP1840	supercont1.1018: 90743-91928
FP1841	supercont1.1018: 94199-95093
FP1842	supercont1.1018: 110701-111407
FP1843	supercont1.1018: 126945-127899
FP1844	supercont1.1018: 137557-138214
FP1845	supercont1.1018: 141990-142901
FP1846	supercont1.1018: 154414-155060
FP1847	supercont1.1018: 164471-165980
FP1848	supercont1.1018: 178211-178818
FP1849	supercont1.1018: 189745-191368
FP1850	supercont1.1018: 202617-203211
FP1851	supercont1.1018: 220084-220886
FP1852	supercont1.1018: 229432-230739
FP1853	supercont1.1018: 232688-233524
FP1854	supercont1.1018: 255556-259505
FP1855	supercont1.1018: 267163-268784
FP1856	supercont1.1018: 276873-278193
FP1857	supercont1.1018: 297745-298323
FP1858	supercont1.1018: 299322-300314
FP1859	supercont1.1019: 18912-19463
FP1860	supercont1.1019: 37126-38624
FP1861	supercont1.1019: 74462-75547
FP1862	supercont1.1019: 98903-99896
FP1863	supercont1.1019: 108698-109445
FP1864	supercont1.1019: 120755-122682
FP1865	supercont1.1019: 132674-133944
FP1866	supercont1.1019: 150475-151060
FP1867	supercont1.1019: 173217-175630
FP1868	supercont1.1019: 191149-192016
FP1869	supercont1.1019: 192133-193135
FP1870	supercont1.1019: 211902-212642
FP1871	supercont1.1019: 215382-215931
FP1872	supercont1.1019: 238612-241044
FP1873	supercont1.1019: 293877-295014
FP1874	supercont1.1019: 295351-297018
FP1875	supercont1.102: 6661-7296
FP1876	supercont1.102: 12082-12870
FP1877	supercont1.102: 16543-17305
FP1878	supercont1.102: 19405-20023
FP1879	supercont1.102: 24747-25643
FP1880	supercont1.102: 90271-91001
FP1881	supercont1.102: 96378-96936
FP1882	supercont1.102: 127746-129127
FP1883	supercont1.102: 143500-144637
FP1884	supercont1.102: 152830-153701
FP1885	supercont1.102: 154077-155054
FP1886	supercont1.102: 176075-177410
FP1887	supercont1.102: 187557-188151
FP1888	supercont1.102: 188669-189291
FP1889	supercont1.102: 228541-231969
FP1890	supercont1.102: 235657-237124
FP1891	supercont1.102: 238738-239653
FP1892	supercont1.102: 246007-246614
FP1893	supercont1.102: 249284-250168
FP1894	supercont1.102: 270452-271342
FP1895	supercont1.102: 272976-273564
FP1896	supercont1.102: 282111-285107
FP1897	supercont1.102: 304282-305260
FP1898	supercont1.102: 310219-310770
FP1899	supercont1.102: 316496-317464
FP1900	supercont1.102: 347637-348611
FP1901	supercont1.102: 349136-349926
FP1902	supercont1.102: 351135-351953
FP1903	supercont1.102: 354431-355781
FP1904	supercont1.102: 403209-406021
FP1905	supercont1.102: 412966-414822
FP1906	supercont1.102: 456695-457417
FP1907	supercont1.102: 468893-470253
FP1908	supercont1.102: 475942-477909
FP1909	supercont1.102: 482394-483345
FP1910	supercont1.102: 484738-485287
FP1911	supercont1.102: 491879-492660
FP1912	supercont1.102: 496955-499112
FP1913	supercont1.102: 508902-509678
FP1914	supercont1.102: 511622-512937
FP1915	supercont1.102: 517102-519100
FP1916	supercont1.102: 519245-520107
FP1917	supercont1.102: 527987-528646
FP1918	supercont1.102: 529175-530512
FP1919	supercont1.102: 537630-538209
FP1920	supercont1.102: 538773-541014
FP1921	supercont1.102: 552358-554042
FP1922	supercont1.102: 566733-567734
FP1923	supercont1.102: 567981-568886
FP1924	supercont1.102: 570083-570655
FP1925	supercont1.102: 583917-585286
FP1926	supercont1.102: 585404-587108
FP1927	supercont1.102: 597780-600234
FP1928	supercont1.102: 610553-611711
FP1929	supercont1.102: 618738-619855
FP1930	supercont1.102: 628433-630620
FP1931	supercont1.102: 637998-639993
FP1932	supercont1.102: 642775-643483
FP1933	supercont1.102: 648627-650134
FP1934	supercont1.102: 655365-656411
FP1935	supercont1.102: 675611-676298
FP1936	supercont1.102: 685628-686599
FP1937	supercont1.102: 694731-695505
FP1938	supercont1.102: 701373-702347
FP1939	supercont1.102: 710650-711360
FP1940	supercont1.102: 711628-713016
FP1941	supercont1.102: 725790-727601
FP1942	supercont1.102: 735741-736559
FP1943	supercont1.102: 741172-742919
FP1944	supercont1.102: 747615-748753
FP1945	supercont1.102: 750170-751605
FP1946	supercont1.102: 758371-760128
FP1947	supercont1.102: 779843-780938
FP1948	supercont1.102: 791520-792414
FP1949	supercont1.102: 798469-800746
FP1950	supercont1.102: 805555-807147
FP1951	supercont1.102: 809397-811207
FP1952	supercont1.102: 819083-821632
FP1953	supercont1.102: 825987-826888
FP1954	supercont1.102: 838384-839784
FP1955	supercont1.102: 852596-853842
FP1956	supercont1.102: 859236-860645
FP1957	supercont1.102: 867684-868358
FP1958	supercont1.102: 868934-869525
FP1959	supercont1.102: 870577-871480
FP1960	supercont1.102: 877139-878789
FP1961	supercont1.102: 883603-885005
FP1962	supercont1.102: 890483-891564
FP1963	supercont1.102: 914831-915413
FP1964	supercont1.102: 916233-916795
FP1965	supercont1.102: 919440-920605
FP1966	supercont1.102: 924869-925496
FP1967	supercont1.102: 928650-930607
FP1968	supercont1.102: 941933-943553
FP1969	supercont1.102: 950318-951600
FP1970	supercont1.102: 961046-962235
FP1971	supercont1.102: 969200-969762
FP1972	supercont1.102: 970818-971490
FP1973	supercont1.102: 978033-978626
FP1974	supercont1.102: 989675-990284
FP1975	supercont1.102: 991201-991853
FP1976	supercont1.102: 998041-998953
FP1977	supercont1.102: 1003955-1004545
FP1978	supercont1.102: 1009113-1010434
FP1979	supercont1.102: 1019338-1020521
FP1980	supercont1.102: 1020627-1021281
FP1981	supercont1.102: 1023667-1024230
FP1982	supercont1.102: 1030564-1032819
FP1983	supercont1.102: 1035801-1036637
FP1984	supercont1.102: 1037525-1038222
FP1985	supercont1.102: 1043237-1043941
FP1986	supercont1.102: 1045834-1046559
FP1987	supercont1.102: 1054450-1055097
FP1988	supercont1.102: 1063041-1063802
FP1989	supercont1.102: 1066238-1067557
FP1990	supercont1.102: 1077201-1078291
FP1991	supercont1.102: 1078393-1079062
FP1992	supercont1.102: 1079467-1080500
FP1993	supercont1.102: 1086557-1087118
FP1994	supercont1.102: 1107361-1108144
FP1995	supercont1.102: 1116039-1116736
FP1996	supercont1.102: 1124655-1125336
FP1997	supercont1.102: 1126193-1126835
FP1998	supercont1.102: 1131302-1132360
FP1999	supercont1.102: 1146301-1147318
[truncated: 119,595 more rows]
