# Supplementary material for: High-throughput cis-regulatory element discovery in the vector mosquito Aedes aegypti
Source: BMC Genomics. 2016 May 10;17:341. doi: 10.1186/s12864-016-2468-x (PMC4862039; doi:10.1186/s12864-016-2468-x)
Supplement: Additional file 3: — FPs immediately upstream of genes. FPs within 1 kb upstream of the TSS of the indicated genes are noted. FP numbers correspond to the numbers assigned in Additional file 2. (XLSX 185 kb) [file 12864_2016_2468_MOESM3_ESM.xlsx]

## Sheet: FPs within 1kb upstream
FP #	Gene	Transcription start site (TSS)	Distance of FP from TSS
26	AAEL000084	248250	1
30	AAEL000023	287855	532
46	AAEL017328	413342	595
51	AAEL000081	531068	154
72	AAEL000062	891842	470
101	AAEL000002	1151653	325
149	AAEL000053	1486827	651
194	AAEL000087	1944984	6
208	AAEL000028	2095012	599
232	AAEL000043	2321199	34
235	AAEL000082	2334445	189
238	AAEL000075	2348850	149
280	AAEL000026	2726733	123
310	AAEL000050	2988303	149
360	AAEL000021	3522555	417
376	AAEL000003	3644561	609
417	AAEL000071	4056982	104
427	AAEL000073	4140321	906
436	AAEL000005	4197253	674
443	AAEL000032	4249096	249
446	AAEL000090	4262499	468
451	AAEL000006	4321657	708
536	AAEL000088	5339302	493
540	AAEL000015	5404697	106
602	AAEL018330	131132	307
614	AAEL000527	198971	18
627	AAEL000558	335151	871
634	AAEL000544	372686	718
640	AAEL000551	412310	324
699	AAEL000559	944406	206
841	AAEL000530	2516913	274
845	AAEL000536	2564973	78
881	AAEL000546	2968751	136
917	AAEL000541	3468578	536
925	AAEL000539	3580213	801
964	AAEL000557	3898909	300
985	AAEL000547	4128808	87
1036	AAEL003919	531103	884
1045	AAEL003910	613618	319
1049	AAEL003922	631755	689
1050	AAEL003912	636747	565
1053	AAEL003903	678298	901
1056	AAEL003915	689620	636
1057	AAEL003921	708923	175
1084	AAEL003918	988327	754
1243	AAEL003914	2515410	691
1253	AAEL003917	2593710	259
1306	AAEL014085	14454	439
1311	AAEL014086	97838	582
1313	AAEL014083	109763	490
1314	AAEL014084	110982	456
1330	AAEL014088	306113	909
1331	AAEL014090	319648	956
1337	AAEL014098	92255	533
1343	AAEL018270	134842	376
1467	AAEL003933	651653	924
1485	AAEL003929	964168	625
1519	AAEL003930	1325328	508
1545	AAEL003945	1623321	121
1547	AAEL003939	1644323	551
1572	AAEL017464	1873309	283
1682	AAEL014125	166215	115
1726	AAEL014131	50475	-293763
1763	AAEL014136	170801	172
1859	AAEL014143	298232	487
1860	AAEL014151	4298	-295024
1869	AAEL017447	190950	17733
1949	AAEL003957	780209	366
1984	AAEL003953	1031462	898
2027	AAEL003962	1394839	581
2071	AAEL003960	1895965	504
2075	AAEL003964	1941047	399
2096	AAEL003955	2213853	471
2109	AAEL003961	2302227	217
2127	AAEL003958	2581611	755
2137	AAEL003975	2650511	771
2149	AAEL014159	129954	484
2204	AAEL014167	4225	612
2253	AAEL014175	165941	908
2270	AAEL014178	62	-321552
2271	AAEL014177	16890	438
2308	AAEL014181	4506	-256253
2316	AAEL014183	128375	678
2353	AAEL003981	155941	331
2397	AAEL003983	581773	212
2585	AAEL014190	22830	-2579982
2605	AAEL014194	11957	704
2629	AAEL014195	11364	-261342
2692	AAEL014201	13033	-320911
2708	AAEL014204	174658	541
2712	AAEL014205	4703	-238934
2734	AAEL014210	133861	556
2743	AAEL014212	251400	211
2747	AAEL014214	9704	-271658
2761	AAEL014216	176663	266
2806	AAEL003995	277587	107
2817	AAEL003990	352626	440
2822	AAEL003988	385056	337
2825	AAEL003987	409392	832
2980	AAEL004001	1626532	380
3114	AAEL014220	9	-285555
3169	AAEL014227	89041	950
3221	AAEL017279	59966	662
3247	AAEL014241	87890	251
3300	AAEL014247	3208	80
3309	AAEL014251	120895	515
3310	AAEL014248	133917	560
3318	AAEL014249	217508	756
3327	AAEL004038	41771	199
3466	AAEL004029	1200180	760
3478	AAEL004039	1284860	509
3481	AAEL004034	1310140	678
3491	AAEL004010	1364566	807
3586	AAEL004015	2059371	131
3592	AAEL004009	2092681	152
3597	AAEL004040	2119382	516
3604	AAEL004026	2157091	215
3613	AAEL004033	2282989	988
3657	AAEL014260	39409	262
3659	AAEL014262	116425	937
3684	AAEL014268	188101	467
3693	AAEL014270	228672	582
3697	AAEL014274	88731	846
3704	AAEL014276	42414	429
3736	AAEL014279	90040	-160579
3750	AAEL014285	9968	-261200
3755	AAEL014286	44449	952
3767	AAEL014284	160334	124
3785	AAEL014290	56638	611
3879	AAEL004071	392591	779
3883	AAEL004067	424351	750
3898	AAEL004043	563728	853
3901	AAEL004045	600845	945
3909	AAEL004055	635445	205
3912	AAEL004053	685570	879
3923	AAEL004054	789854	161
3935	AAEL004046	867829	49
3952	AAEL017198	1015954	460
4024	AAEL004048	1897057	368
4033	AAEL004060	2011768	395
4035	AAEL004050	2031181	252
4046	AAEL004079	2103759	492
4059	AAEL018309	2251910	287
4080	AAEL004059	2405706	668
4118	AAEL014294	209897	995
4144	AAEL014297	186882	776
4189	AAEL014303	120089	211
4203	AAEL014302	199606	172
4214	AAEL014305	10366	-294258
4231	AAEL014308	115491	491
4241	AAEL017190	183304	308
4292	AAEL014314	138282	861
4304	AAEL014319	14711	-220705
4369	AAEL018310	533230	436
4451	AAEL004098	1380871	495
4498	AAEL004097	1803963	910
4526	AAEL004107	2016665	163
4529	AAEL004117	2033949	980
4533	AAEL004113	2065209	191
4537	AAEL004116	2103492	714
4538	AAEL004086	2110853	378
4539	AAEL004095	2112447	156
4540	AAEL004118	2116046	774
4543	AAEL004102	2129481	96
4545	AAEL004104	2148938	960
4546	AAEL004096	2162628	564
4547	AAEL004088	2167385	285
4549	AAEL018706	#N/A	#N/A
4553	AAEL018705	#N/A	#N/A
4566	AAEL004119	2346173	399
4579	AAEL004108	2501445	997
4597	AAEL014323	152229	460
4615	AAEL014325	199305	438
4620	AAEL014326	7362	-262191
4750	AAEL004123	224435	73
4927	AAEL004146	1657213	795
4946	AAEL004142	1800522	424
4957	AAEL017037	1873405	61
4986	AAEL004138	2214361	785
5014	AAEL018312	2383070	467
5047	AAEL014335	204019	75
5074	AAEL014339	18144	717
5085	AAEL014340	105682	99
5087	AAEL014340	105682	-6936
5143	AAEL014345	8404	-281762
5151	AAEL014348	89022	890
5163	AAEL014349	191595	907
5190	AAEL014360	37616	-106366
5219	AAEL004198	26714	-185059
5230	AAEL004154	190754	376
5235	AAEL004165	230007	134
5237	AAEL004161	250129	175
5269	AAEL004199	646425	625
5299	AAEL004184	1113193	948
5308	AAEL004168	1251813	542
5311	AAEL004151	1273020	470
5315	AAEL004183	1288058	563
5350	AAEL004195	1788512	193
5365	AAEL004149	1912903	674
5367	AAEL004169	1924716	580
5412	AAEL014367	61531	857
5415	AAEL014363	81054	36
5433	AAEL014370	1269	-236067
5439	AAEL014369	186106	436
5498	AAEL014378	110646	697
5503	AAEL014375	143762	789
5511	AAEL014377	224722	400
5579	AAEL014393	61776	-193412
5615	AAEL000577	413955	468
5632	AAEL018336	594873	466
5787	AAEL000580	1994556	612
5820	AAEL000586	2212817	268
5829	AAEL000571	2301810	208
5959	AAEL000569	3687610	246
5972	AAEL000574	3786815	789
5975	AAEL000583	3824268	740
5980	AAEL000566	3865489	914
6028	AAEL000565	4172622	479
6034	AAEL000581	4218204	746
6070	AAEL000575	4502542	455
6086	AAEL004217	79874	-4601268
6146	AAEL017043	846789	114
6151	AAEL017305	987965	570
6153	AAEL004220	1026774	330
6158	AAEL004202	1141503	781
6288	AAEL004206	2267111	602
6295	AAEL004221	2320076	14
6327	AAEL014395	150957	301
6333	AAEL014403	786	-216501
6402	AAEL014413	107128	730
6582	AAEL004229	1449448	547
6592	AAEL004235	1563827	774
6616	AAEL004238	1720981	511
6633	AAEL004230	1906500	381
6640	AAEL004234	1963516	14
6677	AAEL004239	2307469	650
6679	AAEL004237	2344563	685
6706	AAEL018276	56976	298
6742	AAEL014426	278671	467
6836	AAEL014433	181359	780
6840	AAEL014432	215986	220
6850	AAEL014438	43928	203
6865	AAEL014441	147904	420
6869	AAEL014435	188387	399
6878	AAEL014445	21503	463
6939	AAEL004269	279459	616
6998	AAEL004246	970920	854
7102	AAEL004256	2391222	699
7109	AAEL014452	30603	302
7116	AAEL014454	79269	134
7200	AAEL014483	161227	629
7204	AAEL014484	183882	506
7228	AAEL014486	81659	767
7233	AAEL004298	85026	-91935
7267	AAEL017264	599433	600
7328	AAEL004293	1193632	415
7332	AAEL004294	1232409	715
7340	AAEL004304	1299102	711
7374	AAEL004281	1544602	403
7376	AAEL004273	1568109	610
7382	AAEL004300	1647935	851
7385	AAEL004297	1685629	64
7421	AAEL004284	1975229	175
7470	AAEL014490	213555	108
7476	AAEL014492	49808	269
7485	AAEL014495	172939	287
7504	AAEL017166	10324	-192486
7557	AAEL014507	27546	-165638
7565	AAEL014508	171257	747
7569	AAEL017495	11805	107
7607	AAEL004305	336257	430
7641	AAEL004323	639075	988
7824	AAEL004325	1986883	658
7832	AAEL004311	2058640	297
7835	AAEL004320	2092627	485
7837	AAEL004321	2138373	68
7982	AAEL014514	1328	-216496
8068	AAEL004338	71775	246
8076	AAEL004334	145003	23
8079	AAEL004330	172616	25
8110	AAEL004346	545416	677
8199	AAEL004344	1978962	976
8263	AAEL014523	154312	529
8302	AAEL014529	184911	491
8337	AAEL014535	31580	-251801
8343	AAEL014537	917	-213302
8351	AAEL014542	159045	483
8376	AAEL014547	7972	-210175
8382	AAEL014546	131794	355
8390	AAEL014550	183871	633
8393	AAEL018321	3010	901
8452	AAEL004382	466362	444
8470	AAEL004352	643184	280
8475	AAEL004369	695390	951
8498	AAEL018322	940240	529
8499	AAEL004355	968746	520
8500	AAEL004359	985377	834
8501	AAEL004370	990255	208
8508	AAEL004385	1068299	985
8559	AAEL004383	1486425	318
8583	AAEL004380	1678042	854
8584	AAEL004378	1688593	745
8594	AAEL004358	1747791	289
8715	AAEL014555	48752	520
8730	AAEL014559	950	-157355
8774	AAEL014564	139339	145
8795	AAEL004393	5569	-205039
8835	AAEL004399	473456	894
8966	AAEL017431	2369516	296
8979	AAEL014570	3704	-2489353
8991	AAEL014575	75284	-120190
9000	AAEL014572	182773	474
9278	AAEL004407	2171976	941
9299	AAEL004415	2356099	169
9314	AAEL014591	396	-2469258
9404	AAEL014602	47363	-123749
9410	AAEL014603	2927	-169437
9413	AAEL014606	75970	977
9436	AAEL004422	79274	42
9455	AAEL004424	204096	295
9478	AAEL004439	402050	100
9488	AAEL004440	468797	198
9502	AAEL004425	563872	842
9580	AAEL004445	1103978	329
9585	AAEL004419	1145628	698
9588	AAEL004438	1166368	761
9593	AAEL004431	1226963	186
9673	AAEL004437	1781233	243
9701	AAEL004441	1938562	395
9710	AAEL004435	2025437	477
9729	AAEL017519	2253451	225
9763	AAEL016965	5843	-120845
9782	AAEL014631	43845	385
9875	AAEL000604	54705	599
9888	AAEL018022	135841	490
9895	AAEL000631	182465	131
9906	AAEL018024	262305	946
9918	AAEL000623	365220	7993
9922	AAEL018348	439985	859
9978	AAEL000632	1530358	484
9995	AAEL000599	1739138	578
10012	AAEL000618	1941561	381
10031	AAEL000596	2232715	145
10037	AAEL018350	2290761	459
10175	AAEL000605	3484168	301
10181	AAEL000614	3554464	944
10187	AAEL000613	3587193	977
10300	AAEL004464	6079	-4516862
10316	AAEL004479	189484	778
10371	AAEL004482	752423	507
10375	AAEL004453	786073	730
10393	AAEL004473	917119	22
10395	AAEL004450	927845	312
10396	AAEL004480	936973	315
10407	AAEL004462	1029579	699
10422	AAEL004456	1120518	293
10432	AAEL004454	1199115	569
10443	AAEL004463	1277156	177
10505	AAEL017010	1842285	728
10507	AAEL004469	1866650	331
10509	AAEL004457	1911520	412
10528	AAEL004483	2025602	336
10591	AAEL014644	78637	689
10603	AAEL014647	162749	330
10665	AAEL014654	34747	-169371
10801	AAEL004508	1007792	473
10877	AAEL004503	1730621	149
10878	AAEL004489	1740897	514
10886	AAEL004486	1812089	521
10889	AAEL004490	1832229	887
10894	AAEL004492	1888185	479
10909	AAEL004496	1973784	667
10914	AAEL004484	1990312	329
10916	AAEL004497	2005512	615
10920	AAEL004501	2041292	314
10953	AAEL004502	2325117	899
10992	AAEL014668	2296	28
11004	AAEL014671	3230	-157057
11038	AAEL014672	54587	988
11055	AAEL004514	422	-149262
11064	AAEL004537	81947	948
11198	AAEL004523	1517247	476
11217	AAEL004512	1660197	657
11226	AAEL004511	1753531	440
11227	AAEL004527	1764249	588
11235	AAEL004521	1815709	910
11245	AAEL004515	1940496	566
11278	AAEL004520	2263242	838
11296	AAEL004516	2397633	646
11327	AAEL014696	76009	831
11336	AAEL014697	32326	598
11338	AAEL014698	48059	584
11344	AAEL014700	7339	-244414
11349	AAEL014701	53528	467
11366	AAEL014708	32453	-159335
11421	AAEL004561	1012425	259
11422	AAEL004568	1013862	532
11423	AAEL004564	1023364	55
11436	AAEL004573	1221375	574
11445	AAEL004581	1295653	201
11452	AAEL004569	1352755	507
11485	AAEL004566	1592145	986
11494	AAEL004553	1650816	685
11529	AAEL004575	1955367	112
11552	AAEL004552	2119813	114
11577	AAEL004545	2297965	243
11579	AAEL004577	2320154	461
11581	AAEL004551	2322895	886
11583	AAEL004571	2347637	672
11588	AAEL004544	2385758	244
11589	AAEL004549	2387062	348
11599	AAEL014711	2388	-233225
11625	AAEL014722	171831	769
11646	AAEL004600	157	-138188
11772	AAEL004589	1338253	987
11789	AAEL004585	1499380	586
11791	AAEL004597	1531606	554
11813	AAEL004596	1856430	581
11849	AAEL014730	50256	-2339328
11851	AAEL014731	106839	719
11856	AAEL014734	32338	-243774
11869	AAEL014737	8085	-144111
11878	AAEL014739	12635	-156344
11879	AAEL014741	30065	218
11911	AAEL014746	80393	71
11918	AAEL017159	970	750
11990	AAEL004649	879793	172
11993	AAEL004640	914726	346
11994	AAEL004601	915586	300
11999	AAEL004628	1057974	611
12001	AAEL004615	1129783	376
12016	AAEL004630	1451630	623
12050	AAEL004648	1890422	969
12053	AAEL004619	1912382	900
12110	AAEL014752	44337	643
12142	AAEL014758	2307	-148654
12173	AAEL014760	46239	199
12213	AAEL004661	172052	537
12219	AAEL004682	219472	318
12230	AAEL004666	305144	543
12244	AAEL004668	401200	347
12249	AAEL004675	427985	734
12253	AAEL004674	465611	12
12344	AAEL004678	1195525	118
12346	AAEL004663	1218955	770
12347	AAEL004673	1233160	714
12385	AAEL004659	1515283	81
12477	AAEL014762	115547	158
12491	AAEL014766	16250	-103686
12509	AAEL014767	127194	154
12527	AAEL014772	25261	-152544
12562	AAEL004698	62298	701
12584	AAEL004691	319754	436
12642	AAEL004693	933751	647
12665	AAEL004699	1365029	418
12670	AAEL004697	1411097	627
12717	AAEL004707	1774956	761
12741	AAEL004704	2017981	823
12755	AAEL004703	2130616	194
12758	AAEL004690	2152055	453
12767	AAEL004694	2211162	512
12813	AAEL014791	98105	-9120
12828	AAEL014797	26433	704
12832	AAEL014799	54746	208
12836	AAEL014804	12835	361
12856	AAEL014814	140439	688
12860	AAEL014812	184101	604
12875	AAEL004733	159075	239
12880	AAEL004725	186933	186
12885	AAEL004736	243432	731
12890	AAEL004730	267328	493
12892	AAEL004721	284214	200
12953	AAEL004720	679171	212
12979	AAEL018327	888936	767
13022	AAEL004710	1250709	73
13038	AAEL004716	1374063	371
13079	AAEL004727	1708787	554
13149	AAEL014823	18184	895
13155	AAEL014822	68558	529
13165	AAEL014821	126037	580
13166	AAEL014820	130251	94
13170	AAEL014824	11049	-137254
13181	AAEL014828	136270	821
13184	AAEL014827	156071	938
13223	AAEL014835	151033	831
13233	AAEL014838	1948	-105407
13246	AAEL014839	11516	-121524
13255	AAEL004750	6192	523
13281	AAEL004765	190868	795
13285	AAEL004782	249459	573
13287	AAEL004759	261083	23
13289	AAEL017262	271926	607
13294	AAEL004761	325341	459
13313	AAEL004744	500275	571
13365	AAEL004740	900948	718
13370	AAEL004756	958202	279
13383	AAEL004775	1064141	505
13447	AAEL004777	1586108	363
13509	AAEL004739	2149770	599
13514	AAEL004778	2197850	719
13515	AAEL004773	2210222	103
13529	AAEL014840	24439	375
13564	AAEL014851	520	-139012
13647	AAEL000672	437581	483
13659	AAEL000640	537508	416
13661	AAEL000662	556801	262
13674	AAEL000674	688421	504
13701	AAEL000668	905991	230
13715	AAEL000676	995775	629
13720	AAEL000647	1043133	591
13723	AAEL000651	1065886	630
13731	AAEL000657	1148941	140
13735	AAEL000670	1178106	624
13741	AAEL000663	1217426	835
13743	AAEL000638	1233628	597
13798	AAEL000637	1645383	530
13955	AAEL000636	3256102	808
13967	AAEL000664	3363709	574
14042	AAEL017430	4191319	209
14057	AAEL004794	3706	721
14059	AAEL004791	29150	442
14141	AAEL004797	1041423	797
14174	AAEL004792	1320876	402
14309	AAEL014855	10732	-80635
14394	AAEL004818	591289	244
14505	AAEL004808	1579468	297
14510	AAEL004823	1608231	671
14533	AAEL004805	1759398	893
14537	AAEL004821	1794509	725
14557	AAEL004819	1973002	928
14562	AAEL004810	2054208	790
14571	AAEL004822	2173429	854
14593	AAEL014864	24232	982
14596	AAEL014863	57123	6911
14598	AAEL014863	57123	197
14603	AAEL014865	2537	-110435
14613	AAEL014868	17371	-111901
14614	AAEL014870	76452	596
14626	AAEL014871	42046	-48169
14635	AAEL014873	25464	219
14642	AAEL014875	43211	940
14713	AAEL004838	1012538	549
14722	AAEL004842	1139867	727
14730	AAEL004829	1221353	214
14740	AAEL004853	1328671	221
14744	AAEL004834	1390016	293
14770	AAEL004832	1593306	878
14775	AAEL004855	1668790	608
14850	AAEL014882	124422	634
14874	AAEL014888	67298	617
14883	AAEL014891	121982	483
14886	AAEL014898	35459	642
14965	AAEL004876	794605	632
14989	AAEL004885	1042012	758
15005	AAEL004886	1173411	49
15006	AAEL004882	1223387	382
15012	AAEL004869	1268078	520
15028	AAEL004871	1419131	841
15034	AAEL004865	1454464	627
15039	AAEL004887	1488147	839
15045	AAEL004889	1524869	490
15131	AAEL014902	17553	-82229
15137	AAEL014908	26161	-92962
15142	AAEL014912	43026	970
15150	AAEL014922	1942	202
15254	AAEL004911	731141	587
15259	AAEL004910	777520	402
15282	AAEL004896	922571	344
15296	AAEL004913	1024373	339
15418	AAEL014927	191448	561
15420	AAEL014931	61420	57333
15428	AAEL014933	110910	572
15430	AAEL014936	3794	-112350
15486	AAEL004920	909859	182
15568	AAEL004937	1514753	622
15608	AAEL004917	1824590	859
15627	AAEL004928	1972891	917
15658	AAEL014944	13402	868
15661	AAEL014943	33133	198
15670	AAEL014947	2880	-94999
15673	AAEL014945	50333	1892
15685	AAEL014949	258	-104511
15691	AAEL017046	3788	-204219
15726	AAEL014955	38826	-124584
15734	AAEL014957	63700	131
15760	AAEL018020	207267	223
15775	AAEL004948	437555	321
15782	AAEL004943	478310	179
15808	AAEL004964	697940	594
15815	AAEL004960	758934	430
15819	AAEL004956	817230	424
15837	AAEL004947	952579	972
15945	AAEL004961	1800658	315
15954	AAEL017398	1854264	105
15956	AAEL004966	1919524	650
15958	AAEL017557	1948969	3
15994	AAEL014961	5784	573
16089	AAEL004976	563440	503
16090	AAEL004970	581960	345
16095	AAEL004981	629282	653
16099	AAEL004987	693181	480
16108	AAEL004983	772665	868
16131	AAEL004982	957079	285
16163	AAEL004985	1177740	808
16165	AAEL004988	1201972	521
16174	AAEL004973	1252587	610
16176	AAEL004984	1277668	348
16192	AAEL004991	1440559	533
16197	AAEL018103	1476789	239
16212	AAEL004980	1586063	717
16286	AAEL014967	35637	-68901
16291	AAEL018280	20128	345
16308	AAEL014972	5673	-70321
16337	AAEL014980	18	-95984
16398	AAEL005000	635608	726
16478	AAEL005001	1678106	828
16492	AAEL005008	1730425	-41164
16553	AAEL014985	34491	-68959
16566	AAEL014992	6273	-95654
16584	AAEL014995	40237	388
16594	AAEL014996	11510	-162400
16595	AAEL014999	7706	-71539
16599	AAEL014998	73785	670
16615	AAEL005019	317649	740
16630	AAEL005042	426987	249
16633	AAEL005028	490643	511
16637	AAEL005041	509949	779
16639	AAEL005035	542005	636
16645	AAEL005016	604111	281
16651	AAEL005022	691991	94
16661	AAEL005017	765686	195
16666	AAEL005013	834134	560
16694	AAEL005045	1184563	765
16703	AAEL018105	1378659	91
16767	AAEL005029	2090923	582
16776	AAEL005032	2159201	875
16784	AAEL015000	32694	-34859
16789	AAEL015007	15205	-68587
16841	AAEL000714	319525	976
16847	AAEL000685	407656	344
16870	AAEL000719	632787	264
16873	AAEL000680	658980	310
16880	AAEL000720	708957	371
16884	AAEL000693	754657	202
16903	AAEL000711	928286	57
16905	AAEL000711	928286	-19789
16930	AAEL000703	1196965	556
16938	AAEL000709	1268526	448
16943	AAEL000692	1301995	775
16948	AAEL000682	1326087	22
16988	AAEL000705	1782311	559
16991	AAEL000715	1811891	131
17129	AAEL000710	3527187	697
17220	AAEL005088	11924	964
17256	AAEL005048	935881	584
17257	AAEL005074	999213	9
17272	AAEL005086	1099642	530
17276	AAEL005069	1254787	584
17281	AAEL005056	1408923	593
17307	AAEL005058	1968155	584
17308	AAEL005075	2025258	660
17328	AAEL015016	1562	-2307172
17338	AAEL017154	18689	-114236
17561	AAEL015039	11727	-83232
17562	AAEL015041	26546	233
17582	AAEL015043	62992	-18528
17610	AAEL005101	547365	384
17614	AAEL005102	580837	889
17621	AAEL005114	636706	362
17624	AAEL005100	658116	484
17625	AAEL005118	665414	236
17626	AAEL005110	671971	646
17629	AAEL005109	689690	659
17691	AAEL005124	1572996	144
17696	AAEL005119	1684193	273
17710	AAEL005108	1933644	813
17711	AAEL005106	1951517	352
17714	AAEL005127	1970056	262
17744	AAEL015048	67	-82390
17755	AAEL015050	6497	416
17773	AAEL015053	24881	-59204
17783	AAEL017303	41257	783
17788	AAEL005134	130432	555
17790	AAEL005140	152691	197
17933	AAEL005148	1458385	106
17937	AAEL005150	1479343	194
17938	AAEL017315	1494411	462
17944	AAEL005152	1541790	299
17946	AAEL018332	1568531	248
18043	AAEL015060	43415	301
18049	AAEL015062	72179	355
18050	AAEL015061	75979	418
18065	AAEL015064	38559	531
18114	AAEL005162	403246	552
18153	AAEL005169	671962	282
18164	AAEL005156	765566	317
18291	AAEL015065	4858	687
18302	AAEL015067	8853	-69138
18368	AAEL005199	705382	458
18420	AAEL005174	1311625	445
18428	AAEL005203	1415007	406
18429	AAEL005172	1425163	810
18432	AAEL005188	1465280	831
18435	AAEL005201	1487410	803
18466	AAEL005202	1739360	590
18473	AAEL005197	1778684	53
18480	AAEL005177	1812684	508
18486	AAEL005206	1864650	507
18495	AAEL005208	1916581	407
18498	AAEL005171	1925214	125
18500	AAEL005193	1932946	630
18501	AAEL005207	1938639	575
18506	AAEL005195	1967307	79
18531	AAEL005205	2171341	651
18564	AAEL005220	46231	571
18569	AAEL005218	76710	-461
18573	AAEL005228	131509	762
18574	AAEL005219	156764	256
18672	AAEL005215	1190609	353
18734	AAEL005232	1638283	636
18738	AAEL005224	1670038	709
18748	AAEL005221	1727672	407
18754	AAEL005238	1784108	105
18822	AAEL015078	8939	-53053
18826	AAEL015082	3678	-68683
18832	AAEL015085	11809	-67064
18975	AAEL018334	946898	269
19009	AAEL005253	1200546	718
19012	AAEL005242	1234031	311
19059	AAEL005243	1632885	846
19122	AAEL015093	12272	-70538
19126	AAEL015099	9644	-26075
19127	AAEL015099	9644	-100
19134	AAEL015100	46757	323
19215	AAEL005275	824049	52
19281	AAEL005256	1658686	374
19287	AAEL005263	1686891	419
19294	AAEL005270	1749462	441
19340	AAEL005278	2117670	483
19344	AAEL015102	32446	-2129151
19369	AAEL015109	20369	-50204
19377	AAEL015110	42399	-30466
19379	AAEL005285	3773	22
19604	AAEL005286	2035923	219
19617	AAEL015111	20177	382
19637	AAEL015115	13297	947
19652	AAEL015117	62	-55225
19654	AAEL015119	58269	-27109
19672	AAEL000739	153160	9813
19749	AAEL000744	747970	608
19762	AAEL000738	844597	211
19766	AAEL000731	870334	144
19770	AAEL000733	921782	522
20036	AAEL000721	3968204	219
20038	AAEL000750	3981085	541
20044	AAEL000722	4033170	62
20083	AAEL005297	2910	-4329164
20182	AAEL005303	1598909	356
20185	AAEL005295	1627706	541
20237	AAEL015125	26839	-6035
20248	AAEL015126	12269	-190487
20293	AAEL005313	350485	209
20344	AAEL005327	1000383	543
20362	AAEL005329	1306736	304
20396	AAEL005331	1852728	376
20410	AAEL005321	2085529	265
20416	AAEL015140	5799	-42816
20431	AAEL015143	4314	-45188
20434	AAEL015142	52646	180
20505	AAEL005350	593341	395
20590	AAEL005360	1229824	186
20594	AAEL005369	1261422	776
20618	AAEL005342	1438072	313
20621	AAEL005365	1468774	205
20638	AAEL005371	1696544	825
20640	AAEL005354	1710296	401
20658	AAEL005349	1927969	180
20660	AAEL018339	1994259	74
20704	AAEL015151	70227	984
20710	AAEL015154	19127	-39636
20855	AAEL015156	4857	-2112123
20861	AAEL015161	15320	-31107
20869	AAEL005388	10949	27
20879	AAEL005395	111521	394
20955	AAEL005393	767388	249
20958	AAEL005379	834788	112
21046	AAEL005377	1799236	103
21049	AAEL005384	1819041	612
21056	AAEL005380	1887889	74
21083	AAEL015177	2983	-75330
21126	AAEL005416	390748	280
21131	AAEL005419	443900	505
21134	AAEL005406	480457	788
21135	AAEL005415	501080	552
21142	AAEL005417	557721	612
21144	AAEL005426	580673	844
21147	AAEL005408	606327	596
21150	AAEL005407	618496	52
21167	AAEL005400	823321	1812
21203	AAEL005421	1055876	118
21204	AAEL005410	1065525	853
21212	AAEL005411	1123763	105
21224	AAEL005402	1234749	264
21243	AAEL005413	1467061	643
21306	AAEL015183	4040	-29076
21317	AAEL005441	47729	-1063
21321	AAEL005438	103669	842
21344	AAEL005437	483883	556
21362	AAEL005434	725766	557
21444	AAEL005435	1726827	434
21483	AAEL015190	4688	-55972
21551	AAEL005455	364919	609
21553	AAEL016984	404876	592
21557	AAEL005446	440870	683
21615	AAEL005453	923545	277
21683	AAEL005449	1495056	162
21686	AAEL005457	1535794	395
21689	AAEL005458	1561144	208
21770	AAEL015199	111296	898
21780	AAEL015203	12640	-27959
21837	AAEL005471	634256	415
21839	AAEL005469	652082	74
21872	AAEL018342	996951	580
21895	AAEL005473	1152701	977
21904	AAEL005465	1233281	614
21938	AAEL005479	1584756	451
21990	AAEL015215	1578	-33007
22000	AAEL005480	17940	-31213
22028	AAEL005496	514597	1
22068	AAEL005494	1073885	866
22086	AAEL005495	1225614	842
22127	AAEL005488	1510222	123
22136	AAEL005481	1621896	359
22139	AAEL005485	1673806	230
22183	AAEL015219	10945	-31218
22206	AAEL000762	196547	644
22234	AAEL000752	394855	568
22251	AAEL000786	592483	350
22274	AAEL000760	847962	999
22285	AAEL000763	992784	28
22296	AAEL000753	1100831	215
22298	AAEL000766	1116400	149
22342	AAEL018128	1476656	35
22347	AAEL000782	1512954	531
22364	AAEL000758	1646144	817
22367	AAEL000781	1669823	754
22511	AAEL017512	2852317	843
22582	AAEL000777	3622677	417
22631	AAEL000778	4028859	567
22669	AAEL005500	137959	457
22696	AAEL005504	339184	392
22758	AAEL005508	786975	463
22808	AAEL017329	1301600	335
22894	AAEL005513	2268716	157
22941	AAEL005530	183514	383
22951	AAEL005523	289793	568
22964	AAEL005528	413849	486
22973	AAEL018059	497353	222
22994	AAEL005517	698385	564
22996	AAEL005521	711865	841
23057	AAEL005526	1560563	63
23083	AAEL015227	54655	-2001829
23090	AAEL015231	3800	-19633
23092	AAEL015233	2680	-7663
23117	AAEL005539	554434	402
23124	AAEL005533	719039	703
23285	AAEL005567	31291	510
23360	AAEL005578	736421	637
23376	AAEL018343	934393	40
23423	AAEL005593	1465171	783
23435	AAEL005583	1516688	233
23440	AAEL005592	1585882	334
23453	AAEL005571	1693865	287
23458	AAEL005568	1723646	224
23459	AAEL005566	1734564	217
23464	AAEL005591	1770773	469
23483	AAEL005556	1919117	318
23497	AAEL015234	16742	895
23509	AAEL015236	35495	536
23532	AAEL005598	42626	70
23537	AAEL005601	58969	605
23557	AAEL018344	201262	221
23570	AAEL005600	309109	318
23575	AAEL017051	355368	729
23594	AAEL005616	492400	615
23727	AAEL005602	1999605	8
23732	AAEL005608	2033615	699
23733	AAEL015237	4241	-2033617
23741	AAEL015238	8982	-32390
23749	AAEL015242	9509	-25998
23754	AAEL015241	36250	239
23830	AAEL005620	636544	706
23948	AAEL015244	25404	-1965924
23949	AAEL015243	45300	388
23961	AAEL015246	485	-50835
24086	AAEL005639	1379677	732
24088	AAEL005635	1460972	205
24090	AAEL005628	1489221	931
24095	AAEL005640	1534533	122
24126	AAEL015248	7043	-1991624
24128	AAEL015250	33161	-12584
24130	AAEL015251	22724	884
24133	AAEL015252	4167	-28242
24146	AAEL005641	85697	252
24304	AAEL015257	7434	-2072900
24314	AAEL015262	24562	-34609
24315	AAEL015263	7523	-39866
24412	AAEL005651	895336	343
24418	AAEL005648	924680	419
24424	AAEL005663	986864	798
24433	AAEL005657	1066434	501
24443	AAEL017446	1143715	121
24444	AAEL017446	1143715	-4788
24445	AAEL005655	1154229	1548
24449	AAEL005656	1186500	916
24455	AAEL005659	1252784	666
24508	AAEL005661	1750746	283
24525	AAEL015265	7657	-11842
24527	AAEL015267	32485	701
24528	AAEL017524	30	-21688
24730	AAEL017481	10723	374
24737	AAEL015278	4883	-23631
24844	AAEL000849	1248949	125
24868	AAEL000815	1421063	936
24889	AAEL000801	1745714	108
24949	AAEL000813	2415901	908
24952	AAEL000797	2432356	235
24961	AAEL000841	2521548	396
24962	AAEL000798	2527107	936
24966	AAEL000839	2554889	712
24981	AAEL000832	2687813	111
24986	AAEL000800	2707062	305
24987	AAEL000842	2732065	573
24989	AAEL000845	2781297	373
25014	AAEL000818	3257192	397
25047	AAEL000837	3960390	271
25086	AAEL000824	4284631	754
25089	AAEL000854	4303274	688
25094	AAEL005690	78901	722
25120	AAEL005705	312154	311
25135	AAEL005704	417584	914
25166	AAEL018021	709172	878
25189	AAEL005703	890854	129
25262	AAEL005702	1866063	45
25265	AAEL005709	1895221	389
25268	AAEL005699	1917060	480
25271	AAEL005678	1955716	28
25281	AAEL015283	13410	-2051039
25293	AAEL015284	8644	-148760
25331	AAEL005717	167885	547
25455	AAEL005714	1203250	575
25484	AAEL005720	1554258	70
25509	AAEL005715	1833531	871
25520	AAEL005723	1912531	847
25540	AAEL015287	8325	-18363
25554	AAEL015289	40569	722
25567	AAEL018351	257489	131
25632	AAEL005736	872310	824
25652	AAEL005729	1048488	537
25743	AAEL005741	1816019	682
25754	AAEL005728	1897537	680
25756	AAEL005732	1906687	712
25758	AAEL005744	1916058	832
25760	AAEL005730	1938849	216
25765	AAEL005735	1956248	276
25792	AAEL005760	110	-5537
25793	AAEL005755	529	295
25798	AAEL005756	73411	849
25799	AAEL005756	73411	-608
25880	AAEL005749	888210	369
25888	AAEL005752	970775	71
25896	AAEL005748	1064065	317
25999	AAEL005775	124225	398
26004	AAEL005766	149408	223
26048	AAEL005779	504550	474
26051	AAEL005767	558073	516
26092	AAEL005790	1001995	295
26106	AAEL005787	1116916	309
26123	AAEL005773	1260433	65
26153	AAEL005770	1511030	622
26192	AAEL015296	3583	-14370
26204	AAEL005815	13308	132
26221	AAEL005817	477471	897
26223	AAEL005811	498757	651
26232	AAEL005822	582579	461
26241	AAEL005803	671125	23
26247	AAEL005804	717095	181
26300	AAEL005801	1441603	315
26302	AAEL005796	1491147	327
26343	AAEL005792	1788305	120
26344	AAEL005807	1795785	277
26346	AAEL005812	1829240	170
26369	AAEL015298	14735	-2882
26386	AAEL005839	174728	25
26387	AAEL017034	200806	269
26388	AAEL005825	210342	185
26446	AAEL005831	792373	610
26448	AAEL018353	802912	628
26488	AAEL005834	1175027	437
26568	AAEL005840	1991665	923
26597	AAEL005870	116459	219
26607	AAEL005857	174098	216
26609	AAEL005866	186033	568
26673	AAEL005853	651222	411
26704	AAEL005847	955247	203
26818	AAEL005856	1753544	663
26848	AAEL015302	2591	-17433
26851	AAEL015304	1864	-49657
26860	AAEL015308	45019	618
26951	AAEL005890	822913	985
26952	AAEL005884	834149	643
26953	AAEL017042	882564	841
26973	AAEL005882	1050899	220
26993	AAEL005894	1247515	165
27033	AAEL005877	1625633	617
27041	AAEL005892	1680498	849
27081	AAEL016970	39941	967
27105	AAEL005898	155284	208
27129	AAEL005907	388064	157
27145	AAEL005897	510359	817
27162	AAEL005906	619282	533
27245	AAEL005904	1314409	544
27247	AAEL005913	1333141	409
27256	AAEL005902	1386356	457
27258	AAEL005896	1409845	794
27260	AAEL005900	1426024	247
27263	AAEL005901	1442321	548
27323	AAEL015316	119	-1913860
27339	AAEL000860	104508	809
27379	AAEL000903	413416	161
27380	AAEL000867	415185	977
27387	AAEL000922	484708	829
27389	AAEL000910	530912	529
27393	AAEL000912	569184	187
27397	AAEL000871	602964	74
27399	AAEL000882	617305	515
27461	AAEL000868	1364136	490
27463	AAEL000892	1375343	882
27465	AAEL000862	1410129	552
27470	AAEL000897	1488369	996
27497	AAEL000884	1882981	304
27498	AAEL000925	1904971	891
27499	AAEL000895	1915869	463
27591	AAEL000905	2993716	263
27617	AAEL000927	3200307	484
27629	AAEL000921	3302606	509
27631	AAEL000881	3339624	474
27637	AAEL000914	3421244	840
27657	AAEL000874	3633831	614
27665	AAEL000900	3698993	148
27669	AAEL000883	3734822	52
27769	AAEL005925	528548	375
27790	AAEL005937	711724	378
27803	AAEL005932	824066	741
27811	AAEL005928	894711	573
27812	AAEL005927	900039	513
27823	AAEL017233	980834	54
27887	AAEL005933	1650311	667
27896	AAEL017009	1754172	328
27897	AAEL018107	1760694	86
27918	AAEL009573	13830	-1953673
27926	AAEL015322	7165	-14681
27991	AAEL016976	961305	810
28008	AAEL005951	1178503	1181
28010	AAEL005950	1217123	7892
28011	AAEL005950	1217123	6456
28031	AAEL005947	1408838	24
28064	AAEL017124	1785232	79
28066	AAEL005943	1794347	104
28201	AAEL005956	893345	378
28291	AAEL005965	1888442	579
28295	AAEL005970	1916664	939
28363	AAEL005979	682182	581
28372	AAEL005980	755222	162
28438	AAEL018356	1295968	7
28500	AAEL015335	4791	961
28504	AAEL015336	16263	602
28530	AAEL005991	105050	495
28539	AAEL005997	174715	568
28580	AAEL005989	471198	750
28583	AAEL005992	521436	779
28692	AAEL005996	1590823	900
28823	AAEL006003	847377	685
28877	AAEL006002	1325600	641
28883	AAEL006010	1402633	96
28884	AAEL006001	1405718	484
28920	AAEL006007	1703174	33
28937	AAEL005998	1850357	1666
28965	AAEL006032	193164	277
28981	AAEL006036	368234	81
29023	AAEL006013	881958	635
29065	AAEL006035	1301548	398
29066	AAEL006025	1319653	152
29068	AAEL006040	1348655	88
29083	AAEL006020	1566636	594
29090	AAEL006033	1613099	801
29100	AAEL006038	1755584	274
29113	AAEL006039	1858410	399
29118	AAEL006022	1899941	276
29131	AAEL015341	28	-18009
29138	AAEL015342	2085	-15227
29156	AAEL006056	101412	570
29176	AAEL006053	272718	798
29177	AAEL006047	282601	447
29183	AAEL006057	307905	200
29205	AAEL006046	464461	905
29206	AAEL006061	472503	199
29208	AAEL006048	487413	239
29249	AAEL006052	799280	539
29317	AAEL006045	1923919	737
29324	AAEL015344	8532	-5287
29340	AAEL006079	167727	405
29386	AAEL006077	564700	719
29437	AAEL006070	1032129	485
29438	AAEL006073	1041938	234
29464	AAEL006074	1277657	404
29537	AAEL006075	1848384	934
29538	AAEL006063	1857473	649
29559	AAEL006107	65051	410
29561	AAEL006091	76723	833
29567	AAEL006095	245678	220
29627	AAEL006098	2105050	304
29637	AAEL015347	7592	173
29644	AAEL000935	6916	970
29676	AAEL000954	216078	481
29684	AAEL000944	251423	386
29715	AAEL000943	485996	508
29721	AAEL000962	527785	651
29723	AAEL000970	557412	969
29742	AAEL000942	718122	73
29749	AAEL000956	775161	203
29773	AAEL000963	971652	69
29777	AAEL000940	1035893	403
29924	AAEL000945	3318609	835
29936	AAEL000971	3416438	323
29973	AAEL000965	3814744	505
29982	AAEL000951	3898446	227
29986	AAEL000968	3955953	271
30018	AAEL006115	25875	680
30019	AAEL006117	40428	743
30020	AAEL006112	44766	54
30098	AAEL006111	1036193	430
30137	AAEL006118	1420734	562
30169	AAEL006120	1677232	409
30192	AAEL015353	3635	-14608
30193	AAEL015354	10621	-7120
30233	AAEL006139	398355	270
30239	AAEL006146	457610	121
30243	AAEL006145	526598	410
30252	AAEL006152	603600	325
30264	AAEL006135	703630	553
30265	AAEL006129	705420	754
30269	AAEL006133	758087	684
30270	AAEL017275	759886	624
30277	AAEL006153	796119	324
30281	AAEL006140	818756	964
30337	AAEL006124	1312774	65
30338	AAEL006144	1331260	524
30342	AAEL006154	1386717	87
30354	AAEL006121	1525639	890
30357	AAEL006147	1545969	173
30359	AAEL006151	1552922	567
30362	AAEL006136	1572596	709
30385	AAEL015360	11003	-1898252
30394	AAEL015364	2197	-14972
30479	AAEL006168	790988	36
30519	AAEL006169	1145650	725
30583	AAEL006159	1754824	950
30599	AAEL015365	53	-114160
30615	AAEL006175	86288	276
30619	AAEL006177	108456	495
30621	AAEL006182	124175	647
30633	AAEL017064	221933	330
30637	AAEL017407	247913	866
30668	AAEL006171	512222	226
30678	AAEL006185	587486	85
30706	AAEL006178	874255	304
30753	AAEL006174	1256777	278
30756	AAEL006181	1286978	290
30759	AAEL006187	1328963	97
30762	AAEL018113	1379181	380
30830	AAEL006197	298558	562
30831	AAEL006196	307017	196
30834	AAEL006208	333627	47
30933	AAEL006204	1607984	924
30945	AAEL006206	1721075	462
31006	AAEL006224	360121	929
31007	AAEL006211	368389	62
31010	AAEL006227	388202	239
31021	AAEL006214	497533	978
31026	AAEL006226	531351	251
31108	AAEL015373	12377	-4532
31109	AAEL015374	7034	-9330
31124	AAEL006239	126692	815
31141	AAEL006228	331989	2
31143	AAEL006236	354487	266
31181	AAEL006242	811619	193
31218	AAEL006235	1174564	507
31236	AAEL006241	1276811	410
31293	AAEL006233	1675582	413
31317	AAEL015375	5345	-11663
31322	AAEL006256	5380	-4567
31327	AAEL006261	114551	491
31332	AAEL006248	189316	247
31334	AAEL006257	203445	736
31357	AAEL006249	525652	416
31363	AAEL006251	575837	84
31393	AAEL006254	789695	837
31451	AAEL006245	1365837	163
31495	AAEL015379	9814	-4799
31595	AAEL006271	751008	565
31622	AAEL006264	934206	514
31631	AAEL006277	1019862	363
31645	AAEL018115	1127826	760
31710	AAEL006267	1655641	551
31712	AAEL006280	1673355	863
31726	AAEL006265	1760387	242
31738	AAEL015383	6185	-1838493
31810	AAEL006301	701824	878
31831	AAEL006287	919728	247
31849	AAEL006294	1011302	164
31856	AAEL006285	1147668	498
31857	AAEL006298	1162025	584
31858	AAEL006300	1167150	184
31894	AAEL015384	39672	-1848716
31897	AAEL015386	7938	-1395
31917	AAEL000112	154036	574
32039	AAEL000123	1329955	869
32059	AAEL000156	1449986	602
32169	AAEL000113	2340203	639
32354	AAEL000127	4758426	825
32375	AAEL000132	4945066	300
32380	AAEL000106	5008949	218
32386	AAEL000149	5041004	562
32393	AAEL000118	5094650	820
32396	AAEL000109	5121975	435
32448	AAEL000138	5518950	34
32456	AAEL000157	5571954	781
32469	AAEL000122	5689935	175
32522	AAEL000994	733463	282
32527	AAEL000989	800129	936
32530	AAEL000985	834846	325
32533	AAEL000999	875632	457
32588	AAEL001011	1306908	267
32617	AAEL018150	1548342	509
32719	AAEL018151	2672373	469
32721	AAEL001000	2699405	42
32725	AAEL000986	2776013	436
32743	AAEL000980	3039011	438
32783	AAEL000983	3482902	33807
32786	AAEL000983	3482902	862
32802	AAEL016982	3672341	655
32829	AAEL006308	194107	549
32848	AAEL006312	459008	605
32895	AAEL006318	910462	44
32898	AAEL006320	952314	412
32937	AAEL006325	1396020	212
32963	AAEL006319	1692024	569
32988	AAEL006345	3392	-9026
33032	AAEL006339	610670	429
33069	AAEL006330	981518	852
33097	AAEL006341	1183502	248
33107	AAEL006334	1255048	924
33108	AAEL006356	1277431	410
33109	AAEL006346	1279511	24
33115	AAEL006343	1334377	680
33122	AAEL006350	1459301	110
33124	AAEL006342	1485435	1377
33127	AAEL006352	1517276	792
33130	AAEL006337	1563264	670
33200	AAEL006363	864003	128
33245	AAEL006370	1575613	433
33246	AAEL006364	1591971	777
33256	AAEL006374	1684840	277
33274	AAEL015390	164	-13857
33394	AAEL006392	943752	676
33449	AAEL006386	1418602	86
33454	AAEL006389	1441348	715
33466	AAEL006387	1520575	662
33513	AAEL015398	3106	490
33544	AAEL006417	322842	318
33584	AAEL006420	739112	434
33598	AAEL006411	847333	690
33619	AAEL006425	1007301	578
33625	AAEL006403	1037141	962
33627	AAEL006429	1059637	932
33628	AAEL006427	1060955	533
33631	AAEL006415	1075213	114
33633	AAEL006401	1092803	338
33689	AAEL006412	1513054	683
33707	AAEL006402	1662522	864
33740	AAEL006452	225111	78
33743	AAEL017266	260900	56
33760	AAEL006446	394429	493
33764	AAEL006436	451966	395
33775	AAEL006433	551652	833
33785	AAEL006451	653840	110
33787	AAEL006444	668699	325
33844	AAEL006437	1210955	116
33849	AAEL006438	1244109	468
33910	AAEL015403	1292	-1808863
33919	AAEL006474	7321	614
33932	AAEL006472	104764	710
33938	AAEL006468	180094	553
33947	AAEL006473	247440	582
33953	AAEL006463	281001	236
33980	AAEL006453	444962	589
33993	AAEL006455	551030	605
34014	AAEL017294	715679	141
34015	AAEL006465	723509	141
34116	AAEL015405	1526	-1832884
34118	AAEL017107	100	-1991
34133	AAEL006478	100751	825
34351	AAEL006506	321480	293
34482	AAEL006494	1523894	645
34489	AAEL006480	1576849	146
34498	AAEL006502	1673993	718
34504	AAEL006498	1715269	991
34511	AAEL006497	1784660	344
34514	AAEL015410	5494	403
34571	AAEL006531	450541	540
34588	AAEL006535	639614	633
34590	AAEL006526	674172	438
34593	AAEL006520	704861	261
34596	AAEL006518	732635	916
34608	AAEL006512	800696	492
34677	AAEL018052	1305445	-53663
34681	AAEL006521	1384480	490
34683	AAEL006511	1409933	132
34705	AAEL006515	1583953	171
34706	AAEL006507	1586986	299
34874	AAEL001046	1888533	479
34910	AAEL001032	2204912	637
34918	AAEL001043	2299713	17
34947	AAEL001017	2536460	790
34958	AAEL001052	2602023	225
34993	AAEL001050	3372897	395
34996	AAEL001034	3410687	266
35033	AAEL001015	3909117	724
35046	AAEL006559	38677	173
35052	AAEL006560	262737	438
35056	AAEL006552	298140	339
35060	AAEL006550	374459	687
35062	AAEL006538	426516	893
35077	AAEL006548	524344	684
35079	AAEL006556	562270	230
35082	AAEL017516	622979	99
35085	AAEL006540	663900	888
35108	AAEL006536	1025197	766
35110	AAEL006544	1034863	952
35132	AAEL006542	1313870	380
35136	AAEL006549	1360747	123
35138	AAEL018119	1372824	299
35190	AAEL015411	38746	-3673
35193	AAEL017126	331	-1980
35223	AAEL006570	423542	529
35232	AAEL006572	589770	142
35305	AAEL006581	1477201	921
35336	AAEL006567	1707952	207
35350	AAEL006587	1845919	537
35356	AAEL015412	6053	424
35400	AAEL006590	288061	31
35506	AAEL006595	1199661	362
35517	AAEL006597	1276090	772
35554	AAEL015414	43670	-1807553
35568	AAEL006609	145652	425
35594	AAEL006605	398922	324
35603	AAEL006600	527240	17569
35608	AAEL006613	557983	400
35617	AAEL006606	674799	14
35686	AAEL006625	1493879	659
35696	AAEL006611	1644211	497
35708	AAEL015415	65	-1748504
35768	AAEL006632	803769	351
35780	AAEL006634	880593	547
35813	AAEL006638	1210443	276
35889	AAEL006644	74661	463
35908	AAEL006652	186779	564
35958	AAEL006642	571537	352
35963	AAEL006655	616195	782
35989	AAEL006661	801883	871
35990	AAEL006643	803070	745
35991	AAEL006647	816725	514
36076	AAEL006646	1592285	853
36081	AAEL006660	1639780	517
36083	AAEL006662	1654477	22
36100	AAEL015418	8033	-1765244
36112	AAEL006667	77333	635
36133	AAEL006676	258981	862
36137	AAEL018122	332325	554
36144	AAEL006666	387803	455
36195	AAEL006680	721424	950
36210	AAEL006675	889284	110
36307	AAEL015424	3070	-1808366
36309	AAEL015425	439	-35572
36317	AAEL006704	211371	578
36325	AAEL006691	287560	541
36328	AAEL006702	303347	157
36330	AAEL006699	317335	341
36333	AAEL006686	352007	866
36337	AAEL006701	369826	310
36343	AAEL006698	412280	118
36409	AAEL006694	897765	19
36416	AAEL006700	937921	463
36422	AAEL006696	1000130	844
36437	AAEL018062	1148630	286
36480	AAEL015427	3319	-1816670
36531	AAEL006712	431038	694
36541	AAEL006713	487508	654
36741	AAEL015429	2352	707
36750	AAEL006748	213696	352
36769	AAEL006728	422937	689
36776	AAEL006750	481563	346
36781	AAEL006744	520162	155
36799	AAEL006757	690546	688
36862	AAEL006752	1258884	787
36878	AAEL006740	1481096	381
36881	AAEL006733	1520432	138
36888	AAEL006718	1620595	454
36907	AAEL001094	11754	-114
36927	AAEL001069	180564	741
36933	AAEL001066	229030	270
36985	AAEL001088	897705	10
36997	AAEL001065	966021	842
37045	AAEL001056	1350461	662
37056	AAEL001093	1412801	609
37164	AAEL001082	3377469	30
37175	AAEL001091	3602525	177
37181	AAEL001087	3771116	294
37221	AAEL017535	241937	138
37226	AAEL006779	271953	552
37272	AAEL006767	605966	611
37278	AAEL006762	650904	704
37320	AAEL006777	1138580	218
37347	AAEL006764	1465735	273
37365	AAEL006774	1634129	833
37380	AAEL006773	1738526	374
37382	AAEL006780	1754042	603
37385	AAEL015432	2991	-8914
37405	AAEL006794	206925	281
37414	AAEL006795	299119	464
37415	AAEL006815	309178	520
37416	AAEL006805	331350	560
37418	AAEL018030	403766	401
37448	AAEL018123	817603	967
37496	AAEL006783	1216187	425
37512	AAEL006787	1340663	775
37533	AAEL006816	1486486	380
37535	AAEL017112	1509709	603
37536	AAEL006791	1516005	330
37553	AAEL006786	1672901	7878
37554	AAEL006786	1672901	200
37558	AAEL006789	1725471	461
37586	AAEL006819	317798	174
37606	AAEL006820	493881	466
37611	AAEL006829	597909	646
37633	AAEL006822	937001	509
37639	AAEL006827	1065162	274
37652	AAEL015434	6997	185
37653	AAEL017574	147	-1226
37666	AAEL006845	127516	211
37668	AAEL006847	149625	376
37677	AAEL006843	228912	51
37681	AAEL006848	316847	106
37768	AAEL006836	1377652	338
37771	AAEL006833	1401495	278
37783	AAEL018125	1484249	465
37807	AAEL015435	4003	-2781
37808	AAEL015436	4675	-3021
37813	AAEL006869	83584	64
37831	AAEL006858	238639	878
37847	AAEL006863	454731	335
37857	AAEL006855	551094	968
37902	AAEL006867	1037118	501
37905	AAEL006854	1093179	399
37948	AAEL006860	1609266	147
37959	AAEL015437	2259	-8998
37985	AAEL006892	180508	278
37993	AAEL006885	245241	214
37996	AAEL006894	261361	525
38000	AAEL006887	288584	395
38022	AAEL006893	604227	642
38041	AAEL006890	782382	640
38070	AAEL006891	1107892	557
38077	AAEL006886	1176252	991
38088	AAEL006882	1290166	49
38090	AAEL006889	1304952	552
38101	AAEL006880	1427738	570
38130	AAEL015438	5634	-5340
38135	AAEL006897	9707	-842
38269	AAEL006903	1561923	596
38337	AAEL006922	595765	636
38348	AAEL006915	738893	137
38372	AAEL006918	899071	255
38380	AAEL006924	1027866	190
38448	AAEL015439	8544	-598
38475	AAEL006925	196708	912
38520	AAEL006926	590652	691
38576	AAEL006931	1363593	783
38583	AAEL006927	1462318	636
38607	AAEL015440	3045	-1774849
38608	AAEL015442	9228	-1100
38612	AAEL006935	75	-10070
38617	AAEL018126	62384	73
38626	AAEL006946	173214	440
38628	AAEL006945	193893	513
38656	AAEL006957	641943	106
38694	AAEL006952	935207	890
38716	AAEL006956	1145643	302
38728	AAEL006949	1226631	468
38744	AAEL006936	1303117	-29042
38776	AAEL006947	1543168	608
38799	AAEL006955	1715556	577
38813	AAEL015444	4382	-4260
38822	AAEL001115	42946	121
38845	AAEL001126	233343	409
38853	AAEL001128	301858	714
38871	AAEL001134	440020	756
38875	AAEL001106	474740	997
38891	AAEL018173	616727	952
38898	AAEL001137	702312	994
38901	AAEL001118	744252	984
38915	AAEL001127	907552	693
38920	AAEL001142	959218	268
38936	AAEL001141	1086273	465
38942	AAEL001114	1156114	341
39054	AAEL001149	2174169	456
39057	AAEL001122	2230251	465
39058	AAEL001146	2251894	685
39100	AAEL001113	2790956	352
39113	AAEL001101	2940742	308
39115	AAEL001112	2973002	346
39117	AAEL001133	3011175	122
39127	AAEL001110	3163038	404
39140	AAEL001104	3291647	45
39142	AAEL001116	3327500	89
39145	AAEL018174	3353878	203
39168	AAEL001102	3615810	661
39214	AAEL006978	162147	763
39223	AAEL006982	246168	377
39247	AAEL006966	461641	907
39377	AAEL006981	1635748	443
39384	AAEL015447	104	-7830
39414	AAEL007023	137780	533
39426	AAEL006991	254079	832
39427	AAEL007018	254285	124
39437	AAEL007015	320384	555
39468	AAEL007027	693146	63
39469	AAEL006995	712104	485
39543	AAEL007002	1374204	315
39588	AAEL007014	1717311	248
39601	AAEL015449	3454	-2086
39799	AAEL015450	5712	-2268
39800	AAEL007053	15871	-28
39812	AAEL007065	172752	298
39823	AAEL007067	288662	341
39833	AAEL007050	357296	338
39841	AAEL007047	539631	503
39846	AAEL007041	581826	688
39896	AAEL007048	1323768	506
39906	AAEL007062	1408280	23
39967	AAEL007074	365169	385
40027	AAEL007078	1487526	604
40040	AAEL007080	1626891	601
40047	AAEL007071	1690770	877
40054	AAEL015452	2975	-38452
40056	AAEL015453	8	-10112
40065	AAEL018131	148711	427
40168	AAEL007095	977585	647
40192	AAEL007090	1278202	816
40201	AAEL007084	1371863	81
40239	AAEL015455	2488	-1661437
40528	AAEL007113	1301012	485
40541	AAEL015457	6118	-5169
40609	AAEL017565	801694	321
40620	AAEL007138	932835	6
40623	AAEL007126	971815	244
40642	AAEL007136	1158084	734
40680	AAEL007135	1466206	486
40683	AAEL007125	1499204	288
40684	AAEL007137	1501152	31
40693	AAEL017220	1583750	640
40703	AAEL007134	1658379	216
40897	AAEL015458	7829	-1601861
40901	AAEL017069	28257	165
40969	AAEL001159	548886	517
40977	AAEL001177	609432	161
40995	AAEL001157	741126	720
40996	AAEL001155	760495	204
41003	AAEL001152	813310	7
41028	AAEL001183	989074	630
41030	AAEL001165	1009597	338
41041	AAEL001187	1093455	177
41046	AAEL001173	1119762	329
41048	AAEL001176	1148486	527
41184	AAEL017023	2320826	316
41187	AAEL001164	2382017	228
41189	AAEL001167	2413487	451
41194	AAEL001178	2483039	119
41236	AAEL001188	2890414	197
41276	AAEL001184	3430112	804
41286	AAEL001169	3518962	165
41309	AAEL001193	3763841	716
41360	AAEL007158	595425	799
41370	AAEL007167	643293	556
41377	AAEL007153	678556	440
41392	AAEL007151	788863	713
41433	AAEL007171	1051419	294
41464	AAEL007149	1300681	306
41467	AAEL007160	1320013	591
41490	AAEL007156	1472990	450
41510	AAEL007169	1582704	170
41533	AAEL007172	1754068	637
41625	AAEL007184	1348571	492
41638	AAEL015459	1623	-1698864
41642	AAEL017369	151919	155
41762	AAEL007197	1448571	557
41767	AAEL015461	809	-1517860
41774	AAEL007220	16320	510
41805	AAEL007200	441292	173
41811	AAEL007199	527506	82
41832	AAEL007213	810791	226
41837	AAEL007204	957570	697
41841	AAEL007201	1008299	366
41857	AAEL007202	1319399	454
41860	AAEL007212	1353488	25
41862	AAEL007209	1395886	601
41927	AAEL007221	276459	696
41935	AAEL007227	327401	256
41956	AAEL007234	476057	449
41962	AAEL007243	531031	468
41972	AAEL007233	658542	36
42056	AAEL018136	1357580	208
42064	AAEL007237	1412020	669
42070	AAEL007246	1464615	541
42072	AAEL007238	1471223	347
42074	AAEL007236	1482466	874
42078	AAEL007235	1508163	104
42086	AAEL007241	1569484	460
42101	AAEL007259	88492	522
42186	AAEL007250	679131	48
42208	AAEL007256	830576	616
42210	AAEL007257	857925	825
42216	AAEL018137	919523	598
42278	AAEL015464	6843	-1682482
42312	AAEL007278	271753	364
42432	AAEL007272	1298134	508
42463	AAEL007276	1476481	584
42477	AAEL015465	9230	-1596402
42482	AAEL017410	3616	-3777
42499	AAEL007285	126513	721
42516	AAEL007295	274149	855
42583	AAEL007304	784324	166
42589	AAEL007284	827457	611
42595	AAEL007281	859978	451
42635	AAEL007303	1111224	102
42644	AAEL007282	1170083	747
42651	AAEL007299	1251456	101
42659	AAEL007307	1311434	802
42662	AAEL007291	1332766	566
42677	AAEL007288	1451712	768
42687	AAEL007293	1525905	576
42693	AAEL007286	1559823	937
42700	AAEL015466	4988	-3609
42701	AAEL007320	4893	-1440
42707	AAEL007318	126465	267
42771	AAEL007319	1041421	115
42824	AAEL007322	1452264	605
42906	AAEL018138	607194	59
42907	AAEL007332	630900	454
42958	AAEL007344	1253960	166
43117	AAEL018076	1653762	890
43126	AAEL001218	1721704	364
43343	AAEL001201	3507223	941
43346	AAEL001210	3525961	530
43350	AAEL001216	3562208	278
43352	AAEL001205	3580764	21
43355	AAEL001206	3603665	671
43356	AAEL001195	3605981	561
43370	AAEL001212	3706290	422
43453	AAEL007356	489768	101
43458	AAEL018139	519990	349
43573	AAEL015468	1517	-5962
43584	AAEL007371	264201	36
43587	AAEL007381	276433	353
43608	AAEL007372	707259	195
43609	AAEL007365	721808	81
43635	AAEL007374	913870	592
43649	AAEL007369	1047862	911
43664	AAEL007377	1243722	416
43669	AAEL007373	1281013	303
43674	AAEL007367	1341983	459
43680	AAEL007382	1400614	385
43683	AAEL007366	1461570	56
43731	AAEL007387	511269	299
43796	AAEL007388	1526581	713
43809	AAEL007395	123598	455
43867	AAEL007397	622226	-74233
43880	AAEL007401	819859	424
43884	AAEL007398	860596	750
43890	AAEL007392	915907	12
43900	AAEL007404	1009343	788
43928	AAEL007394	1259775	494
43970	AAEL007405	1600248	108
43974	AAEL015471	5815	491
43982	AAEL007409	231	-1342
43983	AAEL007410	18868	122
43994	AAEL007407	136203	49
44086	AAEL015472	650	-7811
44159	AAEL007426	682158	434
44172	AAEL007414	798846	87
44181	AAEL007422	864294	299
44182	AAEL007425	878657	228
44205	AAEL007420	1148690	486
44215	AAEL007419	1237397	496
44241	AAEL015473	1608	-6035
44251	AAEL007434	65453	553
44287	AAEL007441	414821	287
44290	AAEL007443	436734	351
44310	AAEL007451	565739	255
44321	AAEL007449	682973	801
44330	AAEL007445	770916	237
44333	AAEL007446	788213	531
44361	AAEL007450	986027	481
44424	AAEL007458	149799	234
44437	AAEL007467	339162	383
44450	AAEL007459	803788	659
44460	AAEL007477	1028155	3
44474	AAEL007473	1300744	239
44479	AAEL007454	1382420	469
44509	AAEL015477	1404	-5033
44547	AAEL007498	437128	683
44549	AAEL007494	459043	140
44565	AAEL007481	767283	349
44569	AAEL007485	799569	648
44585	AAEL007479	903037	624
44590	AAEL007490	944353	838
44594	AAEL007495	985304	922
44618	AAEL007489	1233211	477
44647	AAEL015479	5132	822
44822	AAEL017149	92219	508
44880	AAEL017296	600974	78
44882	AAEL017065	627107	386
44912	AAEL001230	887990	395
45027	AAEL001224	2350377	46
45141	AAEL007517	5597	-3773340
45155	AAEL007511	232778	416
45185	AAEL007512	639818	785
45192	AAEL007518	686010	501
45275	AAEL007507	1403450	577
45280	AAEL007510	1454138	129
45316	AAEL007531	226243	491
45332	AAEL007527	346124	62
45336	AAEL007521	376618	1534
45344	AAEL007532	424317	429
45450	AAEL015483	1202	787
45464	AAEL007543	149545	22
45550	AAEL007556	1149586	652
45591	AAEL007550	1481442	854
45617	AAEL015485	4765	-1630591
45619	AAEL015487	1315	-6965
45665	AAEL007568	415666	485
45671	AAEL007562	475707	8
45758	AAEL007558	1257295	103
45767	AAEL017177	1322573	264
45862	AAEL007574	609694	368
45898	AAEL007578	1107693	557
45901	AAEL007581	1129119	691
45902	AAEL007569	1136747	1
45919	AAEL015489	1778	710
45993	AAEL007586	979343	569
46139	AAEL007605	1160153	845
46154	AAEL007604	1288889	575
46203	AAEL007606	296831	229
46310	AAEL007617	1537707	703
46375	AAEL017044	797207	122
46380	AAEL007625	821905	914
46381	AAEL007631	857261	255
46464	AAEL007636	17220	6500
46477	AAEL007633	104708	151
46636	AAEL015494	1159	-1578417
46639	AAEL015495	5765	-36
46699	AAEL001237	473781	610
46809	AAEL001239	1464702	745
46953	AAEL001244	2681471	63
46990	AAEL001232	3371517	221
47041	AAEL007647	184049	508
47087	AAEL007641	656351	550
47172	AAEL007662	168643	566
47189	AAEL007652	300302	92
47190	AAEL017987	329783	864
47209	AAEL007660	640539	341
47212	AAEL007650	677583	219
47233	AAEL007658	1023843	743
47480	AAEL007670	1002356	970
47524	AAEL007675	1456377	330
47525	AAEL007672	1471327	346
47527	AAEL007677	1488052	325
47530	AAEL015499	6977	-691
47624	AAEL007679	664501	499
47628	AAEL007681	702726	614
47634	AAEL018144	750917	424
47665	AAEL007684	1001461	743
47672	AAEL007680	1046855	629
47680	AAEL007686	1109563	282
47713	AAEL007687	1415848	657
47810	AAEL007697	771234	947
47826	AAEL007705	963756	467
47842	AAEL007701	1098442	524
47863	AAEL007709	1256535	572
47889	AAEL015503	2376	-1484220
47985	AAEL007715	817885	541
47994	AAEL007718	865914	397
48008	AAEL007713	980221	374
48075	AAEL007737	5168	-1455431
48206	AAEL007754	574354	407
48207	AAEL007758	580013	301
48214	AAEL007746	746692	912
48220	AAEL007760	818882	95
48247	AAEL007751	1389790	259
48253	AAEL015506	4859	-1510723
48281	AAEL007774	342469	460
48291	AAEL007770	577550	23
48383	AAEL007765	1261428	482
48389	AAEL007771	1334188	473
48401	AAEL007763	1421591	444
48410	AAEL007764	1477322	468
48477	AAEL001250	502538	331
48667	AAEL001247	2404763	489
48670	AAEL001264	2435045	25
48671	AAEL018194	2443438	351
48674	AAEL017283	2488686	413
48687	AAEL001277	2599915	241
48697	AAEL001271	2680928	527
48716	AAEL001284	2910282	521
48736	AAEL001276	3072019	611
48809	AAEL001255	3602311	785
48821	AAEL007783	136817	885
48824	AAEL007787	160518	121
48827	AAEL007778	205215	569
48848	AAEL007782	318879	660
48855	AAEL007786	351047	72
48954	AAEL007788	81626	848
48962	AAEL007792	145027	323
49095	AAEL015509	93	-2802
49271	AAEL007803	110399	997
49273	AAEL007810	120028	665
49280	AAEL007797	162519	419
49293	AAEL007802	261158	823
49307	AAEL007804	392440	723
49368	AAEL007796	1119152	822
49373	AAEL007806	1156077	764
49374	AAEL007809	1212665	557
49393	AAEL007798	1376894	498
49400	AAEL015512	185	-4467
49409	AAEL007824	215393	114
49418	AAEL007820	302851	487
49431	AAEL007827	422202	393
49642	AAEL015515	4344	-1473133
49644	AAEL015516	360	-5943
49678	AAEL007849	441327	69
49701	AAEL007843	722117	129
49706	AAEL007857	776216	11
49711	AAEL007863	836054	504
49712	AAEL007851	881226	231
49714	AAEL007841	938524	307
49754	AAEL007861	1326185	998
49782	AAEL007871	2768	310
49788	AAEL007885	68976	245
49789	AAEL007886	72271	197
49809	AAEL007889	236440	185
49835	AAEL007877	488472	716
49874	AAEL017109	945610	934
49879	AAEL007888	975196	401
49901	AAEL007883	1158299	533
49944	AAEL007914	638639	648
49953	AAEL017212	692981	639
49961	AAEL007901	739189	508
49969	AAEL007898	811868	380
49985	AAEL007911	921740	152
49998	AAEL007896	1004204	88
50006	AAEL007895	1066447	610
50089	AAEL007927	122566	104
50115	AAEL007920	732023	572
50138	AAEL015520	2313	-3639
50195	AAEL017391	1025284	501
50226	AAEL001321	1399777	276
50232	AAEL001300	1448890	692
50236	AAEL001317	1466946	695
50238	AAEL001322	1492561	610
50264	AAEL001304	1765968	817
50367	AAEL001287	2903552	168
50376	AAEL001309	3013208	443
50407	AAEL001320	3417178	156
50409	AAEL001288	3446369	232
50413	AAEL001292	3480386	709
50457	AAEL007931	80094	633
50493	AAEL007941	763838	493
50503	AAEL007935	920706	336
50607	AAEL007954	896204	907
50610	AAEL007962	910773	873
50611	AAEL007951	920522	338
50612	AAEL007964	927236	969
50621	AAEL007952	974635	27
50651	AAEL007975	3060	94
50689	AAEL007973	381372	98
50716	AAEL007982	623180	849
50723	AAEL007970	664604	956
50725	AAEL007974	682665	542
50751	AAEL007983	877195	724
50754	AAEL007976	896601	615
50761	AAEL007968	978072	21
50799	AAEL015521	16	-4056
50872	AAEL007985	800416	223
50877	AAEL007988	854562	18
50879	AAEL008005	864116	787
50883	AAEL008006	893340	681
50891	AAEL008000	954282	252
50897	AAEL007990	994052	449
50920	AAEL007989	1136169	483
50928	AAEL007997	1196802	137
50945	AAEL007998	1321331	182
51053	AAEL008010	723987	672
51060	AAEL008011	801974	794
51153	AAEL015522	1796	-1420506
51184	AAEL008024	859248	700
51200	AAEL008020	1283449	592
51237	AAEL008033	298183	550
51247	AAEL008029	562249	147
51259	AAEL008032	761147	701
51267	AAEL008028	879976	824
51290	AAEL015523	4307	-1331163
51369	AAEL008048	740049	851
51385	AAEL008044	893655	536
51395	AAEL008041	1013025	357
51399	AAEL008038	1036623	600
51415	AAEL008036	1318777	867
51427	AAEL015525	4002	-907
51451	AAEL008053	126044	10
51458	AAEL008050	168870	976
51465	AAEL008051	202297	173
51467	AAEL008049	226181	824
51579	AAEL017540	1196402	631
51622	AAEL008061	43120	727
51637	AAEL008056	124617	775
51670	AAEL008065	355896	203
51674	AAEL008063	382432	302
51676	AAEL008070	405733	233
51683	AAEL008058	452163	559
51698	AAEL008067	551438	606
51718	AAEL008064	688529	267
51789	AAEL008072	1166452	542
51896	AAEL000181	733247	461
51938	AAEL000166	1073567	740
51953	AAEL000163	1217709	250
51956	AAEL017073	1245532	91
51966	AAEL000175	1358383	81
51995	AAEL000162	1653663	298
52004	AAEL000195	1717489	531
52016	AAEL000201	1786781	261
52026	AAEL000179	1848931	568
52033	AAEL000211	1885602	633
52050	AAEL000180	2041695	468
52051	AAEL000215	2051229	230
52244	AAEL000174	3507432	689
52373	AAEL000165	4483570	610
52395	AAEL000178	4712426	200
52400	AAEL000184	4745959	833
52411	AAEL000191	4820431	483
52416	AAEL000196	4856827	332
52418	AAEL000185	4872924	980
52473	AAEL001342	218455	642
52477	AAEL001350	312890	240
52481	AAEL001331	342623	783
52485	AAEL001354	386310	765
52487	AAEL001352	403451	659
52504	AAEL001349	523524	692
52506	AAEL001357	558979	522
52569	AAEL001324	1273006	233
52576	AAEL018214	1306947	574
52597	AAEL001336	1539631	506
52645	AAEL001325	2679415	3
52646	AAEL001346	2688519	43
52652	AAEL001328	2775580	401
52653	AAEL001343	2801247	528
52656	AAEL001355	2851799	568
52670	AAEL001341	2993668	579
52671	AAEL001356	2999634	38
52711	AAEL001335	3474700	384
52782	AAEL008088	821462	793
52784	AAEL008097	849823	563
52858	AAEL008101	473789	634
52873	AAEL008108	614912	541
52883	AAEL017380	684784	708
52905	AAEL008105	826833	283
52918	AAEL008100	915680	659
52923	AAEL008103	940101	287
52925	AAEL008115	961206	975
52985	AAEL015527	1565	-3922
[truncated: 2,733 more rows]
