# Supplementary material for: High-throughput cis-regulatory element discovery in the vector mosquito Aedes aegypti
Source: BMC Genomics. 2016 May 10;17:341. doi: 10.1186/s12864-016-2468-x (PMC4862039; doi:10.1186/s12864-016-2468-x)
Supplement: Additional file 4: — FPs mapping to 5’ UTRs. FPs mapping to the 5’ UTRs of the indicated genes are noted. FP numbers correspond to the numbers assigned in Additional file 2. (XLSX 25 kb) [file 12864_2016_2468_MOESM4_ESM.xlsx]

## Sheet: 5'UTR FAIREs
FP#	Gene	5'UTR location
32	AAEL000079	supercont1.1: 321779-322232
282	AAEL000077	supercont1.1: 2750443-2750541
1760	AAEL014135	supercont1.1015: 161050-161347
1870	AAEL014147	supercont1.1019: 211894-211965
2078	AAEL003970	supercont1.102: 2052497-2053795
2105	AAEL003959	supercont1.102: 2284959-2285305
3497	AAEL004021	supercont1.105: 1460708-1461515
3580	AAEL004031	supercont1.105: 2026968-2027717
3700	AAEL014273	supercont1.1053: 236841-237358
4985	AAEL017150	supercont1.108: 2221809-2221921
5010	AAEL004128	supercont1.108: 2379013-2379498
5366	AAEL004169	supercont1.109: 1925435-1925745
6041	AAEL000564	supercont1.11: 4289066-4289873
6462	AAEL014416	supercont1.1108: 91245-91754
7483	AAEL014494	supercont1.1132: 172641-172769
8072	AAEL004329	supercont1.115: 110657-110839
8163	AAEL004349	supercont1.115: 1373569-1373894
8344	AAEL014540	supercont1.1156: 111738-112201
8726	AAEL014557	supercont1.1165: 147569-147950
8807	AAEL004393	supercont1.117: 116174-116568
8890	AAEL004391	supercont1.117: 1358730-1359527
9499	AAEL004416	supercont1.119: 549645-550248
9865	AAEL014635	supercont1.1198: 155554-156905
10372	AAEL004449	supercont1.120: 777380-777561
10419	AAEL004471	supercont1.120: 1111103-1111642
11285	AAEL004520	supercont1.122: 2335262-2335860
11423	AAEL004564	supercont1.123: 1053018-1053411
11497	AAEL004547	supercont1.123: 1725452-1725877
11620	AAEL014720	supercont1.1235: 92899-93341
12016	AAEL018325	supercont1.125: 1503920-1505132
12111	AAEL014749	supercont1.1251: 77045-77469
12117	AAEL014749	supercont1.1251: 117775-118637
12338	AAEL004664	supercont1.126: 1169888-1170881
12641	AAEL004693	supercont1.127: 933751-933836
12695	AAEL004689	supercont1.127: 1641283-1641359
12881	AAEL004725	supercont1.128: 212323-212782
13371	AAEL004743	supercont1.129: 974609-975658
13524	AAEL004741	supercont1.129: 2297235-2297754
13706	AAEL000661	supercont1.13: 944240-945038
13710	AAEL000661	supercont1.13: 965571-966618
14158	AAEL004788	supercont1.130: 1236705-1236880
14546	AAEL004814	supercont1.131: 1886797-1887287
14744	AAEL004834	supercont1.132: 1409659-1409782
14769	AAEL004832	supercont1.132: 1607820-1608452
15381	AAEL004903	supercont1.134: 2146751-2147754
15476	AAEL004938	supercont1.135: 847082-847911
15828	AAEL004957	supercont1.136: 902288-902743
16483	AAEL005008	supercont1.138: 1730427-1730735
16955	AAEL000687	supercont1.14: 1404861-1406093
17611	AAEL005122	supercont1.142: 567257-567390
18528	AAEL005196	supercont1.145: 2165080-2165515
18944	AAEL005252	supercont1.147: 692085-692458
19165	AAEL018335	supercont1.148: 239915-240601
19284	AAEL005256	supercont1.148: 1675469-1675989
20047	AAEL018121	supercont1.15: 4077506-4077755
20277	AAEL005320	supercont1.151: 249101-250099
21226	AAEL005405	supercont1.155: 1284999-1285598
21346	AAEL005437	supercont1.156: 547232-547787
21772	AAEL015201	supercont1.1577: 13323-13668
21974	AAEL005464	supercont1.158: 1980034-1980605
22749	AAEL017437	supercont1.160: 730651-731302
22952	AAEL005531	supercont1.161: 313149-313321
23542	AAEL005617	supercont1.164: 104919-106179
24112	AAEL005627	supercont1.166: 1777075-1777929
24585	AAEL005669	supercont1.169: 731561-731723
25024	AAEL000840	supercont1.17: 3583709-3584043
25572	AAEL018351	supercont1.172: 327393-328080
25809	AAEL018352	supercont1.173: 232148-233287
25973	AAEL015293	supercont1.1734: 18515-18749
26671	AAEL005854	supercont1.177: 650436-650817
27047	AAEL005893	supercont1.178: 1737587-1738252
27717	AAEL000887	supercont1.18: 4176087-4176369
27781	AAEL005941	supercont1.180: 654623-654976
28065	AAEL005943	supercont1.181: 1827857-1828491
28387	AAEL005977	supercont1.183: 877061-878247
28936	AAEL005998	supercont1.185: 1863815-1864456
28981	AAEL006036	supercont1.186: 391712-391814
29016	AAEL006037	supercont1.186: 816488-817351
29348	AAEL006085	supercont1.188: 258682-258926
29669	AAEL018145	supercont1.19: 160735-161316
30277	AAEL006142	supercont1.191: 809309-809730
30543	AAEL018112	supercont1.192: 1420868-1421329
30582	AAEL006159	supercont1.192: 1754824-1755492
30620	AAEL006182	supercont1.193: 124175-124484
30956	AAEL006190	supercont1.194: 1828762-1829074
31193	AAEL017301	supercont1.196: 979919-980019
31200	AAEL017301	supercont1.196: 1018362-1019604
31574	AAEL018114	supercont1.198: 623159-624050
31581	AAEL018114	supercont1.198: 675906-676687
31628	AAEL006262	supercont1.198: 999232-999489
31633	AAEL006279	supercont1.198: 1054214-1055223
31971	AAEL000124	supercont1.2: 673060-673131
32180	AAEL000111	supercont1.2: 2475911-2476117
33108	AAEL006346	supercont1.201: 1297742-1297961
33119	AAEL006360	supercont1.201: 1449217-1449814
33253	AAEL017365	supercont1.202: 1673550-1673897
33731	AAEL006434	supercont1.205: 159958-160513
33849	AAEL006435	supercont1.205: 1271004-1271204
33863	AAEL006447	supercont1.205: 1416651-1418361
33941	AAEL006457	supercont1.206: 209115-210987
34386	AAEL006481	supercont1.208: 738986-739346
34576	AAEL006510	supercont1.209: 523268-523632
34720	AAEL006524	supercont1.209: 1722463-1722638
34890	AAEL001031	supercont1.21: 2068967-2069487
35047	AAEL006539	supercont1.210: 200307-200690
35158	AAEL018119	supercont1.210: 1519034-1519652
35581	AAEL006628	supercont1.213: 291503-292164
36517	AAEL017321	supercont1.218: 352077-352387
36765	AAEL006749	supercont1.219: 393198-394049
36776	AAEL006724	supercont1.219: 493949-494146
36880	AAEL006753	supercont1.219: 1571691-1571760
37001	AAEL001097	supercont1.22: 1028037-1028641
37350	AAEL006768	supercont1.220: 1481452-1481657
37393	AAEL006785	supercont1.221: 79137-79719
37505	AAEL018124	supercont1.221: 1307845-1308347
37834	AAEL006864	supercont1.224: 302510-302573
38334	AAEL017140	supercont1.227: 584167-585690
38510	AAEL006929	supercont1.228: 548710-548835
39232	AAEL006980	supercont1.230: 362816-364660
39258	AAEL006983	supercont1.230: 559012-559096
39423	AAEL006990	supercont1.231: 244905-245070
39425	AAEL006991	supercont1.231: 254079-254240
39438	AAEL006994	supercont1.231: 352389-352510
39560	AAEL007022	supercont1.231: 1542323-1542896
39798	AAEL007053	supercont1.233: 15871-15932
39817	AAEL007046	supercont1.233: 233496-234182
40058	AAEL007088	supercont1.235: 43811-43863
40338	AAEL007106	supercont1.236: 1019925-1020300
40699	AAEL007127	supercont1.238: 1639304-1640189
41011	AAEL001194	supercont1.24: 894775-894922
41185	AAEL001182	supercont1.24: 2381780-2381903
41382	AAEL007150	supercont1.240: 728823-729218
41588	AAEL017121	supercont1.241: 1006365-1006567
41747	AAEL007189	supercont1.242: 1205681-1205950
42161	AAEL007260	supercont1.245: 519597-520076
42527	AAEL007306	supercont1.247: 381398-381493
42861	AAEL007324	supercont1.249: 20280-21120
43686	AAEL007376	supercont1.251: 1512689-1512865
43733	AAEL007383	supercont1.252: 571818-572440
44146	AAEL007429	supercont1.255: 614410-614677
44436	AAEL007476	supercont1.257: 368394-368880
44595	AAEL007495	supercont1.258: 1003221-1003760
45170	AAEL018141	supercont1.260: 530263-530844
45569	AAEL007554	supercont1.262: 1284285-1284533
45592	AAEL007536	supercont1.262: 1511716-1512593
45666	AAEL007566	supercont1.263: 442199-442428
46360	AAEL018142	supercont1.268: 463559-463800
46635	AAEL015494	supercont1.2693: 2346-2388
46874	AAEL016963	supercont1.27: 2034046-2034625
47339	AAEL007665	supercont1.272: 1055732-1056192
47998	AAEL007711	supercont1.276: 909918-910253
48223	AAEL018147	supercont1.278: 989881-990458
48376	AAEL007773	supercont1.279: 1233767-1234212
48444	AAEL001259	supercont1.28: 210320-210479
49726	AAEL007854	supercont1.286: 1110876-1111076
49865	AAEL007874	supercont1.287: 869220-870211
50154	AAEL001289	supercont1.29: 355544-355871
51579	AAEL008054	supercont1.298: 1202434-1203366
51664	AAEL008055	supercont1.299: 339283-339450
52041	AAEL000208	supercont1.3: 1992122-1992211
52594	AAEL001332	supercont1.30: 1530032-1530148
52910	AAEL008102	supercont1.301: 893807-894346
52989	AAEL008134	supercont1.302: 73729-74004
52995	AAEL008132	supercont1.302: 118683-119140
53286	AAEL008167	supercont1.304: 333185-333283
53307	AAEL008176	supercont1.304: 515922-516516
53356	AAEL008152	supercont1.304: 1026051-1026597
53557	AAEL008192	supercont1.305: 1321926-1322431
53683	AAEL017462	supercont1.306: 1177628-1178355
54166	AAEL001372	supercont1.31: 232409-232826
54653	AAEL008279	supercont1.310: 661778-662244
54689	AAEL008277	supercont1.310: 1014478-1014973
54895	AAEL017521	supercont1.312: 735489-736511
55035	AAEL008306	supercont1.313: 1332741-1333510
55766	AAEL001431	supercont1.32: 536764-537357
55995	AAEL001411	supercont1.32: 2897993-2898428
55998	AAEL001411	supercont1.32: 2922943-2923175
56056	AAEL001427	supercont1.32: 3551537-3551806
56098	AAEL008375	supercont1.320: 279091-279643
56291	AAEL008376	supercont1.321: 623843-624854
56338	AAEL008393	supercont1.321: 1021850-1022444
56357	AAEL008389	supercont1.321: 1165857-1166083
56379	AAEL008380	supercont1.321: 1302836-1303484
57341	AAEL008495	supercont1.329: 168235-169386
57545	AAEL001446	supercont1.33: 571306-571654
57884	AAEL008511	supercont1.330: 211006-211215
57962	AAEL008530	supercont1.331: 256872-257479
58027	AAEL017089	supercont1.331: 1210536-1210997
58293	AAEL008579	supercont1.333: 996425-996761
58399	AAEL008608	supercont1.334: 843353-844022
58420	AAEL018159	supercont1.334: 1083920-1084743
59406	AAEL001506	supercont1.34: 2356840-2357038
59413	AAEL001498	supercont1.34: 2420742-2421831
59800	AAEL008679	supercont1.341: 840960-841405
59827	AAEL008675	supercont1.341: 1202557-1202962
60001	AAEL008703	supercont1.343: 878061-878204
60336	AAEL008751	supercont1.346: 289430-290446
60472	AAEL008753	supercont1.347: 80659-81353
60684	AAEL018163	supercont1.349: 47503-47879
61650	AAEL008856	supercont1.353: 152582-152903
61717	AAEL008859	supercont1.353: 679028-679253
62448	AAEL001568	supercont1.36: 808050-808814
62458	AAEL001595	supercont1.36: 909358-909683
62657	AAEL001586	supercont1.36: 2994818-2994999
62727	AAEL008955	supercont1.360: 137195-137278
62776	AAEL008952	supercont1.360: 587891-588639
62907	AAEL008970	supercont1.361: 926118-926277
64013	AAEL001623	supercont1.37: 2842490-2842689
64830	AAEL009177	supercont1.376: 552257-552317
64927	AAEL009184	supercont1.377: 280965-281401
64981	AAEL009190	supercont1.377: 1178735-1179328
65073	AAEL009198	supercont1.378: 945977-946437
65080	AAEL009194	supercont1.378: 1019835-1019919
65093	AAEL009199	supercont1.378: 1129659-1130259
65412	AAEL001671	supercont1.38: 1680493-1681847
65830	AAEL009232	supercont1.382: 172410-173451
66648	AAEL009306	supercont1.388: 1131202-1131418
67376	AAEL009376	supercont1.393: 1008052-1008182
67433	AAEL009404	supercont1.394: 408130-408578
67480	AAEL009387	supercont1.394: 988991-989226
67515	AAEL009419	supercont1.395: 136604-137456
68004	AAEL009481	supercont1.399: 938038-938803
68005	AAEL009493	supercont1.399: 949982-950065
69928	AAEL001746	supercont1.41: 1400231-1400992
70267	AAEL009607	supercont1.412: 156490-157707
70288	AAEL009603	supercont1.412: 359111-359349
70753	AAEL017226	supercont1.417: 162306-162937
70788	AAEL017426	supercont1.417: 457302-457689
70952	AAEL009691	supercont1.418: 655223-655851
70977	AAEL009685	supercont1.418: 816572-816991
71325	AAEL001767	supercont1.42: 2441012-2441606
71447	AAEL009705	supercont1.420: 475721-476038
71449	AAEL009700	supercont1.420: 490211-490885
72047	AAEL009765	supercont1.427: 900611-901219
72089	AAEL009782	supercont1.428: 872519-873242
72297	AAEL018278	supercont1.43: 1256193-1256653
72520	AAEL009818	supercont1.430: 69841-69981
72626	AAEL009821	supercont1.430: 789691-791221
72722	AAEL015653	supercont1.4314: 2718-2896
72812	AAEL009848	supercont1.432: 790589-791074
73087	AAEL009876	supercont1.435: 817738-817936
74370	AAEL010016	supercont1.447: 107499-107750
74679	AAEL001903	supercont1.45: 437069-437361
74830	AAEL001907	supercont1.45: 1575372-1575461
74859	AAEL001892	supercont1.45: 1781294-1781640
75149	AAEL010068	supercont1.451: 103177-105233
75235	AAEL010075	supercont1.451: 646648-647250
75396	AAEL010112	supercont1.453: 563892-564106
75439	AAEL015665	supercont1.4532: 3403-3937
75518	AAEL010116	supercont1.454: 614133-614148
75667	AAEL010139	supercont1.456: 51590-51718
75957	AAEL010180	supercont1.458: 710744-710972
76558	AAEL018189	supercont1.461: 662535-662690
76565	AAEL018189	supercont1.461: 716827-717357
76768	AAEL010220	supercont1.463: 942214-942305
76784	AAEL010234	supercont1.464: 110725-110882
76820	AAEL010232	supercont1.464: 422688-423003
76842	AAEL010243	supercont1.464: 616094-616703
77543	AAEL018281	supercont1.47: 2767217-2767719
77662	AAEL010308	supercont1.470: 533327-534516
77915	AAEL010353	supercont1.473: 308810-308988
77931	AAEL010361	supercont1.473: 551381-551454
78005	AAEL010378	supercont1.474: 447543-447742
78013	AAEL010386	supercont1.474: 523611-524599
78107	AAEL010398	supercont1.475: 661938-662373
78201	AAEL010411	supercont1.476: 619122-620457
78265	AAEL010430	supercont1.477: 363480-363693
78440	AAEL010464	supercont1.479: 642363-643187
79808	AAEL002132	supercont1.49: 2181422-2181932
80141	AAEL010640	supercont1.492: 659375-660196
80334	AAEL010669	supercont1.495: 490524-491097
80991	AAEL000280	supercont1.5: 3388169-3388230
81114	AAEL000271	supercont1.5: 4717798-4718412
81276	AAEL002144	supercont1.50: 1510645-1510778
81955	AAEL010747	supercont1.506: 707495-708787
82173	AAEL010797	supercont1.509: 104472-104987
82332	AAEL002194	supercont1.51: 689565-689801
82410	AAEL002228	supercont1.51: 1466302-1466568
82624	AAEL002222	supercont1.51: 3119814-3121108
82646	AAEL010826	supercont1.510: 180416-180642
82804	AAEL010852	supercont1.512: 237963-238475
83243	AAEL010906	supercont1.517: 622799-623116
84058	AAEL010950	supercont1.524: 96010-96097
84287	AAEL010974	supercont1.527: 448877-449236
84523	AAEL017258	supercont1.53: 229467-229912
84642	AAEL017412	supercont1.53: 1495722-1496861
84946	AAEL011001	supercont1.532: 507616-508668
85042	AAEL011012	supercont1.534: 465360-465850
85048	AAEL011012	supercont1.534: 527469-528335
85472	AAEL018057	supercont1.54: 1266369-1267048
85564	AAEL002339	supercont1.54: 2484473-2484614
86841	AAEL017404	supercont1.55: 2183738-2184038
86965	AAEL002374	supercont1.55: 3138467-3138999
86986	AAEL011194	supercont1.550: 260406-260875
88062	AAEL002428	supercont1.56: 2299085-2299636
88637	AAEL011313	supercont1.566: 671022-671224
88968	AAEL002444	supercont1.57: 400721-400996
89425	AAEL011368	supercont1.573: 4349-4564
89581	AAEL017077	supercont1.574: 800097-800459
90335	AAEL017575	supercont1.582: 423882-424556
90451	AAEL016971	supercont1.584: 482341-482616
90880	AAEL017504	supercont1.59: 1254356-1255077
91310	AAEL011602	supercont1.593: 635354-635543
91316	AAEL011597	supercont1.593: 673493-673826
91691	AAEL011664	supercont1.599: 307738-308563
92195	AAEL000366	supercont1.6: 4826743-4827069
92735	AAEL011727	supercont1.606: 627141-628399
92753	AAEL011746	supercont1.607: 81817-82653
93069	AAEL002614	supercont1.61: 872365-873576
93128	AAEL002599	supercont1.61: 1365524-1365742
93721	AAEL011808	supercont1.616: 286535-286686
94870	AAEL011887	supercont1.626: 642206-642457
95035	AAEL002676	supercont1.63: 138658-139068
95709	AAEL011956	supercont1.637: 485471-486555
95725	AAEL011949	supercont1.637: 582756-582963
95789	AAEL011969	supercont1.638: 519049-519614
95943	AAEL002695	supercont1.64: 923791-924235
96386	AAEL012013	supercont1.644: 542525-542706
96893	AAEL002712	supercont1.65: 1479663-1480052
97512	AAEL018232	supercont1.657: 274031-275227
98012	AAEL012148	supercont1.660: 86251-86333
98070	AAEL012158	supercont1.661: 188123-188650
98844	AAEL016967	supercont1.670: 12851-13167
99538	AAEL002803	supercont1.68: 2278370-2278537
99691	AAEL017526	supercont1.682: 26299-26588
100144	AAEL002820	supercont1.69: 550191-550472
100164	AAEL018288	supercont1.69: 694644-695959
100244	AAEL002840	supercont1.69: 1313795-1314006
100292	AAEL002828	supercont1.69: 1688060-1688852
100390	AAEL002853	supercont1.69: 2466718-2468129
100588	AAEL012412	supercont1.693: 111278-112015
100986	AAEL012455	supercont1.699: 551559-552423
101618	AAEL017087	supercont1.70: 1413717-1413923
101861	AAEL012477	supercont1.701: 296606-296833
102025	AAEL012515	supercont1.704: 121790-122127
102319	AAEL002896	supercont1.71: 564070-564741
102405	AAEL002904	supercont1.71: 1191415-1191769
102712	AAEL017029	supercont1.712: 466021-466267
102748	AAEL012583	supercont1.713: 445707-445817
102755	AAEL012566	supercont1.713: 537872-538058
102856	AAEL012607	supercont1.716: 294594-295507
103263	AAEL002940	supercont1.72: 2386935-2387261
103914	AAEL002959	supercont1.73: 1958161-1959484
104101	AAEL012732	supercont1.732: 5326-6078
104195	AAEL018248	supercont1.734: 140283-141037
104268	AAEL012755	supercont1.735: 310896-311312
104559	AAEL003009	supercont1.74: 1177851-1178632
104607	AAEL003014	supercont1.74: 1540367-1544227
104666	AAEL002985	supercont1.74: 2065677-2066302
105047	AAEL012846	supercont1.749: 179170-179454
105523	AAEL012857	supercont1.751: 327691-328089
105633	AAEL012880	supercont1.753: 408395-409885
105904	AAEL012917	supercont1.759: 412209-412713
107235	AAEL013015	supercont1.776: 34645-35666
107245	AAEL013017	supercont1.776: 278797-279046
107387	AAEL013028	supercont1.779: 444824-445341
107896	AAEL013047	supercont1.784: 524010-524201
108118	AAEL013093	supercont1.789: 283544-283907
108300	AAEL003143	supercont1.79: 1379135-1379457
108437	AAEL003126	supercont1.79: 2658371-2658668
109166	AAEL000417	supercont1.8: 2003053-2004085
109223	AAEL000450	supercont1.8: 2519081-2519215
109336	AAEL000420	supercont1.8: 3460332-3460786
109597	AAEL003179	supercont1.80: 1512934-1513860
109977	AAEL013203	supercont1.805: 306084-306815
109993	AAEL013202	supercont1.805: 572864-573040
110568	AAEL013255	supercont1.812: 5420-5436
110787	AAEL013278	supercont1.817: 218990-219380
110835	AAEL013291	supercont1.818: 295656-296306
110898	AAEL003259	supercont1.82: 349250-349371
110937	AAEL003282	supercont1.82: 894822-894982
110943	AAEL003210	supercont1.82: 941756-941841
111379	AAEL013334	supercont1.825: 374664-375290
111505	AAEL013364	supercont1.828: 444790-445607
111744	AAEL003295	supercont1.83: 2614801-2615862
111760	AAEL003319	supercont1.83: 2766239-2766907
111763	AAEL003299	supercont1.83: 2804438-2804615
112659	AAEL013434	supercont1.845: 194539-195683
112793	AAEL013458	supercont1.848: 228993-229217
113215	AAEL013474	supercont1.852: 197186-197539
113600	AAEL003428	supercont1.86: 1464487-1465364
114298	AAEL003477	supercont1.87: 2134873-2135336
115431	AAEL003516	supercont1.89: 1995252-1996064
115880	AAEL000520	supercont1.9: 790206-791412
116849	AAEL013722	supercont1.903: 165659-166309
116971	AAEL013734	supercont1.906: 152973-153120
117388	AAEL003576	supercont1.91: 2349111-2349549
117594	AAEL013767	supercont1.916: 238388-239080
118181	AAEL003616	supercont1.93: 102825-104090
118291	AAEL003622	supercont1.93: 1118903-1120033
118312	AAEL003611	supercont1.93: 1265853-1266574
118863	AAEL003670	supercont1.94: 961458-961530
118981	AAEL003704	supercont1.94: 1940489-1940634
118996	AAEL017573	supercont1.94: 2009854-2010461
119035	AAEL003676	supercont1.94: 2384734-2384907
119271	AAEL013872	supercont1.948: 323-466
119344	AAEL013881	supercont1.949: 344740-345231
120125	AAEL013935	supercont1.963: 186163-186964
120263	AAEL003779	supercont1.97: 344-616
120524	AAEL013971	supercont1.974: 149990-150114
120572	AAEL013983	supercont1.976: 315387-315513
121007	AAEL017049	supercont1.985: 133027-133807
121147	AAEL003881	supercont1.99: 646363-646429
121197	AAEL003891	supercont1.99: 1000513-1000848
121230	AAEL003875	supercont1.99: 1278994-1279325
