# Supplementary material for: High-throughput cis-regulatory element discovery in the vector mosquito Aedes aegypti
Source: BMC Genomics. 2016 May 10;17:341. doi: 10.1186/s12864-016-2468-x (PMC4862039; doi:10.1186/s12864-016-2468-x)
Supplement: Additional file 5: — FPs mapping to 3’ UTRs. FPs mapping to the 3’ UTRs of the indicated genes are noted. FP numbers correspond to the numbers assigned in Additional file 2. (XLSX 40 kb) [file 12864_2016_2468_MOESM5_ESM.xlsx]

## Sheet: 3'UTR FAIREs
FP#	Gene	3'UTR location
92	AAEL000093	supercont1.1: 1099563-1100565
426	AAEL000073	supercont1.1: 4140321-4140444
528	AAEL000009	supercont1.1: 5258339-5258520
631	AAEL000558	supercont1.10: 364535-364859
633	AAEL000544	supercont1.10: 373082-373601
678	AAEL000549	supercont1.10: 767400-767524
959	AAEL000540	supercont1.10: 3869817-3871460
1054	AAEL003903	supercont1.100: 688878-689220
1444	AAEL003925	supercont1.101: 358531-359181
1556	AAEL003924	supercont1.101: 1734453-1735752
1849	AAEL014142	supercont1.1018: 189512-190059
1867	AAEL017447	supercont1.1019: 172301-174998
1954	AAEL003976	supercont1.102: 838307-838939
1965	AAEL003973	supercont1.102: 919316-920265
2023	AAEL003967	supercont1.102: 1367920-1368080
2827	AAEL003991	supercont1.104: 447980-448358
3314	AAEL014248	supercont1.1049: 183289-184209
3319	AAEL014249	supercont1.1049: 251127-251586
3491	AAEL004010	supercont1.105: 1378119-1379131
3597	AAEL004040	supercont1.105: 2136315-2137454
3755	AAEL014286	supercont1.1057: 74901-76322
3917	AAEL004042	supercont1.106: 749872-750395
3947	AAEL004068	supercont1.106: 982400-982838
4032	AAEL004060	supercont1.106: 2015374-2015452
4125	AAEL014296	supercont1.1061: 67597-68014
4206	AAEL014301	supercont1.1064: 269681-270500
4443	AAEL004114	supercont1.107: 1312375-1312901
4875	AAEL004129	supercont1.108: 1213864-1214771
5142	AAEL014345	supercont1.1085: 8404-8603
5157	AAEL018273	supercont1.1085: 163306-163681
5782	AAEL000578	supercont1.11: 1972812-1972965
5824	AAEL000589	supercont1.11: 2281474-2281759
6157	AAEL004212	supercont1.110: 1155082-1156900
6585	AAEL004244	supercont1.111: 1483686-1484141
6681	AAEL004231	supercont1.111: 2397439-2397669
6728	AAEL014428	supercont1.1111: 184288-184929
6835	AAEL014433	supercont1.1116: 189733-191059
7117	AAEL014455	supercont1.1120: 153745-154331
7194	AAEL014482	supercont1.1127: 108897-109119
7304	AAEL004283	supercont1.113: 1052333-1052614
7360	AAEL004271	supercont1.113: 1457638-1457881
7475	AAEL014491	supercont1.1132: 67983-69059
7617	AAEL004305	supercont1.114: 423563-424830
7831	AAEL004311	supercont1.114: 2072348-2073209
7864	AAEL004309	supercont1.114: 2413772-2415320
8002	AAEL014520	supercont1.1146: 112688-113672
8075	AAEL004334	supercont1.115: 145003-146382
8253	AAEL014522	supercont1.1150: 101404-101590
8506	AAEL004350	supercont1.116: 1067189-1067839
8583	AAEL004378	supercont1.116: 1688593-1689648
8586	AAEL004356	supercont1.116: 1708340-1708928
9339	AAEL014592	supercont1.1181: 132367-134424
9448	AAEL004430	supercont1.119: 165404-166791
9461	AAEL004436	supercont1.119: 250183-250626
9573	AAEL004442	supercont1.119: 1073029-1073273
9788	AAEL016960	supercont1.1194: 136483-136804
9876	AAEL000604	supercont1.12: 67425-68568
9928	AAEL018348	supercont1.12: 511371-512561
9996	AAEL000599	supercont1.12: 1795590-1798043
10233	AAEL000616	supercont1.12: 3968091-3969485
10299	AAEL004464	supercont1.120: 6079-6955
10416	AAEL004471	supercont1.120: 1089137-1089874
10888	AAEL004500	supercont1.121: 1849463-1851181
10916	AAEL004485	supercont1.121: 2022556-2023344
10922	AAEL004501	supercont1.121: 2065790-2066876
11481	AAEL004576	supercont1.123: 1568029-1568525
11502	AAEL004546	supercont1.123: 1753113-1753814
11518	AAEL004582	supercont1.123: 1894601-1895186
11725	AAEL004586	supercont1.124: 983391-984619
11783	AAEL004589	supercont1.124: 1451657-1452205
11819	AAEL004590	supercont1.124: 1928759-1929332
11854	AAEL014728	supercont1.1240: 276005-277055
12005	AAEL004634	supercont1.125: 1304922-1305825
12069	AAEL004625	supercont1.125: 2167718-2167937
12109	AAEL014749	supercont1.1251: 61467-63270
12130	AAEL014753	supercont1.1253: 49335-50383
12218	AAEL018326	supercont1.126: 235211-235936
12238	AAEL004653	supercont1.126: 377584-378900
12346	AAEL004673	supercont1.126: 1233160-1233604
12505	AAEL014768	supercont1.1265: 102613-103305
13015	AAEL018327	supercont1.128: 1200834-1203896
13018	AAEL004726	supercont1.128: 1243551-1243891
13038	AAEL004716	supercont1.128: 1394931-1395951
13160	AAEL014822	supercont1.1280: 89789-89990
13377	AAEL004743	supercont1.129: 1031940-1032715
13420	AAEL004786	supercont1.129: 1374881-1375115
13491	AAEL004768	supercont1.129: 2025853-2027763
13635	AAEL000673	supercont1.13: 326874-327284
13642	AAEL000666	supercont1.13: 402057-403602
13648	AAEL000672	supercont1.13: 458461-459422
13662	AAEL000649	supercont1.13: 580303-581281
13668	AAEL000641	supercont1.13: 666927-668269
13725	AAEL000635	supercont1.13: 1090773-1091560
13731	AAEL000655	supercont1.13: 1166878-1167324
13889	AAEL000650	supercont1.13: 2707108-2707904
14388	AAEL004802	supercont1.131: 553418-553824
14739	AAEL004852	supercont1.132: 1340828-1341409
14981	AAEL004890	supercont1.133: 971583-972384
14995	AAEL004879	supercont1.133: 1097685-1097821
15020	AAEL004875	supercont1.133: 1327966-1334091
15114	AAEL014901	supercont1.1330: 48535-49377
15137	AAEL014913	supercont1.1334: 21418-22044
15248	AAEL004916	supercont1.134: 703138-704317
15255	AAEL004902	supercont1.134: 755967-757451
15358	AAEL004900	supercont1.134: 1715402-1716021
15417	AAEL014927	supercont1.1343: 191448-192232
15710	AAEL014954	supercont1.1357: 29089-29460
15811	AAEL004964	supercont1.136: 749697-750316
16293	AAEL018280	supercont1.1372: 70850-72186
16491	AAEL005009	supercont1.138: 1781607-1782739
16769	AAEL005046	supercont1.139: 2121536-2122207
16844	AAEL000679	supercont1.14: 403732-404918
16904	AAEL000716	supercont1.14: 967652-969120
16945	AAEL000697	supercont1.14: 1320531-1321582
17208	AAEL018117	supercont1.14: 4233624-4234495
17271	AAEL005086	supercont1.140: 1115211-1115935
17710	AAEL005125	supercont1.142: 1957871-1958255
17787	AAEL005146	supercont1.143: 142334-142423
17791	AAEL005137	supercont1.143: 177494-178183
17816	AAEL005147	supercont1.143: 366943-367339
17934	AAEL005143	supercont1.143: 1470207-1470898
18474	AAEL005213	supercont1.145: 1785253-1786057
18656	AAEL005217	supercont1.146: 1068444-1069394
18671	AAEL005215	supercont1.146: 1211393-1211989
19125	AAEL015099	supercont1.1475: 9698-10223
19128	AAEL015099	supercont1.1475: 18084-18881
19294	AAEL005262	supercont1.148: 1756346-1759122
19699	AAEL000730	supercont1.15: 433117-433820
19809	AAEL000732	supercont1.15: 1359409-1359891
19923	AAEL000749	supercont1.15: 2853942-2854586
20115	AAEL005290	supercont1.150: 608438-609794
20120	AAEL005292	supercont1.150: 677873-678586
20297	AAEL005319	supercont1.151: 450665-451649
20305	AAEL005324	supercont1.151: 521052-527849
20317	AAEL005317	supercont1.151: 704065-705051
20617	AAEL005342	supercont1.152: 1457371-1458244
20639	AAEL005364	supercont1.152: 1724061-1724549
20872	AAEL005391	supercont1.154: 49741-50068
20879	AAEL005387	supercont1.154: 126897-128855
21126	AAEL005425	supercont1.155: 405354-406744
21249	AAEL005422	supercont1.155: 1662252-1663652
22091	AAEL005493	supercont1.159: 1269813-1271361
22279	AAEL000759	supercont1.16: 957169-958170
22296	AAEL000753	supercont1.16: 1116181-1116320
22337	AAEL017379	supercont1.16: 1450170-1450488
22595	AAEL000791	supercont1.16: 3758389-3759329
22603	AAEL000770	supercont1.16: 3833932-3837465
22964	AAEL005528	supercont1.161: 430142-430605
23056	AAEL005526	supercont1.161: 1560563-1561628
23085	AAEL017483	supercont1.1611: 12057-13217
23239	AAEL005544	supercont1.162: 2092841-2095972
23355	AAEL005579	supercont1.163: 672404-673197
23373	AAEL005580	supercont1.163: 920553-921117
23395	AAEL005561	supercont1.163: 1216700-1217067
24581	AAEL005672	supercont1.169: 648846-649554
24588	AAEL005666	supercont1.169: 749785-750793
24822	AAEL000807	supercont1.17: 1007260-1007616
24865	AAEL000804	supercont1.17: 1408052-1409455
24870	AAEL000817	supercont1.17: 1462477-1463511
24945	AAEL000829	supercont1.17: 2398537-2398652
25672	AAEL005737	supercont1.172: 1194325-1195143
25743	AAEL005741	supercont1.172: 1826096-1826808
25753	AAEL005728	supercont1.172: 1903629-1903841
25764	AAEL005735	supercont1.172: 1957391-1957547
25797	AAEL005756	supercont1.173: 73891-74404
26003	AAEL005766	supercont1.174: 168807-169508
26205	AAEL005795	supercont1.175: 92613-93401
26237	AAEL005822	supercont1.175: 650099-651177
26626	AAEL005843	supercont1.177: 315699-316262
26789	AAEL005861	supercont1.177: 1571056-1572391
26804	AAEL005845	supercont1.177: 1666604-1669284
26817	AAEL018354	supercont1.177: 1770774-1771960
26886	AAEL005881	supercont1.178: 247138-247925
26967	AAEL005879	supercont1.178: 1015565-1016755
27045	AAEL005892	supercont1.178: 1719166-1719825
27053	AAEL005885	supercont1.178: 1773791-1774134
27156	AAEL005912	supercont1.179: 603397-603931
27244	AAEL005904	supercont1.179: 1323305-1323666
27665	AAEL000857	supercont1.18: 3710110-3711717
27760	AAEL005930	supercont1.180: 452881-454347
27797	AAEL005929	supercont1.180: 801592-801780
27891	AAEL005933	supercont1.180: 1699511-1700359
28009	AAEL005950	supercont1.181: 1210666-1210965
28499	AAEL015335	supercont1.1834: 6114-6470
28929	AAEL006006	supercont1.185: 1790636-1791605
29014	AAEL006037	supercont1.186: 787331-789534
29487	AAEL006069	supercont1.188: 1470844-1471110
29544	AAEL006080	supercont1.188: 1922817-1923334
29559	AAEL006091	supercont1.189: 75386-76534
29717	AAEL000943	supercont1.19: 518419-518508
29776	AAEL000940	supercont1.19: 1043601-1043688
29957	AAEL000973	supercont1.19: 3631080-3632082
30135	AAEL006116	supercont1.190: 1419438-1420720
30144	AAEL006113	supercont1.190: 1498386-1498656
30245	AAEL006130	supercont1.191: 569425-570090
30253	AAEL006155	supercont1.191: 651782-652626
30363	AAEL006123	supercont1.191: 1598351-1598669
30619	AAEL006177	supercont1.193: 123398-123547
31132	AAEL006232	supercont1.196: 267869-268947
31394	AAEL006254	supercont1.197: 809663-810970
31548	AAEL018114	supercont1.198: 447372-448669
31711	AAEL006280	supercont1.198: 1673355-1673872
31850	AAEL006303	supercont1.199: 1024660-1025166
31889	AAEL006289	supercont1.199: 1875703-1876324
32405	AAEL018110	supercont1.2: 5213197-5213452
32715	AAEL017245	supercont1.20: 2649564-2650361
32785	AAEL000983	supercont1.20: 3482902-3484513
32932	AAEL006309	supercont1.200: 1363387-1364226
33088	AAEL006326	supercont1.201: 1142723-1142980
33103	AAEL006341	supercont1.201: 1227670-1227797
33110	AAEL006329	supercont1.201: 1308245-1309048
33244	AAEL006370	supercont1.202: 1590865-1591436
33538	AAEL006423	supercont1.204: 278825-278962
33539	AAEL006406	supercont1.204: 286137-286556
33684	AAEL006407	supercont1.204: 1466090-1466211
33687	AAEL006413	supercont1.204: 1511987-1512684
33948	AAEL006473	supercont1.206: 267892-268427
33979	AAEL006459	supercont1.206: 464274-464943
34059	AAEL006470	supercont1.206: 1115139-1115306
34179	AAEL006477	supercont1.207: 746443-746668
34405	AAEL006483	supercont1.208: 884470-884894
34578	AAEL006525	supercont1.209: 545560-546320
34724	AAEL006524	supercont1.209: 1769525-1770293
34889	AAEL001031	supercont1.21: 2066841-2068007
35067	AAEL006538	supercont1.210: 460065-460410
35230	AAEL006572	supercont1.211: 588883-590441
35262	AAEL006573	supercont1.211: 1012290-1012656
35264	AAEL006583	supercont1.211: 1028037-1028347
35568	AAEL006609	supercont1.213: 150393-151000
35966	AAEL006655	supercont1.215: 644422-646950
36423	AAEL006705	supercont1.217: 1020871-1020915
36768	AAEL006728	supercont1.219: 433719-434265
36771	AAEL006726	supercont1.219: 453462-454136
36781	AAEL006744	supercont1.219: 531234-531450
36826	AAEL006729	supercont1.219: 932755-933046
37557	AAEL006789	supercont1.221: 1726434-1726549
37582	AAEL006825	supercont1.222: 298075-298933
37690	AAEL006834	supercont1.223: 411632-411835
37769	AAEL006833	supercont1.223: 1400994-1402105
37826	AAEL006866	supercont1.224: 220678-221766
37841	AAEL006870	supercont1.224: 389134-389476
37984	AAEL006895	supercont1.225: 181141-182331
38074	AAEL006891	supercont1.225: 1164799-1165507
38108	AAEL017188	supercont1.225: 1494117-1495601
38277	AAEL006917	supercont1.227: 32151-32918
38571	AAEL006932	supercont1.228: 1313929-1314519
38578	AAEL006934	supercont1.228: 1441348-1442423
38640	AAEL006937	supercont1.229: 536438-536506
38719	AAEL006958	supercont1.229: 1171976-1173142
39063	AAEL001108	supercont1.23: 2368083-2368688
39131	AAEL001123	supercont1.23: 3237141-3238783
39162	AAEL001135	supercont1.23: 3587821-3587896
39254	AAEL006977	supercont1.230: 512177-512953
39260	AAEL006964	supercont1.230: 569421-569903
39893	AAEL007054	supercont1.233: 1317151-1318059
39911	AAEL007043	supercont1.233: 1470726-1471788
40044	AAEL007080	supercont1.234: 1683838-1684468
40079	AAEL007082	supercont1.235: 282665-283818
40337	AAEL007102	supercont1.236: 1006766-1007540
40339	AAEL007106	supercont1.236: 1022444-1022668
40340	AAEL007109	supercont1.236: 1027760-1028083
40687	AAEL007132	supercont1.238: 1550466-1552221
40974	AAEL001166	supercont1.24: 590499-591219
41378	AAEL007150	supercont1.240: 699288-699604
41495	AAEL007156	supercont1.240: 1504676-1505607
41703	AAEL007192	supercont1.242: 809483-809587
42064	AAEL007228	supercont1.244: 1434788-1435687
42098	AAEL007261	supercont1.245: 86903-87032
42100	AAEL007252	supercont1.245: 102290-103513
42567	AAEL007294	supercont1.247: 692241-692833
42594	AAEL007281	supercont1.247: 859978-860420
43131	AAEL001204	supercont1.25: 1794254-1795171
43438	AAEL007363	supercont1.250: 336674-337162
43637	AAEL007368	supercont1.251: 960715-960761
43815	AAEL007391	supercont1.253: 271771-271888
43992	AAEL007407	supercont1.254: 136059-136326
44479	AAEL007454	supercont1.257: 1411256-1412036
44602	AAEL018140	supercont1.258: 1056841-1057155
44646	AAEL007504	supercont1.259: 137-821
44782	AAEL007503	supercont1.259: 1370383-1372296
45335	AAEL007521	supercont1.261: 376618-377190
45366	AAEL007523	supercont1.261: 776953-778867
45577	AAEL007542	supercont1.262: 1387331-1387872
45769	AAEL017177	supercont1.263: 1360378-1361018
45963	AAEL007587	supercont1.265: 538936-539095
45994	AAEL007594	supercont1.265: 1089608-1090159
46306	AAEL007609	supercont1.267: 1511219-1511841
46464	AAEL007636	supercont1.269: 27083-27333
47657	AAEL007690	supercont1.274: 948252-949471
47713	AAEL007689	supercont1.274: 1436159-1437948
47805	AAEL007704	supercont1.275: 749994-750689
48144	AAEL007739	supercont1.277: 955624-956174
48282	AAEL007774	supercont1.279: 354969-355080
48318	AAEL007767	supercont1.279: 788613-788935
48635	AAEL001257	supercont1.28: 2155252-2155503
48673	AAEL001249	supercont1.28: 2504175-2505204
48828	AAEL007785	supercont1.280: 214990-215613
49271	AAEL007803	supercont1.283: 118938-119966
49428	AAEL007821	supercont1.284: 419968-420074
49430	AAEL007827	supercont1.284: 444762-445141
49517	AAEL007826	supercont1.284: 1176755-1177595
49586	AAEL007838	supercont1.285: 407293-407841
49599	AAEL018031	supercont1.285: 546438-546883
49693	AAEL007865	supercont1.286: 669429-670152
49701	AAEL007843	supercont1.286: 736142-737383
49705	AAEL007857	supercont1.286: 812987-813709
49864	AAEL007874	supercont1.287: 851122-853836
49870	AAEL007881	supercont1.287: 917486-919069
49935	AAEL007909	supercont1.288: 250763-251436
49943	AAEL007914	supercont1.288: 639293-639682
49953	AAEL007893	supercont1.288: 703192-703444
49987	AAEL007902	supercont1.288: 941713-943794
49993	AAEL007899	supercont1.288: 982705-984760
50175	AAEL001290	supercont1.29: 650473-650741
50239	AAEL001299	supercont1.29: 1517333-1518415
50355	AAEL001296	supercont1.29: 2743415-2744468
50632	AAEL007944	supercont1.291: 1386504-1387011
51463	AAEL008052	supercont1.298: 201412-202206
51577	AAEL017551	supercont1.298: 1194597-1196222
51676	AAEL008073	supercont1.299: 418568-418995
51939	AAEL000188	supercont1.3: 1095376-1096002
51953	AAEL000214	supercont1.3: 1228027-1228162
52010	AAEL000170	supercont1.3: 1769513-1770008
52253	AAEL018035	supercont1.3: 3610589-3611112
52379	AAEL000172	supercont1.3: 4540652-4541749
52413	AAEL000191	supercont1.3: 4850466-4851894
52643	AAEL001325	supercont1.30: 2679024-2679615
52649	AAEL001358	supercont1.30: 2748315-2748983
52906	AAEL008102	supercont1.301: 856952-858541
52928	AAEL008115	supercont1.301: 1000728-1001858
53289	AAEL008174	supercont1.304: 358976-359640
53361	AAEL008166	supercont1.304: 1072260-1072917
53654	AAEL008198	supercont1.306: 964452-965380
53987	AAEL008256	supercont1.309: 28771-29204
54240	AAEL001360	supercont1.31: 782562-783110
54307	AAEL001386	supercont1.31: 1285243-1285484
54404	AAEL001363	supercont1.31: 2010497-2010595
54662	AAEL008266	supercont1.310: 724164-724760
54677	AAEL008261	supercont1.310: 849215-850162
54986	AAEL008318	supercont1.313: 754498-754898
55118	AAEL008320	supercont1.314: 906527-906923
55119	AAEL008320	supercont1.314: 911609-912593
55161	AAEL008323	supercont1.314: 1240359-1243283
55166	AAEL008328	supercont1.314: 1278931-1279775
55570	AAEL008340	supercont1.318: 1117830-1118379
55767	AAEL001431	supercont1.32: 542922-543629
55820	AAEL001394	supercont1.32: 904506-906235
55945	AAEL001406	supercont1.32: 2500710-2500977
56101	AAEL008374	supercont1.320: 304964-305741
56334	AAEL008393	supercont1.321: 985853-986740
56497	AAEL008419	supercont1.323: 5656-5818
56592	AAEL008418	supercont1.323: 712880-713136
56890	AAEL008438	supercont1.325: 958306-959431
57118	AAEL008461	supercont1.327: 198467-199866
57166	AAEL008466	supercont1.327: 730276-731024
57369	AAEL008497	supercont1.329: 338303-338929
57491	AAEL001464	supercont1.33: 140857-141279
57512	AAEL001451	supercont1.33: 300433-300674
57548	AAEL001470	supercont1.33: 605975-606333
57551	AAEL001449	supercont1.33: 623279-623621
57864	AAEL018237	supercont1.33: 3606032-3607018
57944	AAEL008542	supercont1.331: 145034-147443
58123	AAEL008564	supercont1.332: 1104644-1106198
58258	AAEL008571	supercont1.333: 728222-728825
58751	AAEL008622	supercont1.337: 854255-854759
58754	AAEL008621	supercont1.337: 870265-870585
58756	AAEL008623	supercont1.337: 890721-891660
58828	AAEL017176	supercont1.338: 238797-239871
59110	AAEL008654	supercont1.339: 1179688-1180297
59347	AAEL001492	supercont1.34: 1922173-1922698
59348	AAEL001480	supercont1.34: 1928989-1929636
59414	AAEL001498	supercont1.34: 2422808-2423646
59427	AAEL001485	supercont1.34: 2495171-2496534
59603	AAEL008671	supercont1.340: 330605-330993
59815	AAEL008680	supercont1.341: 1061207-1061587
60335	AAEL008751	supercont1.346: 286509-287809
60471	AAEL008753	supercont1.347: 78748-79823
60554	AAEL008763	supercont1.347: 1067493-1067601
60759	AAEL008787	supercont1.349: 710949-712036
60775	AAEL008802	supercont1.349: 829611-829845
60793	AAEL008817	supercont1.349: 965139-965260
61617	AAEL008847	supercont1.352: 1130104-1130902
61680	AAEL008870	supercont1.353: 369498-370678
61936	AAEL008905	supercont1.355: 604896-606664
62210	AAEL008928	supercont1.358: 683004-683955
62495	AAEL001550	supercont1.36: 1368315-1368899
62580	AAEL001559	supercont1.36: 2315451-2315702
62614	AAEL001538	supercont1.36: 2621791-2622206
62624	AAEL001593	supercont1.36: 2707269-2707372
62774	AAEL008958	supercont1.360: 501786-503307
63033	AAEL009032	supercont1.363: 711667-711866
63536	AAEL009072	supercont1.367: 973524-973905
63623	AAEL009075	supercont1.368: 681378-681432
63637	AAEL009080	supercont1.368: 844636-845423
63745	AAEL009100	supercont1.369: 605539-605891
63777	AAEL009099	supercont1.369: 897056-897595
63854	AAEL001598	supercont1.37: 988173-988554
63958	AAEL001597	supercont1.37: 2245307-2245429
64104	AAEL001616	supercont1.37: 3670448-3672049
64484	AAEL009154	supercont1.373: 673932-674806
64630	AAEL009170	supercont1.375: 12384-13099
64922	AAEL009184	supercont1.377: 225219-226079
65075	AAEL009205	supercont1.378: 961552-961893
65295	AAEL001651	supercont1.38: 718008-718652
65334	AAEL001666	supercont1.38: 1065871-1066553
65381	AAEL001644	supercont1.38: 1416875-1419039
65638	AAEL009211	supercont1.380: 159340-160883
65807	AAEL017376	supercont1.381: 1025293-1026045
66429	AAEL009287	supercont1.387: 311787-312812
66492	AAEL018175	supercont1.387: 932384-933470
66496	AAEL009295	supercont1.387: 1072642-1074278
66780	AAEL001687	supercont1.39: 1232455-1233731
66788	AAEL001698	supercont1.39: 1365183-1366104
67365	AAEL009381	supercont1.393: 894487-896033
67456	AAEL009402	supercont1.394: 664183-665899
67474	AAEL009416	supercont1.394: 941280-942944
67634	AAEL009430	supercont1.395: 1017464-1020185
67639	AAEL009431	supercont1.395: 1058487-1058542
67830	AAEL009470	supercont1.398: 34389-35401
67997	AAEL009481	supercont1.399: 866296-866729
68239	AAEL000244	supercont1.4: 2850093-2850898
68319	AAEL000233	supercont1.4: 3806124-3806580
68434	AAEL018274	supercont1.4: 4950889-4951083
68674	AAEL001726	supercont1.40: 2746390-2746844
68676	AAEL001707	supercont1.40: 2774610-2775978
68721	AAEL001709	supercont1.40: 3199659-3201132
68735	AAEL001722	supercont1.40: 3351953-3353678
68935	AAEL009508	supercont1.401: 1089171-1091830
69199	AAEL009541	supercont1.404: 816550-818148
69444	AAEL009557	supercont1.406: 426135-426992
69482	AAEL009554	supercont1.406: 781759-782033
69803	AAEL001740	supercont1.41: 97991-98425
69961	AAEL001738	supercont1.41: 1773008-1774115
70079	AAEL009588	supercont1.410: 348115-349817
70265	AAEL009608	supercont1.412: 143762-143931
70480	AAEL009636	supercont1.414: 341653-343701
70769	AAEL009668	supercont1.417: 296640-297739
70789	AAEL017426	supercont1.417: 457942-458116
70879	AAEL009679	supercont1.418: 117153-117531
71177	AAEL001787	supercont1.42: 1199675-1199882
71439	AAEL017383	supercont1.420: 389903-391070
71569	AAEL015648	supercont1.4212: 2541-4060
71610	AAEL009739	supercont1.422: 466538-467554
71765	AAEL009754	supercont1.424: 271886-273093
72063	AAEL009776	supercont1.428: 169210-170277
72161	AAEL009795	supercont1.429: 914017-914218
72166	AAEL009804	supercont1.429: 947756-948096
72313	AAEL001813	supercont1.43: 1375368-1375985
72544	AAEL009823	supercont1.430: 210724-210931
72606	AAEL009809	supercont1.430: 648745-649344
72802	AAEL009844	supercont1.432: 701001-701475
72877	AAEL009865	supercont1.433: 463867-465022
73064	AAEL009872	supercont1.435: 445790-446808
73067	AAEL009875	supercont1.435: 475395-475793
73094	AAEL009876	supercont1.435: 891334-891371
73115	AAEL009893	supercont1.436: 197542-198196
73285	AAEL009911	supercont1.437: 962041-962441
73396	AAEL009937	supercont1.439: 501998-503291
73763	AAEL001853	supercont1.44: 2901827-2902641
73793	AAEL001875	supercont1.44: 3161437-3162756
74151	AAEL009981	supercont1.444: 113091-114482
74385	AAEL010018	supercont1.447: 323633-323925
74528	AAEL010045	supercont1.449: 108771-108838
74539	AAEL010046	supercont1.449: 189585-190383
74662	AAEL001887	supercont1.45: 300438-301807
74683	AAEL001903	supercont1.45: 451378-452270
74734	AAEL001913	supercont1.45: 794349-795389
74749	AAEL001909	supercont1.45: 902308-902499
75111	AAEL010064	supercont1.450: 864989-866741
75232	AAEL010071	supercont1.451: 633904-634033
75234	AAEL010075	supercont1.451: 645086-645763
75347	AAEL010082	supercont1.452: 602552-603923
75387	AAEL010109	supercont1.453: 458423-458814
75399	AAEL010097	supercont1.453: 586490-587423
75688	AAEL010147	supercont1.456: 201980-202001
75689	AAEL010147	supercont1.456: 203717-204738
75956	AAEL010180	supercont1.458: 709224-709341
76176	AAEL001920	supercont1.46: 925969-926104
76393	AAEL001940	supercont1.46: 2870986-2872253
76421	AAEL001916	supercont1.46: 3089588-3090481
76426	AAEL001946	supercont1.46: 3121855-3123371
76451	AAEL010198	supercont1.460: 230825-231789
76744	AAEL010224	supercont1.463: 709668-709805
76752	AAEL010222	supercont1.463: 791571-792335
76788	AAEL010234	supercont1.464: 146324-146905
76790	AAEL010228	supercont1.464: 159725-160394
77138	AAEL010284	supercont1.468: 397278-398182
77192	AAEL010292	supercont1.468: 886879-887756
77470	AAEL001985	supercont1.47: 2098791-2100503
77499	AAEL002022	supercont1.47: 2418624-2418810
77538	AAEL002006	supercont1.47: 2731161-2731417
77696	AAEL010303	supercont1.470: 827399-827469
77930	AAEL010361	supercont1.473: 533312-534848
78136	AAEL010423	supercont1.476: 110645-110964
78182	AAEL010401	supercont1.476: 485514-488036
78192	AAEL010402	supercont1.476: 554985-555424
78267	AAEL010430	supercont1.477: 386395-387232
78329	AAEL018193	supercont1.478: 304496-305175
78410	AAEL010467	supercont1.479: 299402-300951
78448	AAEL010473	supercont1.479: 700152-700650
78519	AAEL002065	supercont1.48: 379218-379382
78623	AAEL002083	supercont1.48: 2032267-2033142
78864	AAEL010488	supercont1.481: 469627-470268
78966	AAEL010506	supercont1.482: 245039-246253
79223	AAEL010552	supercont1.486: 233015-233125
79357	AAEL010584	supercont1.488: 110181-111025
79374	AAEL010585	supercont1.488: 609042-609950
79660	AAEL002104	supercont1.49: 1187286-1187801
80343	AAEL010661	supercont1.495: 556558-557013
80352	AAEL010674	supercont1.495: 644287-645934
80757	AAEL000258	supercont1.5: 1062926-1063315
80953	AAEL000283	supercont1.5: 3110808-3111320
81018	AAEL018011	supercont1.5: 3713531-3713766
81161	AAEL002163	supercont1.50: 215434-217016
81165	AAEL002148	supercont1.50: 234835-235705
81789	AAEL010742	supercont1.504: 325628-325757
82057	AAEL010765	supercont1.507: 812291-812882
82264	AAEL002224	supercont1.51: 7922-8178
82356	AAEL002196	supercont1.51: 927965-928497
82461	AAEL002226	supercont1.51: 1915105-1915800
82638	AAEL010819	supercont1.510: 79454-80126
82797	AAEL010844	supercont1.511: 843906-845062
82810	AAEL018204	supercont1.512: 344771-345020
82814	AAEL010854	supercont1.512: 372221-373129
82971	AAEL010877	supercont1.514: 148595-149078
83186	AAEL010891	supercont1.516: 714480-714862
83199	AAEL010905	supercont1.517: 111053-112111
83247	AAEL010900	supercont1.517: 657700-658463
83351	AAEL010911	supercont1.519: 53634-55124
83374	AAEL010912	supercont1.519: 218434-219072
83665	AAEL002261	supercont1.52: 2581786-2582614
84005	AAEL018206	supercont1.523: 420467-422660
84069	AAEL010942	supercont1.524: 231878-232698
84123	AAEL010943	supercont1.524: 631123-631818
84542	AAEL002299	supercont1.53: 424355-425043
84598	AAEL002291	supercont1.53: 918413-918495
84665	AAEL002306	supercont1.53: 1782543-1785087
84681	AAEL002320	supercont1.53: 1941972-1942202
84763	AAEL002317	supercont1.53: 2696980-2698106
85196	AAEL011049	supercont1.537: 252408-252516
85561	AAEL002329	supercont1.54: 2463768-2464896
85675	AAEL011088	supercont1.540: 458689-459520
85692	AAEL011084	supercont1.540: 636056-636193
85711	AAEL011085	supercont1.540: 754447-754894
85730	AAEL011092	supercont1.541: 123542-124169
85740	AAEL011101	supercont1.541: 162659-163947
85757	AAEL011089	supercont1.541: 249598-250335
85808	AAEL018211	supercont1.541: 632419-635353
85834	AAEL011109	supercont1.541: 775730-776113
86763	AAEL002406	supercont1.55: 1599311-1599461
87014	AAEL011191	supercont1.550: 931754-931941
87243	AAEL011216	supercont1.553: 734784-736194
88032	AAEL002420	supercont1.56: 2124239-2125180
88128	AAEL002422	supercont1.56: 2848178-2849536
88146	AAEL002408	supercont1.56: 3015188-3015599
88157	AAEL002407	supercont1.56: 3082463-3082528
88214	AAEL011253	supercont1.560: 644806-646041
88384	AAEL011279	supercont1.562: 733549-733605
88569	AAEL011302	supercont1.565: 626862-627374
88620	AAEL011310	supercont1.566: 482504-483540
88653	AAEL011323	supercont1.567: 48249-48406
88732	AAEL011329	supercont1.567: 567901-568176
89876	AAEL011425	supercont1.579: 575164-575415
89919	AAEL002483	supercont1.58: 337466-337719
89931	AAEL002472	supercont1.58: 443364-443583
89957	AAEL002487	supercont1.58: 640809-641305
90041	AAEL002492	supercont1.58: 1330245-1330479
90153	AAEL002480	supercont1.58: 2725752-2726397
90236	AAEL011433	supercont1.580: 367949-368317
90250	AAEL011441	supercont1.580: 589918-590205
90595	AAEL011520	supercont1.586: 678599-678848
90953	AAEL002534	supercont1.59: 2286996-2287194
90955	AAEL002523	supercont1.59: 2301084-2301200
91005	AAEL011576	supercont1.590: 7306-7710
91066	AAEL011568	supercont1.590: 502282-502528
91074	AAEL011575	supercont1.590: 562653-564353
91147	AAEL011583	supercont1.591: 497865-498980
91372	AAEL011606	supercont1.594: 521566-523244
91497	AAEL011631	supercont1.596: 572825-573753
91651	AAEL011648	supercont1.598: 526724-527068
91765	AAEL000333	supercont1.6: 381736-382417
91794	AAEL000343	supercont1.6: 696744-698018
91821	AAEL000372	supercont1.6: 1018516-1019005
91930	AAEL018293	supercont1.6: 2152887-2154197
91946	AAEL000309	supercont1.6: 2323977-2324113
92037	AAEL000316	supercont1.6: 3040030-3040745
92048	AAEL000304	supercont1.6: 3154879-3155071
92217	AAEL002572	supercont1.60: 40233-40935
92352	AAEL002549	supercont1.60: 1957130-1957946
92384	AAEL002554	supercont1.60: 2288522-2289148
92750	AAEL011746	supercont1.607: 45410-46286
92916	AAEL011754	supercont1.608: 656539-657093
93072	AAEL002608	supercont1.61: 891379-892344
93455	AAEL011784	supercont1.612: 250451-251447
93479	AAEL011778	supercont1.612: 461914-462626
93505	AAEL011787	supercont1.613: 11439-12274
93511	AAEL011787	supercont1.613: 36950-37591
93884	AAEL011825	supercont1.618: 442803-442893
93885	AAEL011825	supercont1.618: 455762-456525
94006	AAEL011830	supercont1.619: 587923-588739
94065	AAEL002653	supercont1.62: 542560-545953
94442	AAEL011842	supercont1.620: 548969-549757
94497	AAEL011845	supercont1.621: 725280-725681
94774	AAEL011870	supercont1.625: 511660-513569
94808	AAEL011886	supercont1.626: 102804-103251
95530	AAEL011942	supercont1.635: 120067-121414
95794	AAEL011965	supercont1.638: 555337-556312
96303	AAEL011998	supercont1.642: 352086-352512
96457	AAEL012034	supercont1.646: 28209-28856
96488	AAEL012031	supercont1.646: 209979-210530
96645	AAEL012051	supercont1.648: 469013-469938
96796	AAEL002728	supercont1.65: 562570-563196
96905	AAEL002711	supercont1.65: 1603905-1606339
97108	AAEL012062	supercont1.650: 547424-550505
97243	AAEL012083	supercont1.652: 264025-264520
97377	AAEL012092	supercont1.655: 130195-131439
97561	AAEL012130	supercont1.658: 63751-64228
97700	AAEL002740	supercont1.66: 211924-211948
98135	AAEL012163	supercont1.662: 227353-227677
98537	AAEL012233	supercont1.669: 268741-269036
98570	AAEL002766	supercont1.67: 149530-149898
98575	AAEL002764	supercont1.67: 212148-213000
98780	AAEL002759	supercont1.67: 2538275-2539304
98811	AAEL002772	supercont1.67: 2802368-2802533
98855	AAEL012242	supercont1.670: 109209-109891
99256	AAEL012292	supercont1.676: 551530-552315
99262	AAEL012307	supercont1.677: 189198-189796
99438	AAEL002818	supercont1.68: 773900-774412
99552	AAEL002791	supercont1.68: 2421801-2422313
99838	AAEL012359	supercont1.684: 88007-88186
100002	AAEL012394	supercont1.688: 227668-228505
100156	AAEL002847	supercont1.69: 624894-625352
101097	AAEL017539	supercont1.7: 1231022-1231994
101446	AAEL000383	supercont1.7: 4672415-4673765
101617	AAEL002860	supercont1.70: 1400746-1401585
101876	AAEL012472	supercont1.701: 402387-404104
101909	AAEL012480	supercont1.702: 121962-122710
101968	AAEL012500	supercont1.703: 268642-269166
102351	AAEL016999	supercont1.71: 816675-817438
102401	AAEL002917	supercont1.71: 1144791-1145853
102402	AAEL002904	supercont1.71: 1180473-1181430
102548	AAEL002885	supercont1.71: 2665931-2667892
102549	AAEL002885	supercont1.71: 2669673-2670006
102808	AAEL012602	supercont1.715: 40848-42393
102858	AAEL012606	supercont1.716: 306677-307131
103102	AAEL002946	supercont1.72: 278252-279179
103262	AAEL002933	supercont1.72: 2373368-2373595
103283	AAEL002944	supercont1.72: 2605752-2606226
103286	AAEL002924	supercont1.72: 2626298-2627845
103440	AAEL012658	supercont1.722: 302683-303348
103635	AAEL012711	supercont1.727: 36997-38140
103760	AAEL002973	supercont1.73: 118571-120746
103832	AAEL002962	supercont1.73: 928100-928909
103922	AAEL002979	supercont1.73: 2031405-2031953
103970	AAEL002963	supercont1.73: 2795292-2797174
104150	AAEL012744	supercont1.733: 110653-113209
104383	AAEL012764	supercont1.738: 244245-244819
104417	AAEL012774	supercont1.739: 262845-262922
104599	AAEL002986	supercont1.74: 1465016-1466501
104679	AAEL002987	supercont1.74: 2210992-2212138
104717	AAEL002999	supercont1.74: 2752288-2753017
104840	AAEL012811	supercont1.743: 77739-78649
104922	AAEL012827	supercont1.745: 445255-445749
104934	AAEL017242	supercont1.746: 149100-149562
105209	AAEL003022	supercont1.75: 882822-883994
105532	AAEL012855	supercont1.751: 423803-424560
105536	AAEL012853	supercont1.751: 497678-497916
105551	AAEL012865	supercont1.752: 196692-197164
105579	AAEL017400	supercont1.753: 58822-59102
105731	AAEL018699	supercont1.755: 483919-484300
105996	AAEL003075	supercont1.76: 666157-667923
106077	AAEL003057	supercont1.76: 1255616-1255977
106562	AAEL012952	supercont1.766: 166499-167075
106635	AAEL012953	supercont1.767: 207598-208770
106884	AAEL003093	supercont1.77: 1792705-1793523
107087	AAEL012996	supercont1.772: 329834-331858
107118	AAEL017100	supercont1.773: 166458-167097
107198	AAEL013012	supercont1.775: 58957-61253
107651	AAEL003116	supercont1.78: 2392563-2394435
107937	AAEL013065	supercont1.785: 289255-291343
107975	AAEL013068	supercont1.786: 288453-289316
108188	AAEL018294	supercont1.79: 439623-441244
108297	AAEL003130	supercont1.79: 1360711-1361114
108610	AAEL017075	supercont1.793: 79802-79991
108636	AAEL013121	supercont1.793: 263795-264286
108726	AAEL013132	supercont1.795: 387236-387494
108795	AAEL013151	supercont1.797: 183451-184161
109036	AAEL000408	supercont1.8: 937884-938731
109057	AAEL000452	supercont1.8: 1129549-1130002
109193	AAEL000427	supercont1.8: 2288711-2289705
109196	AAEL000445	supercont1.8: 2306910-2307687
109789	AAEL013173	supercont1.801: 122546-124015
109836	AAEL013183	supercont1.802: 33406-34093
109917	AAEL013189	supercont1.804: 161462-161788
109988	AAEL013204	supercont1.805: 393549-393768
110159	AAEL013232	supercont1.809: 182070-183593
110623	AAEL017274	supercont1.812: 454639-454890
110768	AAEL013284	supercont1.817: 67150-68057
111097	AAEL003267	supercont1.82: 2259860-2261459
111126	AAEL003233	supercont1.82: 2674686-2675004
111235	AAEL013309	supercont1.821: 327658-328370
111301	AAEL013320	supercont1.822: 427924-428214
111304	AAEL013324	supercont1.823: 8439-8731
111313	AAEL013327	supercont1.823: 169498-170027
111465	AAEL013356	supercont1.827: 365722-367093
111608	AAEL003288	supercont1.83: 977315-978228
111610	AAEL018298	supercont1.83: 985035-986894
111639	AAEL003309	supercont1.83: 1282651-1282794
112042	AAEL013403	supercont1.837: 204712-204909
112179	AAEL003355	supercont1.84: 22322-22960
112206	AAEL003346	supercont1.84: 255889-256315
112326	AAEL003348	supercont1.84: 1665562-1666269
112798	AAEL013458	supercont1.848: 261081-261457
113329	AAEL013503	supercont1.856: 33618-34437
113528	AAEL003434	supercont1.86: 769714-770928
113590	AAEL003403	supercont1.86: 1384704-1385568
113592	AAEL003437	supercont1.86: 1409463-1409889
113599	AAEL003430	supercont1.86: 1454396-1454522
113786	AAEL013518	supercont1.861: 348333-349280
113887	AAEL013541	supercont1.864: 10486-11264
113890	AAEL013530	supercont1.864: 27317-28101
113909	AAEL013540	supercont1.864: 151074-151198
113988	AAEL013546	supercont1.867: 67844-70176
114037	AAEL013559	supercont1.869: 109949-110729
114720	AAEL003499	supercont1.88: 963676-964316
114979	AAEL013601	supercont1.882: 387570-388227
115077	AAEL013620	supercont1.886: 325255-325436
115092	AAEL013613	supercont1.886: 440196-440368
115158	AAEL013639	supercont1.888: 272041-272497
115244	AAEL003523	supercont1.89: 318155-318478
115428	AAEL003515	supercont1.89: 1973558-1974250
115434	AAEL003512	supercont1.89: 2016562-2019213
115554	AAEL018262	supercont1.890: 215315-216506
115613	AAEL018263	supercont1.891: 221255-221533
115982	AAEL017467	supercont1.9: 1713655-1713887
115998	AAEL000510	supercont1.9: 1851135-1851415
116011	AAEL000485	supercont1.9: 1942346-1943057
116379	AAEL003551	supercont1.90: 63275-64390
116799	AAEL013719	supercont1.902: 36629-36934
117058	AAEL013746	supercont1.909: 3679-4855
117063	AAEL017287	supercont1.909: 36796-36978
117484	AAEL013761	supercont1.912: 151604-152386
117581	AAEL013766	supercont1.915: 354075-354707
118165	AAEL013808	supercont1.929: 333247-334669
118309	AAEL003611	supercont1.93: 1250422-1250880
118315	AAEL003645	supercont1.93: 1309827-1310295
118576	AAEL013827	supercont1.932: 230937-231935
118750	AAEL013840	supercont1.939: 92945-94130
118856	AAEL003646	supercont1.94: 920053-920913
119276	AAEL013872	supercont1.948: 31361-31887
119737	AAEL013896	supercont1.956: 182234-183682
119805	AAEL013905	supercont1.958: 325034-326188
119912	AAEL003750	supercont1.96: 1598518-1599046
119978	AAEL003769	supercont1.96: 2148962-2149785
120353	AAEL003799	supercont1.97: 969508-970387
120359	AAEL003789	supercont1.97: 1130105-1131382
120444	AAEL013960	supercont1.971: 130310-130709
120580	AAEL013996	supercont1.977: 12109-12483
120761	AAEL003858	supercont1.98: 1638299-1639710
120773	AAEL003829	supercont1.98: 1706149-1707042
120777	AAEL003835	supercont1.98: 1735147-1736236
121155	AAEL003882	supercont1.99: 740772-741656
121157	AAEL003876	supercont1.99: 749085-749408
121411	AAEL014046	supercont1.993: 74491-75065
