# Supplementary material for: High-throughput cis-regulatory element discovery in the vector mosquito Aedes aegypti
Source: BMC Genomics. 2016 May 10;17:341. doi: 10.1186/s12864-016-2468-x (PMC4862039; doi:10.1186/s12864-016-2468-x)
Supplement: Additional file 6: — Intragenic FPs. The number of intragenic FPs located within various genes is noted. FP numbers correspond to the numbers assigned in Additional file 2. (XLSX 243 kb) [file 12864_2016_2468_MOESM6_ESM.xlsx]

## Sheet: Intragenic FAIREs
Gene	# of intragenic FPs	FP #s
AAEL000003	3	377, 378, 379
AAEL000005	2	437, 438
AAEL000006	2	452, 453
AAEL000007	2	393, 394
AAEL000008	1	532
AAEL000009	1	530
AAEL000014	6	502, 503, 504, 505, 506, 507
AAEL000015	4	541, 542, 543, 544
AAEL000018	1	415
AAEL000020	1	285
AAEL000021	4	361, 362, 363, 364
AAEL000026	1	281
AAEL000028	3	209, 210, 211
AAEL000029	1	9
AAEL000032	1	444
AAEL000038	1	222
AAEL000047	1	399
AAEL000049	1	54
AAEL000051	1	426
AAEL000054	4	289, 290, 291, 292
AAEL000057	3	370, 371, 372
AAEL000060	2	266, 267
AAEL000062	1	73
AAEL000063	2	381, 382
AAEL000065	5	431, 432, 433, 434, 435
AAEL000067	1	320
AAEL000069	1	245
AAEL000073	1	428
AAEL000074	2	220, 221
AAEL000075	1	239
AAEL000079	9	34, 35, 36, 37, 38, 39, 40, 41, 42
AAEL000081	1	52
AAEL000082	2	236, 237
AAEL000084	2	27, 28
AAEL000085	1	312
AAEL000087	5	195, 196, 197, 198, 199
AAEL000089	1	405
AAEL000090	3	447, 448, 449
AAEL000093	9	85, 86, 87, 88, 89, 90, 91, 92, 93
AAEL000095	1	385
AAEL000097	1	282
AAEL000098	2	335, 336
AAEL000099	1	201
AAEL000100	2	99, 100
AAEL000102	2	32179, 32180
AAEL000103	1	31988
AAEL000105	1	32184
AAEL000106	1	32381
AAEL000107	1	32460
AAEL000109	4	32397, 32398, 32399, 32400
AAEL000111	1	32181
AAEL000116	1	32394
AAEL000121	9	31904, 31905, 31906, 31907, 31908, 31909, 31910, 31911, 31912
AAEL000122	1	32470
AAEL000123	5	32040, 32041, 32042, 32043, 32044
AAEL000124	1	31973
AAEL000128	5	31921, 31922, 31923, 31924, 31925
AAEL000137	6	32019, 32020, 32021, 32022, 32023, 32024
AAEL000145	6	32289, 32290, 32291, 32292, 32293, 32294
AAEL000153	7	32170, 32171, 32172, 32173, 32174, 32175, 32176
AAEL000156	1	32060
AAEL000157	3	32457, 32458, 32459
AAEL000159	2	51964, 51965
AAEL000160	1	52419
AAEL000162	6	51996, 51997, 51998, 51999, 52000, 52001
AAEL000165	1	52374
AAEL000170	3	52012, 52013, 52014
AAEL000172	2	52381, 52382
AAEL000174	1	52245
AAEL000175	3	51967, 51968, 51969
AAEL000176	2	51972, 51973
AAEL000178	1	52396
AAEL000179	1	52027
AAEL000181	3	51897, 51898, 51899
AAEL000187	7	52235, 52236, 52237, 52238, 52239, 52240, 52241
AAEL000188	5	51941, 51942, 51943, 51944, 51945
AAEL000190	1	52260
AAEL000191	3	52412, 52413, 52414
AAEL000192	1	52317
AAEL000193	6	52035, 52036, 52037, 52038, 52039, 52040
AAEL000194	3	52248, 52249, 52250
AAEL000195	3	52005, 52006, 52007
AAEL000196	1	52417
AAEL000199	1	52048
AAEL000201	9	52017, 52018, 52019, 52020, 52021, 52022, 52023, 52024, 52025
AAEL000204	4	52424, 52425, 52426, 52427
AAEL000206	1	52062
AAEL000213	1	51903
AAEL000215	2	52052, 52053
AAEL000217	4	51958, 51959, 51960, 51961
AAEL000219	1	68241
AAEL000224	1	68061
AAEL000226	2	68386, 68387
AAEL000227	5	68429, 68430, 68431, 68432, 68433
AAEL000233	3	68321, 68322, 68323
AAEL000234	6	68394, 68395, 68396, 68397, 68398, 68399
AAEL000235	2	68392, 68393
AAEL000237	2	68270, 68271
AAEL000238	5	68076, 68077, 68078, 68079, 68080
AAEL000240	4	68469, 68470, 68471, 68472
AAEL000242	5	68300, 68301, 68302, 68303, 68304
AAEL000243	1	68128
AAEL000246	4	68380, 68381, 68382, 68383
AAEL000247	1	68242
AAEL000248	1	68373
AAEL000249	1	68243
AAEL000254	2	68333, 68334
AAEL000255	2	68465, 68466
AAEL000256	8	68403, 68404, 68405, 68406, 68407, 68408, 68409, 68410
AAEL000258	2	80759, 80760
AAEL000260	1	80791
AAEL000261	1	80756
AAEL000262	3	81044, 81045, 81046
AAEL000263	2	80671, 80672
AAEL000264	1	80743
AAEL000266	2	81035, 81036
AAEL000268	2	80883, 80884
AAEL000271	1	81116
AAEL000273	11	80801, 80802, 80803, 80804, 80805, 80806, 80807, 80808, 80809, 80810, 80811
AAEL000274	2	80788, 80789
AAEL000275	1	80812
AAEL000276	6	80839, 80840, 80841, 80842, 80843, 80844
AAEL000277	5	80906, 80907, 80908, 80909, 80910
AAEL000281	1	81051
AAEL000283	1	80954
AAEL000285	1	80784
AAEL000288	1	81103
AAEL000289	3	80794, 80795, 80796
AAEL000291	2	80650, 80651
AAEL000293	5	81108, 81109, 81110, 81111, 81112
AAEL000294	3	80832, 80833, 80834
AAEL000298	2	80797, 80798
AAEL000300	1	80647
AAEL000304	4	92050, 92051, 92052, 92053
AAEL000309	2	91948, 91949
AAEL000311	1	92043
AAEL000312	1	92035
AAEL000314	2	91791, 91792
AAEL000315	3	91957, 91958, 91959
AAEL000317	1	91769
AAEL000320	1	92130
AAEL000324	1	91962
AAEL000325	1	92127
AAEL000327	3	91813, 91814, 91815
AAEL000328	2	91939, 91940
AAEL000334	1	91838
AAEL000336	7	92146, 92147, 92148, 92149, 92150, 92151, 92152
AAEL000337	2	91954, 91955
AAEL000338	4	92140, 92141, 92142, 92143
AAEL000339	10	92065, 92066, 92067, 92068, 92069, 92070, 92071, 92072, 92073, 92074
AAEL000340	3	92180, 92181, 92182
AAEL000341	4	91919, 91920, 91921, 91922
AAEL000343	8	91794, 91795, 91796, 91797, 91798, 91799, 91800, 91801
AAEL000345	5	92075, 92076, 92077, 92078, 92079
AAEL000348	3	91786, 91787, 91788
AAEL000350	1	92047
AAEL000354	1	91936
AAEL000360	1	91785
AAEL000362	5	91804, 91805, 91806, 91807, 91808
AAEL000372	1	91823
AAEL000381	4	92214, 92215, 92216, 92217
AAEL000386	1	101201
AAEL000387	1	101022
AAEL000388	2	101413, 101414
AAEL000389	2	101012, 101013
AAEL000390	1	101195
AAEL000395	2	101450, 101451
AAEL000396	1	101196
AAEL000398	33	101332, 101333, 101334, 101335, 101336, 101337, 101338, 101339, 101340, 101341, 101342, 101343, 101344, 101345, 101346, 101347, 101348, 101349, 101350, 101351, 101352, 101353, 101354, 101355, 101356, 101357, 101358, 101359, 101360, 101361, 101362, 101363, 101364
AAEL000403	1	101441
AAEL000404	2	101445, 101446
AAEL000405	5	101187, 101188, 101189, 101190, 101191
AAEL000408	1	109038
AAEL000411	1	109037
AAEL000413	1	109260
AAEL000414	5	109125, 109126, 109127, 109128, 109129
AAEL000416	7	108957, 108958, 108959, 108960, 108961, 108962, 108963
AAEL000417	6	109168, 109169, 109170, 109171, 109172, 109173
AAEL000418	3	109226, 109227, 109228
AAEL000420	1	109338
AAEL000421	3	109230, 109231, 109232
AAEL000422	2	109216, 109217
AAEL000424	8	109139, 109140, 109141, 109142, 109143, 109144, 109145, 109146
AAEL000426	1	109299
AAEL000427	6	109189, 109190, 109191, 109192, 109193, 109194
AAEL000428	2	109331, 109332
AAEL000433	7	108925, 108926, 108927, 108928, 108929, 108930, 108931
AAEL000434	3	109364, 109365, 109366
AAEL000436	1	108967
AAEL000437	2	109475, 109476
AAEL000438	2	109062, 109063
AAEL000439	5	108919, 108920, 108921, 108922, 108923
AAEL000440	7	108989, 108990, 108991, 108992, 108993, 108994, 108995
AAEL000441	2	109325, 109326
AAEL000444	6	108945, 108946, 108947, 108948, 108949, 108950
AAEL000445	5	109198, 109199, 109200, 109201, 109202
AAEL000448	1	109215
AAEL000450	6	109219, 109220, 109221, 109222, 109223, 109224
AAEL000451	1	108965
AAEL000452	4	109055, 109056, 109057, 109058
AAEL000453	2	108972, 108973
AAEL000455	3	109321, 109322, 109323
AAEL000457	2	108996, 108997
AAEL000459	1	108980
AAEL000460	1	109211
AAEL000461	10	109245, 109246, 109247, 109248, 109249, 109250, 109251, 109252, 109253, 109254
AAEL000466	6	109340, 109341, 109342, 109343, 109344, 109345
AAEL000469	4	109039, 109040, 109041, 109042
AAEL000471	5	109180, 109181, 109182, 109183, 109184
AAEL000474	2	109185, 109186
AAEL000475	2	116209, 116210
AAEL000476	2	116003, 116004
AAEL000483	1	116024
AAEL000484	6	116273, 116274, 116275, 116276, 116277, 116278
AAEL000485	5	116013, 116014, 116015, 116016, 116017
AAEL000486	2	116227, 116228
AAEL000488	2	116154, 116155
AAEL000496	1	115988
AAEL000498	17	115901, 115902, 115903, 115904, 115905, 115906, 115907, 115908, 115909, 115910, 115911, 115912, 115913, 115914, 115915, 115916, 115917
AAEL000500	1	116179
AAEL000504	2	116359, 116360
AAEL000508	1	116249
AAEL000509	2	116020, 116021
AAEL000510	1	116000
AAEL000511	1	116203
AAEL000512	3	116005, 116006, 116007
AAEL000516	5	115877, 115878, 115879, 115880, 115881
AAEL000519	1	116281
AAEL000520	1	115882
AAEL000523	6	116214, 116215, 116216, 116217, 116218, 116219
AAEL000532	2	887, 888
AAEL000540	5	956, 957, 958, 959, 960
AAEL000541	2	918, 919
AAEL000549	2	680, 681
AAEL000551	2	641, 642
AAEL000555	3	754, 755, 756
AAEL000557	1	965
AAEL000558	3	628, 629, 630
AAEL000559	2	700, 701
AAEL000562	1	698
AAEL000564	1	6040
AAEL000567	3	5634, 5635, 5636
AAEL000569	1	5960
AAEL000571	1	5830
AAEL000572	10	5961, 5962, 5963, 5964, 5965, 5966, 5967, 5968, 5969, 5970
AAEL000576	3	5868, 5869, 5870
AAEL000577	14	5616, 5617, 5618, 5619, 5620, 5621, 5622, 5623, 5624, 5625, 5626, 5627, 5628, 5629
AAEL000578	3	5784, 5785, 5786
AAEL000579	2	5643, 5644
AAEL000580	1	5788
AAEL000581	3	6035, 6036, 6037
AAEL000582	6	6060, 6061, 6062, 6063, 6064, 6065
AAEL000583	1	5976
AAEL000590	3	5986, 5987, 5988
AAEL000591	6	6000, 6001, 6002, 6003, 6004, 6005
AAEL000592	4	5932, 5933, 5934, 5935
AAEL000594	1	5645
AAEL000595	2	5943, 5944
AAEL000596	2	10032, 10033
AAEL000597	12	10084, 10085, 10086, 10087, 10088, 10089, 10090, 10091, 10092, 10093, 10094, 10095
AAEL000599	2	9996, 9997
AAEL000600	3	10025, 10026, 10027
AAEL000604	2	9876, 9877
AAEL000609	1	9938
AAEL000622	1	9881
AAEL000630	1	10034
AAEL000632	1	9979
AAEL000635	1	13727
AAEL000636	2	13956, 13957
AAEL000639	2	13639, 13640
AAEL000640	2	13660, 13661
AAEL000641	3	13670, 13671, 13672
AAEL000643	2	13682, 13683
AAEL000644	3	13754, 13755, 13756
AAEL000645	1	13739
AAEL000646	1	13638
AAEL000648	1	13729
AAEL000649	4	13664, 13665, 13666, 13667
AAEL000651	2	13724, 13725
AAEL000652	2	13675, 13676
AAEL000653	1	14056
AAEL000654	1	13644
AAEL000655	1	13733
AAEL000658	2	13744, 13745
AAEL000661	7	13705, 13706, 13707, 13708, 13709, 13710, 13711
AAEL000663	1	13742
AAEL000666	1	13643
AAEL000667	1	13717
AAEL000669	4	13746, 13747, 13748, 13749
AAEL000672	2	13648, 13649
AAEL000682	6	16949, 16950, 16951, 16952, 16953, 16954
AAEL000683	1	16849
AAEL000685	1	16848
AAEL000687	1	16956
AAEL000688	1	16852
AAEL000689	1	16989
AAEL000690	1	16987
AAEL000691	10	17106, 17107, 17108, 17109, 17110, 17111, 17112, 17113, 17114, 17115
AAEL000692	2	16944, 16945
AAEL000695	10	17062, 17063, 17064, 17065, 17066, 17067, 17068, 17069, 17070, 17071
AAEL000696	1	16888
AAEL000703	2	16931, 16932
AAEL000704	8	16908, 16909, 16910, 16911, 16912, 16913, 16914, 16915
AAEL000707	2	16882, 16883
AAEL000709	2	16939, 16940
AAEL000710	3	17130, 17131, 17132
AAEL000711	2	16904, 16905
AAEL000713	10	16920, 16921, 16922, 16923, 16924, 16925, 16926, 16927, 16928, 16929
AAEL000714	4	16842, 16843, 16844, 16845
AAEL000716	1	16906
AAEL000719	3	16871, 16872, 16873
AAEL000723	5	19790, 19791, 19792, 19793, 19794
AAEL000729	9	19830, 19831, 19832, 19833, 19834, 19835, 19836, 19837, 19838
AAEL000730	2	19701, 19702
AAEL000733	7	19771, 19772, 19773, 19774, 19775, 19776, 19777
AAEL000735	1	19748
AAEL000737	2	19676, 19677
AAEL000738	3	19763, 19764, 19765
AAEL000739	1	19673
AAEL000741	7	19662, 19663, 19664, 19665, 19666, 19667, 19668
AAEL000744	3	19750, 19751, 19752
AAEL000746	1	20041
AAEL000747	2	19741, 19742
AAEL000748	1	19809
AAEL000750	1	20039
AAEL000751	3	19744, 19745, 19746
AAEL000753	1	22297
AAEL000758	2	22365, 22366
AAEL000759	3	22281, 22282, 22283
AAEL000763	2	22286, 22287
AAEL000764	1	22616
AAEL000767	10	22304, 22305, 22306, 22307, 22308, 22309, 22310, 22311, 22312, 22313
AAEL000770	2	22605, 22606
AAEL000771	1	22250
AAEL000773	2	22358, 22359
AAEL000781	6	22368, 22369, 22370, 22371, 22372, 22373
AAEL000788	6	22376, 22377, 22378, 22379, 22380, 22381
AAEL000792	5	22256, 22257, 22258, 22259, 22260
AAEL000794	4	22599, 22600, 22601, 22602
AAEL000798	3	24963, 24964, 24965
AAEL000802	1	24959
AAEL000803	4	24932, 24933, 24934, 24935
AAEL000805	2	24943, 24944
AAEL000807	2	24824, 24825
AAEL000809	2	24829, 24830
AAEL000812	4	25031, 25032, 25033, 25034
AAEL000815	1	24869
AAEL000817	3	24872, 24873, 24874
AAEL000824	2	25087, 25088
AAEL000825	1	24841
AAEL000828	1	24871
AAEL000832	5	24982, 24983, 24984, 24985, 24986
AAEL000834	2	24953, 24954
AAEL000836	1	24988
AAEL000838	1	24792
AAEL000840	4	25025, 25026, 25027, 25028
AAEL000845	4	24990, 24991, 24992, 24993
AAEL000850	7	24994, 24995, 24996, 24997, 24998, 24999, 25000
AAEL000851	4	25036, 25037, 25038, 25039
AAEL000855	3	27400, 27401, 27402
AAEL000857	1	27667
AAEL000858	3	27420, 27421, 27422
AAEL000860	4	27340, 27341, 27342, 27343
AAEL000861	1	27424
AAEL000863	1	27511
AAEL000864	6	27505, 27506, 27507, 27508, 27509, 27510
AAEL000867	2	27381, 27382
AAEL000868	1	27462
AAEL000869	4	27491, 27492, 27493, 27494
AAEL000871	1	27398
AAEL000874	5	27658, 27659, 27660, 27661, 27662
AAEL000876	1	27392
AAEL000883	1	27670
AAEL000888	7	27606, 27607, 27608, 27609, 27610, 27611, 27612
AAEL000891	2	27438, 27439
AAEL000898	1	27595
AAEL000902	3	27466, 27467, 27468
AAEL000906	9	27676, 27677, 27678, 27679, 27680, 27681, 27682, 27683, 27684
AAEL000908	1	27443
AAEL000910	2	27390, 27391
AAEL000918	1	27590
AAEL000924	2	27385, 27386
AAEL000927	1	27618
AAEL000928	1	27394
AAEL000930	1	29736
AAEL000931	1	29799
AAEL000933	2	29659, 29660
AAEL000934	1	29970
AAEL000937	1	29963
AAEL000943	3	29716, 29717, 29718
AAEL000944	13	29685, 29686, 29687, 29688, 29689, 29690, 29691, 29692, 29693, 29694, 29695, 29696, 29697
AAEL000948	1	29864
AAEL000949	4	29974, 29975, 29976, 29977
AAEL000953	8	29661, 29662, 29663, 29664, 29665, 29666, 29667, 29668
AAEL000954	6	29677, 29678, 29679, 29680, 29681, 29682
AAEL000955	1	29733
AAEL000956	3	29750, 29751, 29752
AAEL000957	1	29859
AAEL000958	1	29743
AAEL000961	3	29713, 29714, 29715
AAEL000964	1	29683
AAEL000967	2	29754, 29755
AAEL000971	3	29937, 29938, 29939
AAEL000973	1	29958
AAEL000983	4	32784, 32785, 32786, 32787
AAEL000984	8	32606, 32607, 32608, 32609, 32610, 32611, 32612, 32613
AAEL000985	1	32531
AAEL000988	1	32742
AAEL000993	5	32581, 32582, 32583, 32584, 32585
AAEL000994	4	32523, 32524, 32525, 32526
AAEL000995	2	32733, 32734
AAEL000996	1	32729
AAEL001000	2	32722, 32723
AAEL001007	4	32694, 32695, 32696, 32697
AAEL001009	1	32796
AAEL001015	1	35034
AAEL001016	3	34953, 34954, 34955
AAEL001017	2	34948, 34949
AAEL001018	3	34791, 34792, 34793
AAEL001022	2	34959, 34960
AAEL001024	1	34873
AAEL001026	2	34966, 34967
AAEL001031	1	34891
AAEL001032	1	34911
AAEL001034	1	34997
AAEL001035	2	34962, 34963
AAEL001036	1	34909
AAEL001039	1	34914
AAEL001041	1	34740
AAEL001049	1	35022
AAEL001055	1	36936
AAEL001056	10	37046, 37047, 37048, 37049, 37050, 37051, 37052, 37053, 37054, 37055
AAEL001060	5	36979, 36980, 36981, 36982, 36983
AAEL001062	10	37058, 37059, 37060, 37061, 37062, 37063, 37064, 37065, 37066, 37067
AAEL001063	1	37079
AAEL001068	1	37150
AAEL001069	3	36928, 36929, 36930
AAEL001073	1	37178
AAEL001082	3	37165, 37166, 37167
AAEL001085	1	36995
AAEL001088	8	36986, 36987, 36988, 36989, 36990, 36991, 36992, 36993
AAEL001090	2	37147, 37148
AAEL001091	1	37176
AAEL001094	9	36908, 36909, 36910, 36911, 36912, 36913, 36914, 36915, 36916
AAEL001097	13	37003, 37004, 37005, 37006, 37007, 37008, 37009, 37010, 37011, 37012, 37013, 37014, 37015
AAEL001099	2	36919, 36920
AAEL001100	1	39117
AAEL001102	2	39169, 39170
AAEL001108	12	39065, 39066, 39067, 39068, 39069, 39070, 39071, 39072, 39073, 39074, 39075, 39076
AAEL001110	3	39128, 39129, 39130
AAEL001112	1	39116
AAEL001113	5	39101, 39102, 39103, 39104, 39105
AAEL001114	1	38943
AAEL001118	5	38902, 38903, 38904, 38905, 38906
AAEL001119	2	38933, 38934
AAEL001123	3	39133, 39134, 39135
AAEL001124	1	39173
AAEL001126	6	38846, 38847, 38848, 38849, 38850, 38851
AAEL001127	1	38916
AAEL001128	10	38854, 38855, 38856, 38857, 38858, 38859, 38860, 38861, 38862, 38863
AAEL001129	1	38864
AAEL001130	1	39048
AAEL001132	1	38840
AAEL001133	1	39118
AAEL001135	3	39164, 39165, 39166
AAEL001136	1	39163
AAEL001137	1	38899
AAEL001139	1	39122
AAEL001141	4	38937, 38938, 38939, 38940
AAEL001142	7	38921, 38922, 38923, 38924, 38925, 38926, 38927
AAEL001143	2	38876, 38877
AAEL001144	2	38873, 38874
AAEL001146	1	39059
AAEL001148	14	38824, 38825, 38826, 38827, 38828, 38829, 38830, 38831, 38832, 38833, 38834, 38835, 38836, 38837
AAEL001149	1	39055
AAEL001151	2	39062, 39063
AAEL001154	4	40970, 40971, 40972, 40973
AAEL001156	2	40979, 40980
AAEL001158	2	40991, 40992
AAEL001163	1	41185
AAEL001165	7	41031, 41032, 41033, 41034, 41035, 41036, 41037
AAEL001166	1	40976
AAEL001167	2	41190, 41191
AAEL001169	2	41287, 41288
AAEL001170	1	40983
AAEL001171	1	40989
AAEL001176	4	41049, 41050, 41051, 41052
AAEL001177	1	40978
AAEL001178	1	41195
AAEL001179	1	41219
AAEL001180	5	41055, 41056, 41057, 41058, 41059
AAEL001181	6	41138, 41139, 41140, 41141, 41142, 41143
AAEL001184	7	41277, 41278, 41279, 41280, 41281, 41282, 41283
AAEL001185	1	41010
AAEL001191	1	41053
AAEL001192	2	40986, 40987
AAEL001193	2	41310, 41311
AAEL001194	6	41012, 41013, 41014, 41015, 41016, 41017
AAEL001196	8	43022, 43023, 43024, 43025, 43026, 43027, 43028, 43029
AAEL001198	5	43338, 43339, 43340, 43341, 43342
AAEL001200	1	43129
AAEL001202	2	43362, 43363
AAEL001204	1	43133
AAEL001205	2	43353, 43354
AAEL001206	1	43356
AAEL001207	10	43164, 43165, 43166, 43167, 43168, 43169, 43170, 43171, 43172, 43173
AAEL001208	2	43119, 43120
AAEL001209	1	43364
AAEL001212	1	43371
AAEL001215	1	43348
AAEL001219	2	43373, 43374
AAEL001227	15	45107, 45108, 45109, 45110, 45111, 45112, 45113, 45114, 45115, 45116, 45117, 45118, 45119, 45120, 45121
AAEL001230	8	44913, 44914, 44915, 44916, 44917, 44918, 44919, 44920
AAEL001231	4	45058, 45059, 45060, 45061
AAEL001232	3	46991, 46992, 46993
AAEL001238	3	46830, 46831, 46832
AAEL001239	5	46810, 46811, 46812, 46813, 46814
AAEL001240	15	46728, 46729, 46730, 46731, 46732, 46733, 46734, 46735, 46736, 46737, 46738, 46739, 46740, 46741, 46742
AAEL001241	1	47016
AAEL001242	14	46877, 46878, 46879, 46880, 46881, 46882, 46883, 46884, 46885, 46886, 46887, 46888, 46889, 46890
AAEL001243	9	46840, 46841, 46842, 46843, 46844, 46845, 46846, 46847, 46848
AAEL001244	2	46954, 46955
AAEL001245	6	48576, 48577, 48578, 48579, 48580, 48581
AAEL001247	2	48668, 48669
AAEL001249	1	48675
AAEL001252	2	48806, 48807
AAEL001254	1	48682
AAEL001255	3	48810, 48811, 48812
AAEL001257	2	48637, 48638
AAEL001269	3	48470, 48471, 48472
AAEL001270	1	48476
AAEL001271	3	48698, 48699, 48700
AAEL001273	5	48800, 48801, 48802, 48803, 48804
AAEL001275	1	48684
AAEL001276	24	48737, 48738, 48739, 48740, 48741, 48742, 48743, 48744, 48745, 48746, 48747, 48748, 48749, 48750, 48751, 48752, 48753, 48754, 48755, 48756, 48757, 48758, 48759, 48760
AAEL001283	4	48441, 48442, 48443, 48444
AAEL001284	8	48717, 48718, 48719, 48720, 48721, 48722, 48723, 48724
AAEL001287	2	50368, 50369
AAEL001289	5	50156, 50157, 50158, 50159, 50160
AAEL001293	3	50391, 50392, 50393
AAEL001294	2	50363, 50364
AAEL001295	5	50377, 50378, 50379, 50380, 50381
AAEL001296	11	50346, 50347, 50348, 50349, 50350, 50351, 50352, 50353, 50354, 50355, 50356
AAEL001299	14	50241, 50242, 50243, 50244, 50245, 50246, 50247, 50248, 50249, 50250, 50251, 50252, 50253, 50254
AAEL001300	2	50233, 50234
AAEL001304	1	50265
AAEL001305	3	50384, 50385, 50386
AAEL001306	1	50374
AAEL001307	1	50395
AAEL001308	3	50404, 50405, 50406
AAEL001312	1	50411
AAEL001317	1	50237
AAEL001321	4	50227, 50228, 50229, 50230
AAEL001322	1	50239
AAEL001323	1	50361
AAEL001324	3	52570, 52571, 52572
AAEL001325	1	52645
AAEL001340	1	52505
AAEL001341	1	52671
AAEL001346	3	52647, 52648, 52649
AAEL001347	3	52599, 52600, 52601
AAEL001350	2	52478, 52479
AAEL001352	2	52488, 52489
AAEL001355	2	52657, 52658
AAEL001356	2	52672, 52673
AAEL001357	1	52507
AAEL001360	8	54234, 54235, 54236, 54237, 54238, 54239, 54240, 54241
AAEL001361	8	54243, 54244, 54245, 54246, 54247, 54248, 54249, 54250
AAEL001365	5	54514, 54515, 54516, 54517, 54518
AAEL001367	4	54348, 54349, 54350, 54351
AAEL001370	6	54254, 54255, 54256, 54257, 54258, 54259
AAEL001372	3	54165, 54166, 54167
AAEL001373	4	54398, 54399, 54400, 54401
AAEL001374	9	54153, 54154, 54155, 54156, 54157, 54158, 54159, 54160, 54161
AAEL001376	5	54319, 54320, 54321, 54322, 54323
AAEL001377	1	54233
AAEL001378	2	54335, 54336
AAEL001379	1	54180
AAEL001380	21	54355, 54356, 54357, 54358, 54359, 54360, 54361, 54362, 54363, 54364, 54365, 54366, 54367, 54368, 54369, 54370, 54371, 54372, 54373, 54374, 54375
AAEL001381	2	54186, 54187
AAEL001383	3	54290, 54291, 54292
AAEL001384	9	54300, 54301, 54302, 54303, 54304, 54305, 54306, 54307, 54308
AAEL001386	1	54309
AAEL001387	1	54201
AAEL001389	4	54328, 54329, 54330, 54331
AAEL001391	1	54206
AAEL001393	2	54279, 54280
AAEL001394	8	55822, 55823, 55824, 55825, 55826, 55827, 55828, 55829
AAEL001396	1	55816
AAEL001397	1	56010
AAEL001398	1	55760
AAEL001399	1	55812
AAEL001403	4	55949, 55950, 55951, 55952
AAEL001404	2	55793, 55794
AAEL001406	3	55944, 55945, 55946
AAEL001407	2	56006, 56007
AAEL001410	4	55836, 55837, 55838, 55839
AAEL001411	21	55979, 55980, 55981, 55982, 55983, 55984, 55985, 55986, 55987, 55988, 55989, 55990, 55991, 55992, 55993, 55994, 55995, 55996, 55997, 55998, 55999
AAEL001416	2	55817, 55818
AAEL001419	2	55717, 55718
AAEL001421	2	55940, 55941
AAEL001423	3	56023, 56024, 56025
AAEL001426	3	56019, 56020, 56021
AAEL001428	3	55763, 55764, 55765
AAEL001431	1	55768
AAEL001433	3	56033, 56034, 56035
AAEL001434	1	55955
AAEL001436	1	55736
AAEL001437	10	55843, 55844, 55845, 55846, 55847, 55848, 55849, 55850, 55851, 55852
AAEL001438	1	55833
AAEL001440	11	57738, 57739, 57740, 57741, 57742, 57743, 57744, 57745, 57746, 57747, 57748
AAEL001442	14	57529, 57530, 57531, 57532, 57533, 57534, 57535, 57536, 57537, 57538, 57539, 57540, 57541, 57542
AAEL001444	6	57751, 57752, 57753, 57754, 57755, 57756
AAEL001446	2	57547, 57548
AAEL001447	3	57565, 57566, 57567
AAEL001448	7	57503, 57504, 57505, 57506, 57507, 57508, 57509
AAEL001449	1	57552
AAEL001453	2	57654, 57655
AAEL001455	1	57874
AAEL001457	1	57501
AAEL001458	12	57817, 57818, 57819, 57820, 57821, 57822, 57823, 57824, 57825, 57826, 57827, 57828
AAEL001463	2	57867, 57868
AAEL001464	3	57493, 57494, 57495
AAEL001466	7	57515, 57516, 57517, 57518, 57519, 57520, 57521
AAEL001467	3	57487, 57488, 57489
AAEL001469	8	57663, 57664, 57665, 57666, 57667, 57668, 57669, 57670
AAEL001470	2	57550, 57551
AAEL001472	2	59412, 59413
AAEL001473	4	59478, 59479, 59480, 59481
AAEL001477	2	59168, 59169
AAEL001478	2	59131, 59132
AAEL001479	5	59402, 59403, 59404, 59405, 59406
AAEL001480	1	59350
AAEL001482	4	59536, 59537, 59538, 59539
AAEL001483	5	59362, 59363, 59364, 59365, 59366
AAEL001484	4	59393, 59394, 59395, 59396
AAEL001490	2	59386, 59387
AAEL001492	5	59341, 59342, 59343, 59344, 59345
AAEL001493	2	59156, 59157
AAEL001494	1	59287
AAEL001495	4	59431, 59432, 59433, 59434
AAEL001496	1	59127
AAEL001497	3	59319, 59320, 59321
AAEL001498	1	59415
AAEL001500	4	59488, 59489, 59490, 59491
AAEL001503	27	59446, 59447, 59448, 59449, 59450, 59451, 59452, 59453, 59454, 59455, 59456, 59457, 59458, 59459, 59460, 59461, 59462, 59463, 59464, 59465, 59466, 59467, 59468, 59469, 59470, 59471, 59472
AAEL001504	4	59231, 59232, 59233, 59234
AAEL001505	1	59391
AAEL001506	1	59408
AAEL001507	2	60951, 60952
AAEL001508	1	61089
AAEL001509	9	61033, 61034, 61035, 61036, 61037, 61038, 61039, 61040, 61041
AAEL001510	1	61050
AAEL001511	2	60946, 60947
AAEL001516	5	61256, 61257, 61258, 61259, 61260
AAEL001517	3	60925, 60926, 60927
AAEL001518	2	60930, 60931
AAEL001520	2	60934, 60935
AAEL001521	2	61251, 61252
AAEL001526	2	60979, 60980
AAEL001527	5	61230, 61231, 61232, 61233, 61234
AAEL001528	1	60962
AAEL001529	1	60838
AAEL001530	1	61032
AAEL001531	1	61147
AAEL001532	1	61025
AAEL001533	2	61018, 61019
AAEL001535	2	60846, 60847
AAEL001539	3	62381, 62382, 62383
AAEL001540	1	62575
AAEL001541	1	62694
AAEL001542	1	62446
AAEL001543	1	62704
AAEL001545	1	62464
AAEL001549	6	62646, 62647, 62648, 62649, 62650, 62651
AAEL001550	1	62497
AAEL001551	2	62386, 62387
AAEL001553	2	62504, 62505
AAEL001555	1	62400
AAEL001556	2	62642, 62643
AAEL001559	1	62582
AAEL001560	1	62412
AAEL001561	4	62523, 62524, 62525, 62526
AAEL001562	2	62616, 62617
AAEL001564	4	62578, 62579, 62580, 62581
AAEL001565	1	62563
AAEL001567	3	62531, 62532, 62533
AAEL001568	4	62450, 62451, 62452, 62453
AAEL001569	3	62465, 62466, 62467
AAEL001570	2	62510, 62511
AAEL001571	5	62488, 62489, 62490, 62491, 62492
AAEL001572	1	62559
AAEL001574	6	62603, 62604, 62605, 62606, 62607, 62608
AAEL001577	2	62512, 62513
AAEL001578	4	62438, 62439, 62440, 62441
AAEL001581	1	62457
AAEL001582	5	62635, 62636, 62637, 62638, 62639
AAEL001583	4	62565, 62566, 62567, 62568
AAEL001584	3	62472, 62473, 62474
AAEL001586	1	62659
AAEL001588	1	62470
AAEL001593	6	62620, 62621, 62622, 62623, 62624, 62625
AAEL001595	1	62460
AAEL001597	1	63960
AAEL001598	2	63856, 63857
AAEL001599	2	63858, 63859
AAEL001600	1	64049
AAEL001603	4	64038, 64039, 64040, 64041
AAEL001604	3	63956, 63957, 63958
AAEL001605	4	63915, 63916, 63917, 63918
AAEL001612	6	63970, 63971, 63972, 63973, 63974, 63975
AAEL001616	2	64106, 64107
AAEL001618	2	64060, 64061
AAEL001622	1	64052
AAEL001623	5	64015, 64016, 64017, 64018, 64019
AAEL001625	2	64047, 64048
AAEL001626	6	63988, 63989, 63990, 63991, 63992, 63993
AAEL001628	1	64000
AAEL001629	7	64097, 64098, 64099, 64100, 64101, 64102, 64103
AAEL001632	1	65223
AAEL001633	1	65489
AAEL001635	1	65289
AAEL001636	2	65250, 65251
AAEL001639	1	65405
AAEL001640	1	65230
AAEL001641	2	65419, 65420
AAEL001643	3	65483, 65484, 65485
AAEL001645	4	65244, 65245, 65246, 65247
AAEL001646	2	65290, 65291
AAEL001647	2	65556, 65557
AAEL001648	4	65280, 65281, 65282, 65283
AAEL001651	2	65295, 65296
AAEL001655	2	65381, 65382
AAEL001656	4	65539, 65540, 65541, 65542
AAEL001658	4	65534, 65535, 65536, 65537
AAEL001659	5	65428, 65429, 65430, 65431, 65432
AAEL001662	1	65286
AAEL001664	5	65589, 65590, 65591, 65592, 65593
AAEL001665	2	65487, 65488
AAEL001666	7	65336, 65337, 65338, 65339, 65340, 65341, 65342
AAEL001667	3	65220, 65221, 65222
AAEL001668	3	65387, 65388, 65389
AAEL001671	6	65408, 65409, 65410, 65411, 65412, 65413
AAEL001672	2	65233, 65234
AAEL001673	2	66830, 66831
AAEL001675	1	66738
AAEL001676	13	66952, 66953, 66954, 66955, 66956, 66957, 66958, 66959, 66960, 66961, 66962, 66963, 66964
AAEL001681	3	66903, 66904, 66905
AAEL001684	2	66776, 66777
AAEL001687	3	66782, 66783, 66784
AAEL001688	1	66893
AAEL001689	11	66836, 66837, 66838, 66839, 66840, 66841, 66842, 66843, 66844, 66845, 66846
AAEL001695	15	66875, 66876, 66877, 66878, 66879, 66880, 66881, 66882, 66883, 66884, 66885, 66886, 66887, 66888, 66889
AAEL001696	6	66815, 66816, 66817, 66818, 66819, 66820
AAEL001697	1	66785
AAEL001698	2	66790, 66791
AAEL001699	1	66788
AAEL001707	2	68678, 68679
AAEL001708	1	68731
AAEL001709	1	68722
AAEL001710	2	68644, 68645
AAEL001711	17	68685, 68686, 68687, 68688, 68689, 68690, 68691, 68692, 68693, 68694, 68695, 68696, 68697, 68698, 68699, 68700, 68701
AAEL001712	1	68738
AAEL001716	1	68594
AAEL001722	1	68737
AAEL001726	2	68676, 68677
AAEL001727	2	68702, 68703
AAEL001730	1	68597
AAEL001731	2	68607, 68608
AAEL001732	4	69807, 69808, 69809, 69810
AAEL001736	1	69798
AAEL001737	1	69990
AAEL001738	5	69963, 69964, 69965, 69966, 69967
AAEL001740	1	69805
AAEL001742	5	69816, 69817, 69818, 69819, 69820
AAEL001744	3	69914, 69915, 69916
AAEL001745	1	69811
AAEL001746	13	69919, 69920, 69921, 69922, 69923, 69924, 69925, 69926, 69927, 69928, 69929, 69930, 69931
AAEL001752	3	71303, 71304, 71305
AAEL001754	1	71301
AAEL001755	2	71277, 71278
AAEL001760	3	71223, 71224, 71225
AAEL001762	3	71334, 71335, 71336
AAEL001767	4	71325, 71326, 71327, 71328
AAEL001769	1	71164
AAEL001776	3	71365, 71366, 71367
AAEL001777	8	71197, 71198, 71199, 71200, 71201, 71202, 71203, 71204
AAEL001778	1	71311
AAEL001780	8	71368, 71369, 71370, 71371, 71372, 71373, 71374, 71375
AAEL001781	1	71331
AAEL001782	1	71290
AAEL001784	1	71313
AAEL001787	4	71175, 71176, 71177, 71178
AAEL001788	1	71349
AAEL001790	2	71140, 71141
AAEL001791	4	72261, 72262, 72263, 72264
AAEL001794	2	72242, 72243
AAEL001795	1	72425
AAEL001796	7	72354, 72355, 72356, 72357, 72358, 72359, 72360
AAEL001798	5	72417, 72418, 72419, 72420, 72421
AAEL001802	4	72238, 72239, 72240, 72241
AAEL001803	6	72250, 72251, 72252, 72253, 72254, 72255
AAEL001808	4	72399, 72400, 72401, 72402
AAEL001810	1	72217
AAEL001812	11	72372, 72373, 72374, 72375, 72376, 72377, 72378, 72379, 72380, 72381, 72382
AAEL001813	2	72315, 72316
AAEL001815	5	72320, 72321, 72322, 72323, 72324
AAEL001817	1	72256
AAEL001819	10	72220, 72221, 72222, 72223, 72224, 72225, 72226, 72227, 72228, 72229
AAEL001830	1	72232
AAEL001833	1	72486
AAEL001834	2	72415, 72416
AAEL001835	3	72310, 72311, 72312
AAEL001837	2	73660, 73661
AAEL001844	1	73477
AAEL001847	1	73503
AAEL001848	10	73748, 73749, 73750, 73751, 73752, 73753, 73754, 73755, 73756, 73757
AAEL001851	6	73508, 73509, 73510, 73511, 73512, 73513
AAEL001853	3	73762, 73763, 73764
AAEL001858	1	73519
AAEL001860	2	73771, 73772
AAEL001861	3	73766, 73767, 73768
AAEL001864	1	73595
AAEL001865	2	73591, 73592
AAEL001867	3	73675, 73676, 73677
AAEL001868	3	73458, 73459, 73460
AAEL001869	1	73803
AAEL001872	1	73495
AAEL001874	3	73491, 73492, 73493
AAEL001875	18	73777, 73778, 73779, 73780, 73781, 73782, 73783, 73784, 73785, 73786, 73787, 73788, 73789, 73790, 73791, 73792, 73793, 73794
AAEL001876	1	73633
AAEL001877	1	73488
AAEL001878	4	73667, 73668, 73669, 73670
AAEL001883	1	74903
AAEL001884	1	74727
AAEL001886	1	74905
AAEL001888	1	74864
AAEL001892	2	74861, 74862
AAEL001893	1	74680
AAEL001896	3	74687, 74688, 74689
AAEL001898	1	74752
AAEL001901	6	74646, 74647, 74648, 74649, 74650, 74651
AAEL001903	4	74681, 74682, 74683, 74684
AAEL001904	5	74745, 74746, 74747, 74748, 74749
AAEL001906	7	74698, 74699, 74700, 74701, 74702, 74703, 74704
AAEL001913	4	74736, 74737, 74738, 74739
AAEL001914	2	74888, 74889
AAEL001915	1	74732
AAEL001916	3	76423, 76424, 76425
AAEL001917	3	76321, 76322, 76323
AAEL001919	11	76072, 76073, 76074, 76075, 76076, 76077, 76078, 76079, 76080, 76081, 76082
AAEL001920	6	76178, 76179, 76180, 76181, 76182, 76183
AAEL001921	4	76339, 76340, 76341, 76342
AAEL001929	3	76385, 76386, 76387
AAEL001930	1	76089
AAEL001933	13	76408, 76409, 76410, 76411, 76412, 76413, 76414, 76415, 76416, 76417, 76418, 76419, 76420
AAEL001935	6	76315, 76316, 76317, 76318, 76319, 76320
AAEL001936	6	76196, 76197, 76198, 76199, 76200, 76201
AAEL001937	1	76192
AAEL001938	3	76154, 76155, 76156
AAEL001939	7	76162, 76163, 76164, 76165, 76166, 76167, 76168
AAEL001940	2	76395, 76396
AAEL001946	10	76428, 76429, 76430, 76431, 76432, 76433, 76434, 76435, 76436, 76437
AAEL001948	13	76292, 76293, 76294, 76295, 76296, 76297, 76298, 76299, 76300, 76301, 76302, 76303, 76304
AAEL001949	2	76207, 76208
AAEL001950	2	76159, 76160
AAEL001955	2	76171, 76172
AAEL001957	5	77446, 77447, 77448, 77449, 77450
AAEL001959	4	77553, 77554, 77555, 77556
AAEL001962	2	77508, 77509
AAEL001963	3	77433, 77434, 77435
AAEL001965	2	77427, 77428
AAEL001966	3	77345, 77346, 77347
AAEL001969	3	77476, 77477, 77478
AAEL001976	2	77543, 77544
AAEL001977	1	77512
AAEL001979	5	77518, 77519, 77520, 77521, 77522
AAEL001985	4	77472, 77473, 77474, 77475
AAEL001986	4	77549, 77550, 77551, 77552
AAEL001996	1	77344
AAEL001998	3	77406, 77407, 77408
AAEL002009	1	77483
AAEL002010	2	77513, 77514
AAEL002012	2	77505, 77506
AAEL002013	1	77342
AAEL002014	2	77537, 77538
AAEL002016	1	77536
AAEL002018	3	77442, 77443, 77444
AAEL002031	1	77276
AAEL002036	1	77534
AAEL002037	4	77313, 77314, 77315, 77316
AAEL002039	2	77354, 77355
AAEL002042	1	78706
AAEL002048	1	78578
AAEL002049	14	78631, 78632, 78633, 78634, 78635, 78636, 78637, 78638, 78639, 78640, 78641, 78642, 78643, 78644
AAEL002051	4	78534, 78535, 78536, 78537
AAEL002054	1	78617
AAEL002055	3	78476, 78477, 78478
AAEL002057	2	78538, 78539
AAEL002058	5	78610, 78611, 78612, 78613, 78614
AAEL002059	2	78549, 78550
AAEL002060	3	78529, 78530, 78531
AAEL002061	2	78509, 78510
AAEL002062	20	78650, 78651, 78652, 78653, 78654, 78655, 78656, 78657, 78658, 78659, 78660, 78661, 78662, 78663, 78664, 78665, 78666, 78667, 78668, 78669
AAEL002063	3	78627, 78628, 78629
AAEL002064	1	78556
AAEL002066	2	78557, 78558
AAEL002068	3	78514, 78515, 78516
AAEL002070	6	78523, 78524, 78525, 78526, 78527, 78528
AAEL002075	3	78494, 78495, 78496
AAEL002081	3	78545, 78546, 78547
AAEL002082	3	78571, 78572, 78573
AAEL002083	1	78624
AAEL002085	1	78482
AAEL002088	1	79835
AAEL002089	3	79667, 79668, 79669
AAEL002090	1	79896
AAEL002091	2	79582, 79583
AAEL002093	1	79611
AAEL002096	1	79838
AAEL002097	2	79664, 79665
AAEL002098	1	79905
AAEL002100	4	79605, 79606, 79607, 79608
AAEL002101	3	79899, 79900, 79901
AAEL002104	2	79660, 79661
AAEL002106	3	79571, 79572, 79573
AAEL002107	2	79759, 79760
AAEL002109	3	79534, 79535, 79536
AAEL002112	12	79861, 79862, 79863, 79864, 79865, 79866, 79867, 79868, 79869, 79870, 79871, 79872
AAEL002115	4	79654, 79655, 79656, 79657
AAEL002118	5	79644, 79645, 79646, 79647, 79648
AAEL002119	4	79880, 79881, 79882, 79883
AAEL002122	6	79816, 79817, 79818, 79819, 79820, 79821
AAEL002123	6	79596, 79597, 79598, 79599, 79600, 79601
AAEL002124	1	79873
AAEL002125	2	79897, 79898
AAEL002126	5	79852, 79853, 79854, 79855, 79856
AAEL002129	1	79758
AAEL002131	1	79833
AAEL002132	3	79810, 79811, 79812
AAEL002135	1	81167
AAEL002137	1	81322
AAEL002143	2	81410, 81411
AAEL002145	2	81324, 81325
AAEL002152	2	81173, 81174
AAEL002157	1	81168
AAEL002159	2	81186, 81187
AAEL002160	2	81208, 81209
AAEL002163	3	81163, 81164, 81165
AAEL002166	1	81230
AAEL002170	1	81179
AAEL002171	2	81233, 81234
AAEL002173	1	81326
AAEL002174	1	81214
AAEL002175	3	81182, 81183, 81184
AAEL002178	4	81278, 81279, 81280, 81281
AAEL002181	1	82378
AAEL002182	5	82487, 82488, 82489, 82490, 82491
AAEL002183	1	82595
AAEL002184	2	82332, 82333
AAEL002186	1	82444
AAEL002192	3	82350, 82351, 82352
AAEL002194	3	82334, 82335, 82336
AAEL002196	1	82357
AAEL002203	1	82341
AAEL002204	1	82416
AAEL002206	1	82553
AAEL002207	1	82620
AAEL002214	5	82588, 82589, 82590, 82591, 82592
AAEL002215	2	82328, 82329
AAEL002216	1	82597
AAEL002219	1	82610
AAEL002220	3	82279, 82280, 82281
AAEL002222	3	82623, 82624, 82625
AAEL002225	1	82606
AAEL002230	8	82478, 82479, 82480, 82481, 82482, 82483, 82484, 82485
AAEL002234	19	82423, 82424, 82425, 82426, 82427, 82428, 82429, 82430, 82431, 82432, 82433, 82434, 82435, 82436, 82437, 82438, 82439, 82440, 82441
AAEL002235	13	82445, 82446, 82447, 82448, 82449, 82450, 82451, 82452, 82453, 82454, 82455, 82456, 82457
AAEL002236	2	82403, 82404
AAEL002238	2	82599, 82600
AAEL002240	2	82613, 82614
AAEL002244	1	82587
AAEL002249	1	83716
AAEL002251	5	83547, 83548, 83549, 83550, 83551
AAEL002253	4	83712, 83713, 83714, 83715
AAEL002256	15	83489, 83490, 83491, 83492, 83493, 83494, 83495, 83496, 83497, 83498, 83499, 83500, 83501, 83502, 83503
AAEL002260	1	83507
AAEL002261	3	83664, 83665, 83666
AAEL002265	4	83598, 83599, 83600, 83601
AAEL002267	3	83536, 83537, 83538
AAEL002269	6	83554, 83555, 83556, 83557, 83558, 83559
AAEL002272	1	83515
AAEL002277	3	83585, 83586, 83587
AAEL002281	1	84682
AAEL002284	1	84548
AAEL002285	1	84518
AAEL002286	5	84595, 84596, 84597, 84598, 84599
AAEL002287	10	84785, 84786, 84787, 84788, 84789, 84790, 84791, 84792, 84793, 84794
AAEL002292	1	84609
AAEL002294	4	84528, 84529, 84530, 84531
AAEL002295	2	84768, 84769
AAEL002296	2	84678, 84679
AAEL002304	1	84542
AAEL002306	4	84663, 84664, 84665, 84666
AAEL002307	1	84772
AAEL002308	1	84641
AAEL002309	1	84671
AAEL002312	1	84661
AAEL002317	25	84740, 84741, 84742, 84743, 84744, 84745, 84746, 84747, 84748, 84749, 84750, 84751, 84752, 84753, 84754, 84755, 84756, 84757, 84758, 84759, 84760, 84761, 84762, 84763, 84764
AAEL002318	1	84520
AAEL002319	1	84686
AAEL002320	2	84683, 84684
AAEL002321	3	85433, 85434, 85435
AAEL002329	2	85563, 85564
AAEL002330	2	85561, 85562
AAEL002332	1	85635
AAEL002334	2	85540, 85541
AAEL002336	2	85503, 85504
AAEL002339	4	85566, 85567, 85568, 85569
AAEL002340	6	85488, 85489, 85490, 85491, 85492, 85493
AAEL002341	2	85528, 85529
AAEL002345	4	85619, 85620, 85621, 85622
AAEL002346	5	85409, 85410, 85411, 85412, 85413
AAEL002348	2	85469, 85470
AAEL002349	2	85532, 85533
AAEL002350	1	85616
AAEL002351	2	85535, 85536
AAEL002354	2	85516, 85517
AAEL002355	1	85571
AAEL002356	1	85546
AAEL002358	1	85640
AAEL002359	4	85449, 85450, 85451, 85452
AAEL002362	1	85629
AAEL002365	3	86783, 86784, 86785
AAEL002367	1	86563
AAEL002369	4	86773, 86774, 86775, 86776
AAEL002370	2	86670, 86671
AAEL002374	2	86965, 86966
AAEL002375	1	86887
AAEL002376	1	86584
AAEL002378	2	86570, 86571
AAEL002380	3	86682, 86683, 86684
AAEL002382	6	86818, 86819, 86820, 86821, 86822, 86823
AAEL002386	1	86767
AAEL002391	6	86572, 86573, 86574, 86575, 86576, 86577
AAEL002392	5	86613, 86614, 86615, 86616, 86617
AAEL002394	7	86597, 86598, 86599, 86600, 86601, 86602, 86603
AAEL002395	3	86664, 86665, 86666
AAEL002397	4	86588, 86589, 86590, 86591
AAEL002398	3	86730, 86731, 86732
AAEL002399	3	86778, 86779, 86780
AAEL002402	5	86956, 86957, 86958, 86959, 86960
AAEL002403	1	86702
AAEL002404	7	86629, 86630, 86631, 86632, 86633, 86634, 86635
AAEL002407	7	88156, 88157, 88158, 88159, 88160, 88161, 88162
AAEL002408	3	88145, 88146, 88147
AAEL002410	1	87879
AAEL002411	2	88099, 88100
AAEL002412	2	88070, 88071
AAEL002414	4	87856, 87857, 87858, 87859
AAEL002415	3	88103, 88104, 88105
AAEL002417	3	88119, 88120, 88121
AAEL002419	3	88095, 88096, 88097
AAEL002420	7	88034, 88035, 88036, 88037, 88038, 88039, 88040
AAEL002422	7	88130, 88131, 88132, 88133, 88134, 88135, 88136
AAEL002423	1	88081
AAEL002424	4	87781, 87782, 87783, 87784
AAEL002427	7	88057, 88058, 88059, 88060, 88061, 88062, 88063
AAEL002428	2	88064, 88065
AAEL002429	1	88167
AAEL002432	3	88087, 88088, 88089
AAEL002433	1	88124
AAEL002434	1	88006
AAEL002435	1	88959
AAEL002436	3	88954, 88955, 88956
AAEL002437	2	89245, 89246
AAEL002438	1	88977
AAEL002442	2	89255, 89256
AAEL002443	2	88968, 88969
AAEL002444	4	88970, 88971, 88972, 88973
AAEL002449	1	89231
AAEL002450	1	88951
AAEL002451	1	88979
AAEL002455	3	88924, 88925, 88926
AAEL002456	2	89165, 89166
AAEL002457	14	88936, 88937, 88938, 88939, 88940, 88941, 88942, 88943, 88944, 88945, 88946, 88947, 88948, 88949
AAEL002462	5	90016, 90017, 90018, 90019, 90020
AAEL002465	4	89967, 89968, 89969, 89970
AAEL002467	1	90036
AAEL002468	1	90032
AAEL002469	14	90139, 90140, 90141, 90142, 90143, 90144, 90145, 90146, 90147, 90148, 90149, 90150, 90151, 90152
AAEL002471	6	89973, 89974, 89975, 89976, 89977, 89978
AAEL002475	2	89915, 89916
AAEL002476	1	90178
AAEL002478	1	90163
AAEL002480	2	90155, 90156
AAEL002484	3	90165, 90166, 90167
AAEL002485	1	90188
AAEL002487	2	89957, 89958
AAEL002496	8	90023, 90024, 90025, 90026, 90027, 90028, 90029, 90030
AAEL002498	2	90880, 90881
AAEL002502	2	90847, 90848
AAEL002507	4	90891, 90892, 90893, 90894
AAEL002509	8	90912, 90913, 90914, 90915, 90916, 90917, 90918, 90919
AAEL002510	1	90860
AAEL002511	7	90897, 90898, 90899, 90900, 90901, 90902, 90903
AAEL002513	1	91005
AAEL002518	2	90906, 90907
AAEL002520	1	90970
AAEL002522	2	90803, 90804
AAEL002525	2	90886, 90887
AAEL002527	1	90777
AAEL002528	4	90817, 90818, 90819, 90820
AAEL002532	7	90959, 90960, 90961, 90962, 90963, 90964, 90965
AAEL002533	2	90852, 90853
AAEL002536	1	90999
AAEL002539	8	92420, 92421, 92422, 92423, 92424, 92425, 92426, 92427
AAEL002543	1	92444
AAEL002548	5	92406, 92407, 92408, 92409, 92410
AAEL002549	5	92354, 92355, 92356, 92357, 92358
AAEL002550	2	92381, 92382
AAEL002551	3	92415, 92416, 92417
AAEL002554	7	92386, 92387, 92388, 92389, 92390, 92391, 92392
AAEL002555	4	92344, 92345, 92346, 92347
AAEL002556	1	92412
AAEL002557	1	92245
AAEL002558	2	92332, 92333
AAEL002559	1	92222
AAEL002567	2	92237, 92238
AAEL002573	1	92370
AAEL002575	5	92252, 92253, 92254, 92255, 92256
AAEL002578	2	93007, 93008
AAEL002581	3	92998, 92999, 93000
AAEL002582	1	93087
AAEL002585	1	93157
AAEL002593	1	93107
AAEL002594	3	93002, 93003, 93004
AAEL002595	3	93095, 93096, 93097
AAEL002597	1	93069
AAEL002598	2	93153, 93154
AAEL002599	6	93125, 93126, 93127, 93128, 93129, 93130
AAEL002600	1	93078
AAEL002607	1	93056
AAEL002614	3	93071, 93072, 93073
AAEL002621	2	93063, 93064
AAEL002622	2	92992, 92993
AAEL002623	2	93037, 93038
AAEL002626	1	93137
AAEL002628	5	93116, 93117, 93118, 93119, 93120
AAEL002629	2	93090, 93091
AAEL002636	12	94272, 94273, 94274, 94275, 94276, 94277, 94278, 94279, 94280, 94281, 94282, 94283
AAEL002640	20	94197, 94198, 94199, 94200, 94201, 94202, 94203, 94204, 94205, 94206, 94207, 94208, 94209, 94210, 94211, 94212, 94213, 94214, 94215, 94216
AAEL002642	2	94309, 94310
AAEL002645	2	94288, 94289
AAEL002646	3	94088, 94089, 94090
AAEL002647	3	94284, 94285, 94286
AAEL002651	3	94070, 94071, 94072
AAEL002652	3	94097, 94098, 94099
AAEL002653	12	94055, 94056, 94057, 94058, 94059, 94060, 94061, 94062, 94063, 94064, 94065, 94066
AAEL002660	1	95104
AAEL002661	3	95145, 95146, 95147
AAEL002662	1	95206
AAEL002663	4	95125, 95126, 95127, 95128
AAEL002668	2	95186, 95187
AAEL002672	1	95138
AAEL002673	12	95210, 95211, 95212, 95213, 95214, 95215, 95216, 95217, 95218, 95219, 95220, 95221
AAEL002676	8	95032, 95033, 95034, 95035, 95036, 95037, 95038, 95039
AAEL002677	1	95141
AAEL002683	1	96144
AAEL002684	17	96041, 96042, 96043, 96044, 96045, 96046, 96047, 96048, 96049, 96050, 96051, 96052, 96053, 96054, 96055, 96056, 96057
AAEL002686	1	96039
AAEL002687	3	96133, 96134, 96135
AAEL002688	2	96136, 96137
AAEL002689	1	95993
AAEL002690	7	96017, 96018, 96019, 96020, 96021, 96022, 96023
AAEL002691	1	96141
AAEL002692	2	96035, 96036
AAEL002695	1	95944
AAEL002698	3	96791, 96792, 96793
AAEL002703	4	97048, 97049, 97050, 97051
AAEL002705	36	96974, 96975, 96976, 96977, 96978, 96979, 96980, 96981, 96982, 96983, 96984, 96985, 96986, 96987, 96988, 96989, 96990, 96991, 96992, 96993, 96994, 96995, 96996, 96997, 96998, 96999, 97000, 97001, 97002, 97003, 97004, 97005, 97006, 97007, 97008, 97009
AAEL002710	4	96770, 96771, 96772, 96773
AAEL002711	3	96907, 96908, 96909
AAEL002712	3	96895, 96896, 96897
AAEL002716	1	97052
AAEL002717	6	97053, 97054, 97055, 97056, 97057, 97058
AAEL002718	2	96920, 96921
AAEL002721	3	96839, 96840, 96841
AAEL002723	1	96795
AAEL002730	1	96875
AAEL002732	3	97738, 97739, 97740
AAEL002738	3	97926, 97927, 97928
AAEL002739	1	97995
AAEL002740	1	97701
AAEL002743	1	97924
AAEL002747	1	97991
AAEL002751	1	97992
AAEL002752	1	98002
AAEL002756	5	98775, 98776, 98777, 98778, 98779
AAEL002757	8	98764, 98765, 98766, 98767, 98768, 98769, 98770, 98771
AAEL002759	6	98782, 98783, 98784, 98785, 98786, 98787
AAEL002760	2	98773, 98774
AAEL002761	15	98792, 98793, 98794, 98795, 98796, 98797, 98798, 98799, 98800, 98801, 98802, 98803, 98804, 98805, 98806
AAEL002762	2	98747, 98748
AAEL002763	2	98759, 98760
AAEL002764	3	98574, 98575, 98576
AAEL002765	20	98822, 98823, 98824, 98825, 98826, 98827, 98828, 98829, 98830, 98831, 98832, 98833, 98834, 98835, 98836, 98837, 98838, 98839, 98840, 98841
AAEL002769	1	98697
AAEL002770	2	98572, 98573
AAEL002771	5	98815, 98816, 98817, 98818, 98819
AAEL002774	2	99576, 99577
AAEL002775	1	99509
AAEL002780	1	99410
AAEL002781	4	99365, 99366, 99367, 99368
AAEL002787	1	99472
AAEL002788	2	99446, 99447
AAEL002789	1	99444
AAEL002791	6	99548, 99549, 99550, 99551, 99552, 99553
AAEL002793	4	99358, 99359, 99360, 99361
AAEL002798	2	99502, 99503
AAEL002800	1	99501
AAEL002802	1	99508
AAEL002804	1	99525
AAEL002818	2	99440, 99441
AAEL002819	2	100291, 100292
AAEL002820	2	100144, 100145
AAEL002821	2	100139, 100140
AAEL002823	2	100154, 100155
AAEL002827	3	100088, 100089, 100090
AAEL002828	1	100294
AAEL002830	3	100141, 100142, 100143
AAEL002831	1	100126
AAEL002833	7	100116, 100117, 100118, 100119, 100120, 100121, 100122
AAEL002834	2	100112, 100113
AAEL002835	1	100314
AAEL002837	1	100085
AAEL002840	3	100243, 100244, 100245
AAEL002841	2	100096, 100097
AAEL002843	3	100103, 100104, 100105
AAEL002847	1	100158
AAEL002851	3	100323, 100324, 100325
AAEL002856	3	101579, 101580, 101581
AAEL002857	1	101536
AAEL002858	9	101584, 101585, 101586, 101587, 101588, 101589, 101590, 101591, 101592
AAEL002860	1	101619
AAEL002861	2	101530, 101531
AAEL002862	4	101516, 101517, 101518, 101519
AAEL002866	3	101522, 101523, 101524
AAEL002868	1	101575
AAEL002869	2	101643, 101644
AAEL002874	1	101541
AAEL002876	4	101709, 101710, 101711, 101712
AAEL002877	2	101539, 101540
AAEL002879	4	101621, 101622, 101623, 101624
AAEL002881	1	101545
AAEL002882	1	101535
AAEL002883	4	102326, 102327, 102328, 102329
AAEL002885	7	102550, 102551, 102552, 102553, 102554, 102555, 102556
AAEL002886	1	102396
AAEL002887	16	102408, 102409, 102410, 102411, 102412, 102413, 102414, 102415, 102416, 102417, 102418, 102419, 102420, 102421, 102422, 102423
AAEL002888	2	102346, 102347
AAEL002890	2	102392, 102393
AAEL002892	5	102429, 102430, 102431, 102432, 102433
AAEL002893	5	102439, 102440, 102441, 102442, 102443
AAEL002894	1	102481
AAEL002895	3	102306, 102307, 102308
AAEL002896	5	102316, 102317, 102318, 102319, 102320
AAEL002898	2	102467, 102468
AAEL002901	1	102398
AAEL002902	1	102543
AAEL002903	4	102368, 102369, 102370, 102371
AAEL002904	3	102404, 102405, 102406
AAEL002906	1	102426
AAEL002910	4	102349, 102350, 102351, 102352
AAEL002913	3	102471, 102472, 102473
AAEL002917	1	102403
AAEL002918	3	102383, 102384, 102385
AAEL002920	2	102303, 102304
AAEL002921	1	103270
AAEL002922	1	103286
AAEL002924	7	103288, 103289, 103290, 103291, 103292, 103293, 103294
AAEL002925	2	103305, 103306
AAEL002932	1	103237
AAEL002935	3	103297, 103298, 103299
AAEL002936	3	103273, 103274, 103275
AAEL002938	2	103280, 103281
AAEL002943	1	103309
AAEL002944	1	103284
AAEL002946	4	103100, 103101, 103102, 103103
AAEL002949	6	103835, 103836, 103837, 103838, 103839, 103840
AAEL002950	3	103925, 103926, 103927
AAEL002956	1	103759
AAEL002957	8	103793, 103794, 103795, 103796, 103797, 103798, 103799, 103800
AAEL002958	1	103909
AAEL002962	1	103833
AAEL002963	3	103972, 103973, 103974
AAEL002964	2	103917, 103918
AAEL002969	1	103915
AAEL002971	2	103911, 103912
AAEL002972	1	103919
AAEL002973	1	103762
AAEL002978	4	103903, 103904, 103905, 103906
AAEL002982	1	104689
AAEL002983	4	104591, 104592, 104593, 104594
AAEL002985	1	104668
AAEL002986	3	104598, 104599, 104600
AAEL002987	1	104680
AAEL002989	2	104631, 104632
AAEL002995	4	104497, 104498, 104499, 104500
AAEL003001	2	104472, 104473
AAEL003003	9	104523, 104524, 104525, 104526, 104527, 104528, 104529, 104530, 104531
AAEL003004	2	104629, 104630
AAEL003006	3	104602, 104603, 104604
AAEL003008	1	104622
AAEL003009	11	104561, 104562, 104563, 104564, 104565, 104566, 104567, 104568, 104569, 104570, 104571
AAEL003013	1	104586
AAEL003014	2	104607, 104608
AAEL003015	1	104666
AAEL003018	2	104690, 104691
AAEL003020	1	105177
AAEL003022	6	105211, 105212, 105213, 105214, 105215, 105216
AAEL003024	35	105229, 105230, 105231, 105232, 105233, 105234, 105235, 105236, 105237, 105238, 105239, 105240, 105241, 105242, 105243, 105244, 105245, 105246, 105247, 105248, 105249, 105250, 105251, 105252, 105253, 105254, 105255, 105256, 105257, 105258, 105259, 105260, 105261, 105262, 105263
AAEL003026	5	105381, 105382, 105383, 105384, 105385
AAEL003027	6	105108, 105109, 105110, 105111, 105112, 105113
AAEL003028	3	105374, 105375, 105376
AAEL003030	14	105409, 105410, 105411, 105412, 105413, 105414, 105415, 105416, 105417, 105418, 105419, 105420, 105421, 105422
AAEL003032	3	105437, 105438, 105439
AAEL003034	1	105220
AAEL003035	2	105278, 105279
AAEL003036	3	105224, 105225, 105226
AAEL003041	6	105121, 105122, 105123, 105124, 105125, 105126
AAEL003043	4	105403, 105404, 105405, 105406
AAEL003044	22	105445, 105446, 105447, 105448, 105449, 105450, 105451, 105452, 105453, 105454, 105455, 105456, 105457, 105458, 105459, 105460, 105461, 105462, 105463, 105464, 105465, 105466
AAEL003046	7	105426, 105427, 105428, 105429, 105430, 105431, 105432
AAEL003048	2	105318, 105319
AAEL003049	1	105187
AAEL003051	8	106128, 106129, 106130, 106131, 106132, 106133, 106134, 106135
AAEL003052	14	106090, 106091, 106092, 106093, 106094, 106095, 106096, 106097, 106098, 106099, 106100, 106101, 106102, 106103
AAEL003053	1	106071
AAEL003058	1	105984
AAEL003059	3	106084, 106085, 106086
AAEL003063	8	106043, 106044, 106045, 106046, 106047, 106048, 106049, 106050
AAEL003064	1	106169
AAEL003065	5	106106, 106107, 106108, 106109, 106110
AAEL003066	2	106175, 106176
AAEL003067	5	106112, 106113, 106114, 106115, 106116
AAEL003069	1	106052
AAEL003070	2	105923, 105924
AAEL003071	2	106004, 106005
AAEL003073	4	105971, 105972, 105973, 105974
AAEL003075	2	105998, 105999
AAEL003077	2	106059, 106060
AAEL003078	4	106063, 106064, 106065, 106066
AAEL003079	1	105980
AAEL003083	7	106188, 106189, 106190, 106191, 106192, 106193, 106194
AAEL003088	4	106121, 106122, 106123, 106124
AAEL003089	3	106201, 106202, 106203
AAEL003091	1	105983
AAEL003092	1	106786
AAEL003093	3	106886, 106887, 106888
AAEL003097	15	106899, 106900, 106901, 106902, 106903, 106904, 106905, 106906, 106907, 106908, 106909, 106910, 106911, 106912, 106913
AAEL003103	11	106757, 106758, 106759, 106760, 106761, 106762, 106763, 106764, 106765, 106766, 106767
AAEL003104	8	106875, 106876, 106877, 106878, 106879, 106880, 106881, 106882
AAEL003108	1	106962
AAEL003109	7	106777, 106778, 106779, 106780, 106781, 106782, 106783
AAEL003111	3	107574, 107575, 107576
AAEL003112	1	107637
AAEL003114	1	107683
AAEL003115	1	107459
AAEL003116	1	107653
AAEL003117	3	107660, 107661, 107662
AAEL003118	12	107622, 107623, 107624, 107625, 107626, 107627, 107628, 107629, 107630, 107631, 107632, 107633
AAEL003121	2	107665, 107666
AAEL003125	1	107611
AAEL003126	4	108435, 108436, 108437, 108438
AAEL003127	3	108452, 108453, 108454
AAEL003129	9	108153, 108154, 108155, 108156, 108157, 108158, 108159, 108160, 108161
AAEL003130	2	108299, 108300
AAEL003131	1	108295
AAEL003133	1	108315
AAEL003135	1	108423
AAEL003137	2	108426, 108427
AAEL003139	2	108397, 108398
AAEL003140	1	108308
AAEL003143	6	108302, 108303, 108304, 108305, 108306, 108307
AAEL003144	1	108404
AAEL003145	10	108440, 108441, 108442, 108443, 108444, 108445, 108446, 108447, 108448, 108449
AAEL003146	7	108282, 108283, 108284, 108285, 108286, 108287, 108288
AAEL003147	1	108291
AAEL003152	1	109573
AAEL003154	4	109613, 109614, 109615, 109616
AAEL003155	2	109537, 109538
AAEL003161	6	109598, 109599, 109600, 109601, 109602, 109603
AAEL003162	3	109736, 109737, 109738
AAEL003167	8	109670, 109671, 109672, 109673, 109674, 109675, 109676, 109677
AAEL003169	2	109725, 109726
AAEL003171	1	109739
AAEL003179	8	109590, 109591, 109592, 109593, 109594, 109595, 109596, 109597
AAEL003180	1	110451
AAEL003184	7	110274, 110275, 110276, 110277, 110278, 110279, 110280
AAEL003192	1	110443
AAEL003193	2	110247, 110248
AAEL003198	1	110460
AAEL003199	4	110333, 110334, 110335, 110336
AAEL003202	2	110499, 110500
AAEL003203	4	110502, 110503, 110504, 110505
AAEL003208	1	110494
AAEL003211	1	111046
AAEL003214	1	111045
AAEL003216	2	110907, 110908
AAEL003220	2	111081, 111082
AAEL003228	2	111049, 111050
AAEL003229	2	110981, 110982
AAEL003233	1	111127
AAEL003236	1	110974
AAEL003249	1	111095
AAEL003252	1	111028
AAEL003254	2	110910, 110911
AAEL003255	1	110888
AAEL003259	2	110900, 110901
AAEL003260	1	111089
AAEL003261	1	110922
AAEL003262	5	111108, 111109, 111110, 111111, 111112
AAEL003267	7	111099, 111100, 111101, 111102, 111103, 111104, 111105
AAEL003269	2	110913, 110914
AAEL003273	1	110941
AAEL003277	3	111078, 111079, 111080
AAEL003278	2	111051, 111052
AAEL003279	1	111122
AAEL003283	2	110985, 110986
AAEL003287	1	111749
AAEL003288	2	111608, 111609
AAEL003289	1	111638
AAEL003291	5	111767, 111768, 111769, 111770, 111771
AAEL003295	1	111746
AAEL003301	6	111626, 111627, 111628, 111629, 111630, 111631
AAEL003306	1	111552
AAEL003307	1	111543
AAEL003313	2	111639, 111640
AAEL003318	1	111758
AAEL003320	1	111606
AAEL003322	8	111697, 111698, 111699, 111700, 111701, 111702, 111703, 111704
AAEL003325	15	112308, 112309, 112310, 112311, 112312, 112313, 112314, 112315, 112316, 112317, 112318, 112319, 112320, 112321, 112322
AAEL003326	6	112385, 112386, 112387, 112388, 112389, 112390
AAEL003331	7	112398, 112399, 112400, 112401, 112402, 112403, 112404
AAEL003332	1	112211
AAEL003343	4	112378, 112379, 112380, 112381
AAEL003346	1	112208
AAEL003347	14	112186, 112187, 112188, 112189, 112190, 112191, 112192, 112193, 112194, 112195, 112196, 112197, 112198, 112199
AAEL003348	14	112328, 112329, 112330, 112331, 112332, 112333, 112334, 112335, 112336, 112337, 112338, 112339, 112340, 112341
AAEL003349	7	112441, 112442, 112443, 112444, 112445, 112446, 112447
AAEL003355	1	112180
AAEL003359	4	113029, 113030, 113031, 113032
AAEL003361	2	112915, 112916
AAEL003364	6	113038, 113039, 113040, 113041, 113042, 113043
AAEL003368	1	112993
AAEL003371	8	112963, 112964, 112965, 112966, 112967, 112968, 112969, 112970
AAEL003373	7	113056, 113057, 113058, 113059, 113060, 113061, 113062
AAEL003377	1	112989
AAEL003380	1	113125
AAEL003382	3	113026, 113027, 113028
AAEL003387	4	112997, 112998, 112999, 113000
AAEL003388	4	112907, 112908, 112909, 112910
AAEL003391	9	112948, 112949, 112950, 112951, 112952, 112953, 112954, 112955, 112956
AAEL003398	3	112896, 112897, 112898
AAEL003402	1	113529
AAEL003403	1	113592
AAEL003404	1	113639
AAEL003406	2	113597, 113598
AAEL003407	3	113618, 113619, 113620
AAEL003414	4	113607, 113608, 113609, 113610
AAEL003415	3	113533, 113534, 113535
AAEL003416	5	113482, 113483, 113484, 113485, 113486
AAEL003417	1	113659
AAEL003419	4	113714, 113715, 113716, 113717
AAEL003425	3	113697, 113698, 113699
AAEL003426	1	113540
AAEL003427	1	113694
AAEL003429	1	113640
AAEL003433	6	113489, 113490, 113491, 113492, 113493, 113494
AAEL003434	1	113530
AAEL003436	21	113568, 113569, 113570, 113571, 113572, 113573, 113574, 113575, 113576, 113577, 113578, 113579, 113580, 113581, 113582, 113583, 113584, 113585, 113586, 113587, 113588
AAEL003440	3	113513, 113514, 113515
AAEL003441	2	113646, 113647
AAEL003443	2	113649, 113650
AAEL003445	1	113498
AAEL003449	2	113537, 113538
AAEL003453	1	114222
AAEL003454	1	114313
AAEL003456	1	114287
AAEL003463	1	114343
AAEL003466	3	114316, 114317, 114318
AAEL003468	1	114290
AAEL003472	8	114107, 114108, 114109, 114110, 114111, 114112, 114113, 114114
AAEL003473	4	114087, 114088, 114089, 114090
AAEL003476	3	114170, 114171, 114172
AAEL003477	3	114297, 114298, 114299
AAEL003478	1	114161
AAEL003481	1	114165
AAEL003485	1	114288
AAEL003487	1	114321
AAEL003488	2	114157, 114158
AAEL003491	1	114770
AAEL003494	1	114618
AAEL003495	1	114845
AAEL003496	3	114701, 114702, 114703
AAEL003497	2	114719, 114720
AAEL003498	6	114638, 114639, 114640, 114641, 114642, 114643
AAEL003499	8	114722, 114723, 114724, 114725, 114726, 114727, 114728, 114729
AAEL003500	1	114664
AAEL003501	2	114776, 114777
AAEL003502	1	114713
AAEL003503	2	114842, 114843
AAEL003504	11	114812, 114813, 114814, 114815, 114816, 114817, 114818, 114819, 114820, 114821, 114822
AAEL003505	1	114709
AAEL003506	2	114836, 114837
AAEL003507	2	114778, 114779
AAEL003508	1	115411
AAEL003512	36	115436, 115437, 115438, 115439, 115440, 115441, 115442, 115443, 115444, 115445, 115446, 115447, 115448, 115449, 115450, 115451, 115452, 115453, 115454, 115455, 115456, 115457, 115458, 115459, 115460, 115461, 115462, 115463, 115464, 115465, 115466, 115467, 115468, 115469, 115470, 115471
AAEL003516	2	115431, 115432
AAEL003517	2	115278, 115279
AAEL003518	1	115304
AAEL003519	2	115428, 115429
AAEL003522	1	115495
AAEL003524	2	115516, 115517
AAEL003526	2	115281, 115282
AAEL003528	3	115497, 115498, 115499
AAEL003529	1	115493
AAEL003532	7	115315, 115316, 115317, 115318, 115319, 115320, 115321
AAEL003533	6	115401, 115402, 115403, 115404, 115405, 115406
AAEL003534	1	115519
AAEL003537	1	115333
AAEL003539	1	115506
AAEL003540	7	115324, 115325, 115326, 115327, 115328, 115329, 115330
AAEL003542	3	115241, 115242, 115243
AAEL003544	4	115272, 115273, 115274, 115275
AAEL003545	2	115339, 115340
AAEL003550	1	115490
AAEL003551	4	116377, 116378, 116379, 116380
AAEL003554	8	116386, 116387, 116388, 116389, 116390, 116391, 116392, 116393
AAEL003555	4	116402, 116403, 116404, 116405
AAEL003559	2	116409, 116410
AAEL003561	1	117140
AAEL003562	1	117143
AAEL003563	1	117153
AAEL003564	3	117322, 117323, 117324
AAEL003566	11	117197, 117198, 117199, 117200, 117201, 117202, 117203, 117204, 117205, 117206, 117207
AAEL003568	6	117354, 117355, 117356, 117357, 117358, 117359
AAEL003570	1	117194
AAEL003573	3	117150, 117151, 117152
AAEL003575	5	117108, 117109, 117110, 117111, 117112
AAEL003576	3	117390, 117391, 117392
AAEL003577	1	117105
AAEL003578	3	117807, 117808, 117809
AAEL003581	2	117836, 117837
AAEL003583	1	117827
AAEL003586	2	117816, 117817
AAEL003587	3	117713, 117714, 117715
AAEL003588	1	117743
AAEL003597	2	117845, 117846
AAEL003599	2	117830, 117831
AAEL003604	2	117881, 117882
AAEL003605	4	117841, 117842, 117843, 117844
AAEL003606	2	117833, 117834
AAEL003608	9	117723, 117724, 117725, 117726, 117727, 117728, 117729, 117730, 117731
AAEL003610	1	118390
AAEL003611	3	118311, 118312, 118313
AAEL003613	4	118403, 118404, 118405, 118406
AAEL003615	6	118241, 118242, 118243, 118244, 118245, 118246
AAEL003618	15	118223, 118224, 118225, 118226, 118227, 118228, 118229, 118230, 118231, 118232, 118233, 118234, 118235, 118236, 118237
AAEL003619	8	118191, 118192, 118193, 118194, 118195, 118196, 118197, 118198
AAEL003622	9	118284, 118285, 118286, 118287, 118288, 118289, 118290, 118291, 118292
AAEL003623	9	118411, 118412, 118413, 118414, 118415, 118416, 118417, 118418, 118419
AAEL003624	3	118216, 118217, 118218
AAEL003626	2	118206, 118207
AAEL003628	2	118369, 118370
AAEL003630	1	118420
AAEL003632	1	118376
AAEL003634	1	118325
AAEL003635	1	118184
AAEL003642	3	118384, 118385, 118386
AAEL003645	6	118317, 118318, 118319, 118320, 118321, 118322
AAEL003646	7	118851, 118852, 118853, 118854, 118855, 118856, 118857
AAEL003647	1	118812
AAEL003650	1	118789
AAEL003652	45	118872, 118873, 118874, 118875, 118876, 118877, 118878, 118879, 118880, 118881, 118882, 118883, 118884, 118885, 118886, 118887, 118888, 118889, 118890, 118891, 118892, 118893, 118894, 118895, 118896, 118897, 118898, 118899, 118900, 118901, 118902, 118903, 118904, 118905, 118906, 118907, 118908, 118909, 118910, 118911, 118912, 118913, 118914, 118915, 118916
AAEL003653	1	118799
AAEL003654	1	118958
AAEL003655	1	119015
AAEL003657	1	119028
AAEL003658	1	118820
AAEL003661	1	118815
AAEL003663	2	118839, 118840
AAEL003664	2	119038, 119039
AAEL003665	3	118946, 118947, 118948
AAEL003666	3	118972, 118973, 118974
AAEL003670	2	118864, 118865
AAEL003671	1	118842
AAEL003675	1	119041
AAEL003678	1	118954
AAEL003680	1	118965
AAEL003683	5	118960, 118961, 118962, 118963, 118964
AAEL003684	1	118979
AAEL003685	2	119022, 119023
AAEL003688	1	118999
AAEL003691	2	118984, 118985
AAEL003695	2	118968, 118969
AAEL003698	8	118830, 118831, 118832, 118833, 118834, 118835, 118836, 118837
AAEL003701	5	118988, 118989, 118990, 118991, 118992
AAEL003704	1	118982
AAEL003708	2	119528, 119529
AAEL003710	1	119527
AAEL003713	8	119480, 119481, 119482, 119483, 119484, 119485, 119486, 119487
AAEL003718	15	119408, 119409, 119410, 119411, 119412, 119413, 119414, 119415, 119416, 119417, 119418, 119419, 119420, 119421, 119422
AAEL003724	9	119512, 119513, 119514, 119515, 119516, 119517, 119518, 119519, 119520
AAEL003726	1	119538
AAEL003733	4	119466, 119467, 119468, 119469
AAEL003736	1	119471
AAEL003739	4	119358, 119359, 119360, 119361
AAEL003740	1	119539
AAEL003741	1	119397
AAEL003743	8	119984, 119985, 119986, 119987, 119988, 119989, 119990, 119991
AAEL003745	8	119967, 119968, 119969, 119970, 119971, 119972, 119973, 119974
AAEL003747	6	119906, 119907, 119908, 119909, 119910, 119911
AAEL003750	1	119914
AAEL003754	3	119926, 119927, 119928
AAEL003768	5	119916, 119917, 119918, 119919, 119920
AAEL003769	1	119979
AAEL003771	1	119930
AAEL003777	9	120341, 120342, 120343, 120344, 120345, 120346, 120347, 120348, 120349
AAEL003778	1	120406
AAEL003779	2	120265, 120266
AAEL003780	4	120272, 120273, 120274, 120275
AAEL003785	2	120289, 120290
AAEL003787	2	120295, 120296
AAEL003788	1	120425
AAEL003789	2	120359, 120360
AAEL003794	9	120322, 120323, 120324, 120325, 120326, 120327, 120328, 120329, 120330
AAEL003800	4	120305, 120306, 120307, 120308
AAEL003801	1	120334
AAEL003808	1	120421
AAEL003812	1	120368
AAEL003819	2	120724, 120725
AAEL003824	11	120749, 120750, 120751, 120752, 120753, 120754, 120755, 120756, 120757, 120758, 120759
AAEL003829	2	120775, 120776
AAEL003831	4	120787, 120788, 120789, 120790
AAEL003835	3	120779, 120780, 120781
AAEL003837	5	120820, 120821, 120822, 120823, 120824
AAEL003842	1	120746
AAEL003844	3	120770, 120771, 120772
AAEL003845	1	120637
AAEL003853	16	120841, 120842, 120843, 120844, 120845, 120846, 120847, 120848, 120849, 120850, 120851, 120852, 120853, 120854, 120855, 120856
AAEL003860	8	120798, 120799, 120800, 120801, 120802, 120803, 120804, 120805
AAEL003861	8	120880, 120881, 120882, 120883, 120884, 120885, 120886, 120887
AAEL003868	2	121159, 121160
AAEL003869	1	121136
AAEL003872	2	121219, 121220
AAEL003874	1	121214
AAEL003875	2	121232, 121233
AAEL003876	1	121158
AAEL003879	1	121151
AAEL003882	2	121155, 121156
AAEL003883	3	121127, 121128, 121129
AAEL003886	1	121138
AAEL003887	1	121211
AAEL003891	4	121199, 121200, 121201, 121202
AAEL003892	1	121328
AAEL003894	1	121238
AAEL003896	2	121186, 121187
AAEL003898	4	121144, 121145, 121146, 121147
AAEL003901	6	121204, 121205, 121206, 121207, 121208, 121209
AAEL003903	2	1054, 1055
AAEL003905	3	1106, 1107, 1108
AAEL003909	1	1031
AAEL003910	3	1046, 1047, 1048
AAEL003914	7	1244, 1245, 1246, 1247, 1248, 1249, 1250
AAEL003916	1	1059
AAEL003918	17	1085, 1086, 1087, 1088, 1089, 1090, 1091, 1092, 1093, 1094, 1095, 1096, 1097, 1098, 1099, 1100, 1101
AAEL003919	7	1037, 1038, 1039, 1040, 1041, 1042, 1043
AAEL003920	12	997, 998, 999, 1000, 1001, 1002, 1003, 1004, 1005, 1006, 1007, 1008
AAEL003925	1	1446
AAEL003928	3	1458, 1459, 1460
AAEL003930	2	1520, 1521
AAEL003932	1	1537
AAEL003934	1	1442
AAEL003937	1	1435
AAEL003940	1	1568
AAEL003941	3	1438, 1439, 1440
AAEL003949	2	2093, 2094
AAEL003950	1	2090
AAEL003952	8	2044, 2045, 2046, 2047, 2048, 2049, 2050, 2051
AAEL003953	16	1985, 1986, 1987, 1988, 1989, 1990, 1991, 1992, 1993, 1994, 1995, 1996, 1997, 1998, 1999, 2000
AAEL003955	4	2097, 2098, 2099, 2100
AAEL003957	4	1950, 1951, 1952, 1953
AAEL003958	6	2128, 2129, 2130, 2131, 2132, 2133
AAEL003959	3	2104, 2105, 2106
AAEL003963	1	2033
AAEL003965	2	2038, 2039
AAEL003966	2	1968, 1969
AAEL003967	1	2025
AAEL003968	3	2085, 2086, 2087
AAEL003969	1	2057
AAEL003970	2	2080, 2081
AAEL003972	1	1962
AAEL003973	3	1964, 1965, 1966
AAEL003976	1	1956
AAEL003977	1	2110
AAEL003979	4	2581, 2582, 2583, 2584
AAEL003982	1	2482
AAEL003985	2	2812, 2813
AAEL003988	1	2823
AAEL003989	3	2788, 2789, 2790
AAEL003990	1	2818
AAEL003991	1	2829
AAEL003992	2	2809, 2810
AAEL003993	1	2805
AAEL003995	2	2807, 2808
AAEL003996	4	2860, 2861, 2862, 2863
AAEL003997	1	2811
AAEL004006	13	3402, 3403, 3404, 3405, 3406, 3407, 3408, 3409, 3410, 3411, 3412, 3413, 3414
AAEL004007	1	3382
AAEL004010	1	3492
AAEL004012	1	3345
AAEL004017	2	3484, 3485
AAEL004018	1	3390
AAEL004020	1	3392
AAEL004021	4	3499, 3500, 3501, 3502
AAEL004023	1	3494
AAEL004025	1	3511
AAEL004028	1	3504
AAEL004030	1	3388
AAEL004031	1	3582
AAEL004032	3	3455, 3456, 3457
AAEL004033	6	3614, 3615, 3616, 3617, 3618, 3619
AAEL004035	3	3474, 3475, 3476
AAEL004036	3	3519, 3520, 3521
AAEL004038	11	3328, 3329, 3330, 3331, 3332, 3333, 3334, 3335, 3336, 3337, 3338
AAEL004039	2	3479, 3480
AAEL004040	1	3598
AAEL004041	3	3496, 3497, 3498
AAEL004042	2	3918, 3919
AAEL004044	6	4038, 4039, 4040, 4041, 4042, 4043
AAEL004045	7	3902, 3903, 3904, 3905, 3906, 3907, 3908
AAEL004047	3	4054, 4055, 4056
AAEL004048	4	4025, 4026, 4027, 4028
AAEL004049	2	3910, 3911
AAEL004051	2	4084, 4085
AAEL004052	2	3915, 3916
AAEL004054	3	3924, 3925, 3926
AAEL004061	10	4011, 4012, 4013, 4014, 4015, 4016, 4017, 4018, 4019, 4020
AAEL004063	6	3885, 3886, 3887, 3888, 3889, 3890
AAEL004064	2	3896, 3897
AAEL004065	2	3893, 3894
AAEL004066	13	4088, 4089, 4090, 4091, 4092, 4093, 4094, 4095, 4096, 4097, 4098, 4099, 4100
AAEL004068	2	3949, 3950
AAEL004070	1	4045
AAEL004075	2	3877, 3878
AAEL004077	11	3835, 3836, 3837, 3838, 3839, 3840, 3841, 3842, 3843, 3844, 3845
AAEL004078	1	4086
AAEL004084	4	4311, 4312, 4313, 4314
AAEL004089	2	4345, 4346
AAEL004092	1	4560
AAEL004093	3	4342, 4343, 4344
AAEL004094	1	4443
AAEL004098	10	4452, 4453, 4454, 4455, 4456, 4457, 4458, 4459, 4460, 4461
AAEL004105	2	4318, 4319
AAEL004107	2	4527, 4528
AAEL004109	5	4362, 4363, 4364, 4365, 4366
AAEL004110	1	4534
AAEL004114	1	4445
AAEL004117	2	4530, 4531
AAEL004119	3	4567, 4568, 4569
AAEL004121	13	4910, 4911, 4912, 4913, 4914, 4915, 4916, 4917, 4918, 4919, 4920, 4921, 4922
AAEL004122	1	4884
AAEL004125	1	4995
AAEL004126	1	4978
AAEL004129	9	4875, 4876, 4877, 4878, 4879, 4880, 4881, 4882, 4883
AAEL004131	4	4960, 4961, 4962, 4963
AAEL004132	1	5029
AAEL004133	6	4804, 4805, 4806, 4807, 4808, 4809
AAEL004141	9	4935, 4936, 4937, 4938, 4939, 4940, 4941, 4942, 4943
AAEL004142	5	4947, 4948, 4949, 4950, 4951
AAEL004143	2	4954, 4955
AAEL004146	2	4928, 4929
AAEL004149	1	5366
AAEL004154	1	5231
AAEL004155	1	5363
AAEL004163	1	5360
AAEL004165	1	5236
AAEL004166	5	5257, 5258, 5259, 5260, 5261
AAEL004167	3	5395, 5396, 5397
AAEL004170	1	5233
AAEL004172	1	5253
AAEL004175	1	5248
AAEL004176	9	5238, 5239, 5240, 5241, 5242, 5243, 5244, 5245, 5246
AAEL004178	1	5252
AAEL004180	5	5372, 5373, 5374, 5375, 5376
AAEL004181	1	5303
AAEL004186	3	5286, 5287, 5288
AAEL004189	3	5400, 5401, 5402
AAEL004193	1	5348
AAEL004195	7	5351, 5352, 5353, 5354, 5355, 5356, 5357
AAEL004200	2	6284, 6285
AAEL004203	2	6287, 6288
AAEL004205	1	6290
AAEL004211	6	6172, 6173, 6174, 6175, 6176, 6177
AAEL004212	6	6159, 6160, 6161, 6162, 6163, 6164
AAEL004214	4	6279, 6280, 6281, 6282
AAEL004215	5	6128, 6129, 6130, 6131, 6132
AAEL004216	1	6294
AAEL004219	3	6154, 6155, 6156
AAEL004221	1	6296
AAEL004222	5	6180, 6181, 6182, 6183, 6184
AAEL004227	9	6622, 6623, 6624, 6625, 6626, 6627, 6628, 6629, 6630
AAEL004229	2	6583, 6584
AAEL004230	4	6634, 6635, 6636, 6637
AAEL004231	2	6683, 6684
AAEL004234	1	6641
AAEL004235	3	6593, 6594, 6595
AAEL004237	1	6680
AAEL004238	2	6617, 6618
AAEL004242	1	6589
AAEL004244	1	6587
AAEL004246	17	6999, 7000, 7001, 7002, 7003, 7004, 7005, 7006, 7007, 7008, 7009, 7010, 7011, 7012, 7013, 7014, 7015
AAEL004248	7	6947, 6948, 6949, 6950, 6951, 6952, 6953
AAEL004249	2	6934, 6935
AAEL004258	7	7029, 7030, 7031, 7032, 7033, 7034, 7035
AAEL004262	1	7067
AAEL004269	4	6940, 6941, 6942, 6943
AAEL004271	1	7362
AAEL004273	1	7377
AAEL004274	1	7351
AAEL004277	1	7402
AAEL004278	4	7404, 7405, 7406, 7407
AAEL004283	1	7306
AAEL004287	1	7342
AAEL004290	2	7349, 7350
AAEL004292	1	7370
AAEL004293	3	7329, 7330, 7331
AAEL004294	2	7333, 7334
AAEL004295	1	7352
AAEL004297	3	7386, 7387, 7388
AAEL004300	2	7383, 7384
AAEL004303	4	7236, 7237, 7238, 7239
AAEL004304	1	7341
AAEL004305	11	7608, 7609, 7610, 7611, 7612, 7613, 7614, 7615, 7616, 7617, 7618
AAEL004307	13	7714, 7715, 7716, 7717, 7718, 7719, 7720, 7721, 7722, 7723, 7724, 7725, 7726
AAEL004313	11	7688, 7689, 7690, 7691, 7692, 7693, 7694, 7695, 7696, 7697, 7698
AAEL004317	1	7860
AAEL004320	1	7836
AAEL004326	1	7854
AAEL004328	2	8072, 8073
AAEL004329	1	8074
AAEL004330	3	8080, 8081, 8082
AAEL004331	1	8088
AAEL004332	1	8078
AAEL004337	4	8090, 8091, 8092, 8093
AAEL004338	2	8069, 8070
AAEL004339	2	8132, 8133
AAEL004344	4	8200, 8201, 8202, 8203
AAEL004347	2	8236, 8237
AAEL004348	1	8076
AAEL004349	2	8165, 8166
AAEL004351	13	8426, 8427, 8428, 8429, 8430, 8431, 8432, 8433, 8434, 8435, 8436, 8437, 8438
AAEL004354	2	8460, 8461
AAEL004356	6	8588, 8589, 8590, 8591, 8592, 8593
AAEL004358	1	8595
AAEL004363	4	8602, 8603, 8604, 8605
AAEL004366	1	8582
AAEL004368	1	8496
AAEL004370	1	8502
AAEL004378	2	8585, 8586
AAEL004379	9	8568, 8569, 8570, 8571, 8572, 8573, 8574, 8575, 8576
AAEL004381	3	8599, 8600, 8601
AAEL004384	1	8481
AAEL004387	1	8955
AAEL004389	2	8951, 8952
AAEL004391	5	8887, 8888, 8889, 8890, 8891
AAEL004393	15	8796, 8797, 8798, 8799, 8800, 8801, 8802, 8803, 8804, 8805, 8806, 8807, 8808, 8809, 8810
AAEL004396	8	8847, 8848, 8849, 8850, 8851, 8852, 8853, 8854
AAEL004398	3	8876, 8877, 8878
AAEL004399	5	8836, 8837, 8838, 8839, 8840
AAEL004401	1	8829
AAEL004402	2	9274, 9275
AAEL004405	4	9306, 9307, 9308, 9309
AAEL004406	1	9276
AAEL004407	1	9279
AAEL004412	3	9282, 9283, 9284
AAEL004416	2	9501, 9502
AAEL004417	4	9444, 9445, 9446, 9447
AAEL004418	5	9510, 9511, 9512, 9513, 9514
AAEL004419	2	9586, 9587
AAEL004423	1	9484
AAEL004425	2	9503, 9504
AAEL004429	1	9734
AAEL004430	4	9450, 9451, 9452, 9453
AAEL004431	8	9594, 9595, 9596, 9597, 9598, 9599, 9600, 9601
AAEL004434	3	9705, 9706, 9707
AAEL004435	1	9711
AAEL004437	2	9674, 9675
AAEL004438	2	9589, 9590
AAEL004439	5	9479, 9480, 9481, 9482, 9483
AAEL004440	10	9489, 9490, 9491, 9492, 9493, 9494, 9495, 9496, 9497, 9498
AAEL004441	1	9702
AAEL004442	4	9571, 9572, 9573, 9574
AAEL004444	7	9427, 9428, 9429, 9430, 9431, 9432, 9433
AAEL004445	1	9581
AAEL004448	2	9466, 9467
AAEL004449	1	10373
AAEL004451	2	10342, 10343
AAEL004453	3	10376, 10377, 10378
AAEL004455	3	10367, 10368, 10369
AAEL004460	1	10431
AAEL004462	7	10408, 10409, 10410, 10411, 10412, 10413, 10414
AAEL004463	1	10444
AAEL004464	8	10301, 10302, 10303, 10304, 10305, 10306, 10307, 10308
AAEL004465	5	10433, 10434, 10435, 10436, 10437
AAEL004466	1	10335
AAEL004467	1	10430
AAEL004471	3	10418, 10419, 10420
AAEL004472	2	10379, 10380
AAEL004474	1	10356
AAEL004477	1	10391
AAEL004479	4	10317, 10318, 10319, 10320
AAEL004480	8	10397, 10398, 10399, 10400, 10401, 10402, 10403, 10404
AAEL004485	1	10918
AAEL004489	3	10879, 10880, 10881
AAEL004491	18	10695, 10696, 10697, 10698, 10699, 10700, 10701, 10702, 10703, 10704, 10705, 10706, 10707, 10708, 10709, 10710, 10711, 10712
AAEL004494	2	10745, 10746
AAEL004495	1	10809
AAEL004496	3	10910, 10911, 10912
AAEL004497	1	10917
AAEL004500	1	10890
AAEL004501	4	10921, 10922, 10923, 10924
AAEL004502	3	10954, 10955, 10956
AAEL004506	3	10950, 10951, 10952
AAEL004514	1	11056
AAEL004515	2	11246, 11247
AAEL004517	1	11249
AAEL004518	2	11060, 11061
AAEL004520	13	11279, 11280, 11281, 11282, 11283, 11284, 11285, 11286, 11287, 11288, 11289, 11290, 11291
AAEL004521	7	11236, 11237, 11238, 11239, 11240, 11241, 11242
AAEL004524	4	11065, 11066, 11067, 11068
AAEL004526	1	11225
AAEL004533	1	11256
AAEL004534	15	11199, 11200, 11201, 11202, 11203, 11204, 11205, 11206, 11207, 11208, 11209, 11210, 11211, 11212, 11213
AAEL004535	3	11128, 11129, 11130
AAEL004545	1	11578
AAEL004546	4	11504, 11505, 11506, 11507
AAEL004547	4	11499, 11500, 11501, 11502
AAEL004551	1	11582
AAEL004554	1	11516
AAEL004555	1	11490
AAEL004559	6	11464, 11465, 11466, 11467, 11468, 11469
AAEL004562	1	11571
AAEL004564	1	11424
AAEL004565	2	11555, 11556
AAEL004566	3	11486, 11487, 11488
AAEL004567	9	11542, 11543, 11544, 11545, 11546, 11547, 11548, 11549, 11550
AAEL004569	1	11453
AAEL004570	1	11510
AAEL004571	1	11584
AAEL004573	1	11437
AAEL004574	1	11458
AAEL004575	4	11530, 11531, 11532, 11533
AAEL004576	1	11483
AAEL004579	1	11575
AAEL004580	2	11535, 11536
AAEL004581	2	11446, 11447
AAEL004582	5	11520, 11521, 11522, 11523, 11524
AAEL004583	2	11724, 11725
AAEL004586	7	11727, 11728, 11729, 11730, 11731, 11732, 11733
AAEL004587	4	11719, 11720, 11721, 11722
AAEL004588	4	11841, 11842, 11843, 11844
AAEL004589	12	11773, 11774, 11775, 11776, 11777, 11778, 11779, 11780, 11781, 11782, 11783, 11784
AAEL004592	2	11767, 11768
AAEL004595	5	11808, 11809, 11810, 11811, 11812
AAEL004600	5	11647, 11648, 11649, 11650, 11651
AAEL004612	7	11942, 11943, 11944, 11945, 11946, 11947, 11948
AAEL004613	1	12054
AAEL004620	2	12005, 12006
AAEL004623	4	12077, 12078, 12079, 12080
AAEL004633	4	12012, 12013, 12014, 12015
AAEL004634	2	12007, 12008
AAEL004651	2	12068, 12069
AAEL004653	3	12240, 12241, 12242
AAEL004655	2	12337, 12338
AAEL004658	8	12324, 12325, 12326, 12327, 12328, 12329, 12330, 12331
AAEL004661	2	12214, 12215
AAEL004663	1	12347
AAEL004664	3	12340, 12341, 12342
AAEL004666	5	12231, 12232, 12233, 12234, 12235
AAEL004668	4	12245, 12246, 12247, 12248
AAEL004669	2	12283, 12284
AAEL004671	1	12288
AAEL004673	2	12348, 12349
AAEL004679	1	12398
AAEL004680	1	12466
AAEL004681	2	12445, 12446
[truncated: 4,539 more rows]
