# Supplementary material for: High-throughput cis-regulatory element discovery in the vector mosquito Aedes aegypti
Source: BMC Genomics. 2016 May 10;17:341. doi: 10.1186/s12864-016-2468-x (PMC4862039; doi:10.1186/s12864-016-2468-x)
Supplement: Additional file 7: — FPs mapping to exons. Genes with exonic FPs and the FP positions within exons are noted. FP numbers correspond to the numbers assigned in Additional file 2. (XLSX 14 kb) [file 12864_2016_2468_MOESM10_ESM.xlsx]

## Sheet: Sheet4
FP ID	Gene ID	Gene Type	Distance of FP from Gene
533	AAEL016001	tRNA	140
534	AAEL016003	tRNA	753
577	AAEL016010	tRNA	173
1218	AAEL017628	miRNA	229
1303	AAEL016896	tRNA	179
1578	AAEL017748	snRNA	996
1895	AAEL017787	rRNA	54
1896	AAEL017627	rRNA	152
1897	AAEL017789	rRNA	93
1898	AAEL017660	rRNA	87
1899	AAEL017586	rRNA	203
1900	AAEL017792	rRNA	117
1901	AAEL017665	rRNA	364
2560	AAEL016318	tRNA	170
3522	AAEL016320	tRNA	626
4057	AAEL018623	misc_RNA	868
7099	AAEL016329	tRNA	662
8537	AAEL017833	miRNA	194
9026	AAEL017843	snoRNA	383
10043	AAEL016048	tRNA	553
11243	AAEL017887	snRNA	948
14455	AAEL016354	tRNA	222
14463	AAEL016355	tRNA	91
15254	AAEL016357	tRNA	74
20212	AAEL018576	snRNA	251
21043	AAEL017927	snRNA	997
21479	AAEL018488	misc_RNA	395
22523	AAEL016064	tRNA	181
22527	AAEL016065	tRNA	164
22529	AAEL016066	tRNA	101
22835	AAEL016377	tRNA	864
23970	AAEL016382	tRNA	137
24831	AAEL017751	rRNA	308
24967	AAEL016074	tRNA	822
25797	AAEL016394	tRNA	195
25825	AAEL016400	tRNA	362
25827	AAEL016402	tRNA	436
25845	AAEL016406	tRNA	747
26094	AAEL016413	tRNA	957
26583	AAEL016943	tRNA	287
28596	AAEL016422	tRNA	109
29996	AAEL016079	tRNA	178
31343	AAEL016441	tRNA	474
31344	AAEL016443	tRNA	185
31844	AAEL016455	tRNA	690
31845	AAEL016458	tRNA	99
32798	AAEL016082	tRNA	993
33168	AAEL016462	tRNA	248
35029	AAEL016085	tRNA	876
35836	AAEL016474	tRNA	537
36438	AAEL018063	pseudogene	179
38368	AAEL016481	tRNA	115
40170	AAEL016485	tRNA	635
41807	AAEL016488	tRNA	381
41935	AAEL016493	tRNA	923
43091	AAEL016090	tRNA	116
44414	AAEL015475	pseudogene	547
44417	AAEL015475	pseudogene	965
45005	AAEL017879	miRNA	547
45481	AAEL016514	tRNA	546
45482	AAEL016517	tRNA	599
45488	AAEL016521	tRNA	546
45495	AAEL016523	tRNA	37
45496	AAEL016524	tRNA	60
45504	AAEL016525	tRNA	541
45524	AAEL016541	tRNA	410
45529	AAEL016544	tRNA	123
45533	AAEL016545	tRNA	137
45539	AAEL016554	tRNA	274
45541	AAEL016560	tRNA	95
45959	AAEL018419	miRNA	147
46495	AAEL016565	tRNA	169
46578	AAEL016566	tRNA	467
48549	AAEL016094	tRNA	215
48656	AAEL017694	miRNA	292
48695	AAEL016095	tRNA	325
49780	AAEL017666	miRNA	851
49892	AAEL017774	snRNA	57
49893	AAEL017905	snRNA	396
51478	AAEL016589	tRNA	934
51479	AAEL016590	tRNA	94
51501	AAEL016593	tRNA	245
51573	AAEL016595	tRNA	97
51612	AAEL016955	tRNA	189
51614	AAEL016955	tRNA	115
51900	AAEL016021	tRNA	819
52738	AAEL016103	tRNA	128
53204	AAEL016606	tRNA	839
53211	AAEL016610	tRNA	288
53260	AAEL016623	tRNA	761
53589	AAEL016624	tRNA	263
53606	AAEL016628	tRNA	352
53619	AAEL016630	tRNA	613
55742	AAEL016108	tRNA	630
55743	AAEL016112	tRNA	632
55762	AAEL016115	tRNA	566
55766	AAEL016116	tRNA	865
55776	AAEL016122	tRNA	135
55779	AAEL016124	tRNA	182
55969	AAEL016132	tRNA	317
59724	AAEL016656	tRNA	380
60320	AAEL016660	tRNA	453
62813	AAEL017606	miRNA	775
63792	AAEL016668	tRNA	835
64932	AAEL017806	miRNA	44
65115	AAEL016681	tRNA	38
65120	AAEL016687	tRNA	824
65129	AAEL016690	tRNA	792
65132	AAEL016691	tRNA	862
65328	AAEL016141	tRNA	583
65671	AAEL018415	misc_RNA	273
66241	AAEL016695	tRNA	913
67065	AAEL016699	tRNA	165
68895	AAEL016701	tRNA	27
68901	AAEL016702	tRNA	266
72280	AAEL018539	snRNA	884
73254	AAEL016726	tRNA	818
73271	AAEL016730	tRNA	964
73272	AAEL016732	tRNA	697
73924	AAEL016734	tRNA	749
74770	AAEL016156	tRNA	21
77376	AAEL016163	tRNA	384
77570	AAEL016172	tRNA	875
79724	AAEL018405	misc_RNA	406
79765	AAEL016174	tRNA	600
80050	AAEL016748	tRNA	499
80222	AAEL017857	snRNA	842
80632	AAEL016754	tRNA	423
81056	AAEL016031	tRNA	166
81292	AAEL016176	tRNA	545
82501	AAEL016184	tRNA	159
82951	AAEL017645	snRNA	372
84058	AAEL017997	pseudogene	761
84142	AAEL016766	tRNA	18
87810	AAEL017679	snRNA	503
88007	AAEL016190	tRNA	471
89037	AAEL016197	tRNA	172
89473	AAEL016774	tRNA	545
89889	AAEL016776	tRNA	880
91881	AAEL018496	miRNA	253
92435	AAEL016216	tRNA	514
92702	AAEL017958	snRNA	43
93329	AAEL016219	tRNA	914
93859	AAEL016791	tRNA	56
95076	AAEL016220	tRNA	303
95077	AAEL016222	tRNA	8
95087	AAEL016228	tRNA	207
95090	AAEL016237	tRNA	274
95117	AAEL016240	tRNA	740
95119	AAEL016244	tRNA	105
95160	AAEL016251	tRNA	724
95162	AAEL016253	tRNA	156
95620	AAEL017741	miRNA	608
98234	AAEL016800	tRNA	244
99891	AAEL017883	snRNA	624
101024	AAEL017818	miRNA	539
101121	AAEL016038	tRNA	827
102094	AAEL016811	tRNA	3
104559	AAEL018654	misc_RNA	865
104573	AAEL017596	snRNA	236
104633	AAEL016271	tRNA	692
105289	AAEL016282	tRNA	445
107861	AAEL016835	tRNA	736
107930	AAEL017785	miRNA	580
109110	AAEL016042	tRNA	663
109932	AAEL017720	miRNA	556
111839	AAEL016852	tRNA	422
112391	AAEL016292	tRNA	541
112744	AAEL016860	tRNA	577
113242	AAEL016861	tRNA	404
115744	AAEL016875	tRNA	786
115746	AAEL016878	tRNA	276
115752	AAEL016883	tRNA	822
116211	AAEL018466	misc_RNA	126
118819	AAEL016303	tRNA	4
119790	AAEL017889	miRNA	582
120838	AAEL016313	tRNA	942
