# Supplementary material for: High-throughput cis-regulatory element discovery in the vector mosquito Aedes aegypti
Source: BMC Genomics. 2016 May 10;17:341. doi: 10.1186/s12864-016-2468-x (PMC4862039; doi:10.1186/s12864-016-2468-x)
Supplement: Additional file 8: — FPs mapping to introns. Genes with intronic FPs and FP positions within introns are noted. FP numbers correspond to the numbers assigned in Additional file 2. (XLSX 44 kb) [file 12864_2016_2468_MOESM7_ESM.xlsx]

## Sheet: Exonic FAIREs
Genes with exonoic FPs	FP #	Exon position															Genes with intronic FPs	Genes with intronic-exonic bodundary overlaping FPs	767	4440	0	0	0
AAEL000079	39	supercont1.1: 378417-379004
AAEL000087	193	supercont1.1: 1959949-1961135
AAEL000054	289	supercont1.1: 2851573-2853240
AAEL000090	447	supercont1.1: 4283107-4284227
AAEL018330	611	supercont1.10: 188481-189809
AAEL003916	1057	supercont1.100: 718432-719345
AAEL003928	1456	supercont1.101: 504187-505401
AAEL014132	1727	supercont1.1014: 109561-110276
AAEL014152	1862	supercont1.1019: 98903-99896
AAEL017447	1868	supercont1.1019: 191149-192016
AAEL003950	2088	supercont1.102: 2171071-2171711
AAEL003955	2098	supercont1.102: 2245924-2246618
AAEL014196	2631	supercont1.1032: 200637-201487
AAEL003989	2788	supercont1.104: 136045-137057
AAEL003992	2807	supercont1.104: 297583-298704
AAEL004007	3380	supercont1.105: 485097-485745
AAEL004017	3482	supercont1.105: 1318549-1319107
AAEL004028	3502	supercont1.105: 1494695-1495346
AAEL004064	3895	supercont1.106: 539704-540865
AAEL004068	3948	supercont1.106: 998359-998908
AAEL004044	4041	supercont1.106: 2091349-2092143
AAEL004117	4529	supercont1.107: 2040462-2041071
AAEL004110	4532	supercont1.107: 2072677-2073298
AAEL014329	4662	supercont1.1075: 6371-7906
AAEL004129	4873	supercont1.108: 1211652-1212311
AAEL004121	4908	supercont1.108: 1549253-1549847
AAEL014344	5136	supercont1.1084: 247424-248272
AAEL004176	5236	supercont1.109: 256993-258042
AAEL004172	5251	supercont1.109: 458189-459067
AAEL004166	5255	supercont1.109: 535697-536819
AAEL004181	5301	supercont1.109: 1202346-1204897
AAEL004149	5364	supercont1.109: 1919251-1920998
AAEL000567	5632	supercont1.11: 611890-612604
AAEL004212	6157	supercont1.110: 1155753-1156940
AAEL018317	6195	supercont1.110: 1491206-1492382
AAEL018276	6706	supercont1.1110: 74976-75685
AAEL014425	6736	supercont1.1111: 256158-256871
AAEL014497	7473	supercont1.1132: 42354-42989
AAEL014491	7475	supercont1.1132: 68124-69122
AAEL014507	7556	supercont1.1139: 43321-43937
AAEL018320	7620	supercont1.114: 453086-453716
AAEL018320	7659	supercont1.114: 753472-755022
AAEL014510	7868	supercont1.1140: 30008-31318
AAEL014512	7923	supercont1.1142: 86947-87791
AAEL004328	8070	supercont1.115: 93080-93760
AAEL004348	8074	supercont1.115: 144980-145596
AAEL014523	8266	supercont1.1150: 184795-185623
AAEL014527	8293	supercont1.1152: 138208-139046
AAEL018321	8420	supercont1.116: 236395-237002
AAEL004356	8591	supercont1.116: 1727346-1727957
AAEL014557	8720	supercont1.1165: 95788-97061
AAEL014566	8756	supercont1.1168: 38262-39822
AAEL014564	8779	supercont1.1168: 166738-167467
AAEL014568	8983	supercont1.1170: 116904-117664
AAEL004407	9277	supercont1.118: 2179891-2180440
AAEL014592	9339	supercont1.1181: 132395-134469
AAEL004417	9442	supercont1.119: 132737-134128
AAEL018350	10050	supercont1.12: 2369274-2370816
AAEL000597	10082	supercont1.12: 2711201-2711930
AAEL004464	10299	supercont1.120: 6233-6993
AAEL004466	10333	supercont1.120: 407957-408622
AAEL018323	10382	supercont1.120: 830143-830996
AAEL004462	10408	supercont1.120: 1038184-1038839
AAEL004496	10910	supercont1.121: 1983295-1983921
AAEL004534	11197	supercont1.122: 1526165-1527082
AAEL014706	11350	supercont1.1226: 135784-136741
AAEL004576	11481	supercont1.123: 1568109-1568804
AAEL004592	11766	supercont1.124: 1285171-1285995
AAEL014741	11878	supercont1.1244: 33512-34437
AAEL004623	12078	supercont1.125: 2411180-2411828
AAEL004666	12233	supercont1.126: 339264-340026
AAEL004653	12238	supercont1.126: 378128-378975
AAEL004658	12329	supercont1.126: 1108296-1109652
AAEL004664	12340	supercont1.126: 1178092-1178744
AAEL004680	12464	supercont1.126: 2284007-2284672
AAEL014774	12556	supercont1.1269: 171325-171912
AAEL004688	12575	supercont1.127: 242353-244226
AAEL014816	12858	supercont1.1279: 183497-184178
AAEL004725	12883	supercont1.128: 242701-243270
AAEL004709	12897	supercont1.128: 331863-332514
AAEL004710	13020	supercont1.128: 1250636-1251367
AAEL004786	13419	supercont1.129: 1373869-1374682
AAEL000639	13638	supercont1.13: 366657-367462
AAEL000654	13642	supercont1.13: 403098-403740
AAEL000661	13703	supercont1.13: 931490-932315
AAEL000658	13743	supercont1.13: 1247820-1248546
AAEL004790	14173	supercont1.130: 1330095-1330762
AAEL004818	14393	supercont1.131: 592349-593395
AAEL004834	14747	supercont1.132: 1430698-1431258
AAEL004844	14750	supercont1.132: 1471814-1472697
AAEL004839	14764	supercont1.132: 1562182-1562826
AAEL004832	14770	supercont1.132: 1619321-1619968
AAEL004890	14981	supercont1.133: 971598-972437
AAEL004865	15037	supercont1.133: 1487308-1488109
AAEL004916	15249	supercont1.134: 705640-706199
AAEL004902	15255	supercont1.134: 756657-757530
AAEL014927	15417	supercont1.1343: 192200-193092
AAEL004936	15640	supercont1.135: 2091184-2092338
AAEL014949	15684	supercont1.1353: 337-2653
AAEL014956	15725	supercont1.1358: 95603-97064
AAEL004989	16166	supercont1.137: 1216039-1216603
AAEL005031	16651	supercont1.139: 721575-722166
AAEL005020	16653	supercont1.139: 734042-734676
AAEL005029	16768	supercont1.139: 2104869-2105756
AAEL005046	16769	supercont1.139: 2121556-2122218
AAEL000696	16886	supercont1.14: 804682-805352
AAEL000716	16904	supercont1.14: 968578-969178
AAEL000704	16906	supercont1.14: 985799-986880
AAEL000713	16927	supercont1.14: 1173127-1173820
AAEL018117	17208	supercont1.14: 4233755-4234625
AAEL005114	17621	supercont1.142: 645596-646199
AAEL005137	17791	supercont1.143: 177610-178252
AAEL005175	18465	supercont1.145: 1749894-1750654
AAEL005175	18467	supercont1.145: 1756372-1757527
AAEL005187	18482	supercont1.145: 1840682-1842276
AAEL005196	18526	supercont1.145: 2154999-2157656
AAEL005241	18961	supercont1.147: 870339-871891
AAEL000730	19699	supercont1.15: 433171-433905
AAEL000748	19807	supercont1.15: 1338861-1339500
AAEL005289	20112	supercont1.150: 590475-591027
AAEL015124	20236	supercont1.1506: 54535-55644
AAEL005341	20293	supercont1.151: 362090-362677
AAEL005319	20297	supercont1.151: 450672-451692
AAEL005319	20299	supercont1.151: 465138-467175
AAEL005318	20302	supercont1.151: 484771-485354
AAEL005324	20305	supercont1.151: 525649-527868
AAEL005372	20748	supercont1.153: 615242-615883
AAEL005378	21066	supercont1.154: 1980027-1980872
AAEL005378	21068	supercont1.154: 2013430-2014013
AAEL005422	21249	supercont1.155: 1662376-1663748
AAEL005469	21841	supercont1.158: 668898-669531
AAEL000758	22364	supercont1.16: 1664753-1665963
AAEL000794	22597	supercont1.16: 3784234-3785369
AAEL017329	22808	supercont1.160: 1322159-1322825
AAEL005511	22863	supercont1.160: 2041402-2042106
AAEL005515	22959	supercont1.161: 377322-377904
AAEL005515	22960	supercont1.161: 380065-380740
AAEL005543	23231	supercont1.162: 2022533-2023147
AAEL005590	23429	supercont1.163: 1502811-1503916
AAEL005617	23545	supercont1.164: 125432-126223
AAEL005662	24408	supercont1.168: 880598-881622
AAEL005651	24415	supercont1.168: 917800-918735
AAEL005667	24656	supercont1.169: 1499247-1499866
AAEL000832	24983	supercont1.17: 2705118-2705667
AAEL005704	25144	supercont1.170: 535570-536465
AAEL005712	25493	supercont1.171: 1619562-1620946
AAEL005737	25672	supercont1.172: 1194648-1195369
AAEL005752	25887	supercont1.173: 972197-973112
AAEL005766	26003	supercont1.174: 169046-169599
AAEL005774	26167	supercont1.174: 1756072-1756661
AAEL005795	26205	supercont1.175: 92828-93420
AAEL005802	26294	supercont1.175: 1421351-1422080
AAEL005827	26436	supercont1.176: 727171-728085
AAEL005848	26598	supercont1.177: 139203-139824
AAEL005867	26622	supercont1.177: 289910-290483
AAEL005847	26703	supercont1.177: 956183-956966
AAEL018354	26817	supercont1.177: 1771009-1772020
AAEL005871	26910	supercont1.178: 440093-441219
AAEL000857	27665	supercont1.18: 3710450-3711739
AAEL005962	28112	supercont1.182: 176275-176976
AAEL005970	28296	supercont1.182: 1949885-1950670
AAEL005975	28397	supercont1.183: 957356-957937
AAEL005988	28402	supercont1.183: 1015076-1015748
AAEL006019	28958	supercont1.186: 164225-165445
AAEL006037	29014	supercont1.186: 788619-789635
AAEL006080	29544	supercont1.188: 1922836-1923491
AAEL000953	29666	supercont1.19: 141827-142775
AAEL000961	29715	supercont1.19: 494667-495476
AAEL000971	29937	supercont1.19: 3452767-3453538
AAEL000949	29972	supercont1.19: 3823707-3825752
AAEL006112	30021	supercont1.190: 63490-64232
AAEL006116	30134	supercont1.190: 1419408-1419988
AAEL006126	30197	supercont1.191: 38499-39363
AAEL006155	30253	supercont1.191: 651939-652780
AAEL006142	30276	supercont1.191: 800713-801790
AAEL006140	30282	supercont1.191: 841488-842168
AAEL006143	30351	supercont1.191: 1519208-1520202
AAEL006167	30473	supercont1.192: 746237-747028
AAEL006163	30579	supercont1.192: 1735171-1736197
AAEL006157	30580	supercont1.192: 1744918-1745854
AAEL006213	31081	supercont1.195: 1481236-1482226
AAEL006240	31150	supercont1.196: 446679-447396
AAEL017301	31192	supercont1.196: 964891-966216
AAEL006247	31404	supercont1.197: 869484-870188
AAEL006265	31732	supercont1.198: 1812439-1813399
AAEL000128	31919	supercont1.2: 207620-208355
AAEL000105	32182	supercont1.2: 2492266-2492845
AAEL006322	32844	supercont1.200: 434788-435370
AAEL006310	32891	supercont1.200: 897701-898467
AAEL006314	32917	supercont1.200: 1141597-1142597
AAEL006309	32932	supercont1.200: 1363493-1364416
AAEL006356	33107	supercont1.201: 1279487-1280370
AAEL006367	33239	supercont1.202: 1558266-1558904
AAEL006395	33485	supercont1.203: 1687623-1688256
AAEL006395	33498	supercont1.203: 1783180-1785045
AAEL006442	33733	supercont1.205: 177758-179386
AAEL006443	33736	supercont1.205: 207576-209010
AAEL006482	34507	supercont1.208: 1761039-1762164
AAEL006514	34562	supercont1.209: 401052-401668
AAEL001024	34871	supercont1.21: 1878680-1879304
AAEL001036	34907	supercont1.21: 2197490-2198039
AAEL006561	35104	supercont1.210: 1007204-1007879
AAEL006564	35121	supercont1.210: 1172751-1174156
AAEL006555	35161	supercont1.210: 1549223-1550248
AAEL006644	35899	supercont1.215: 146887-147468
AAEL006655	35965	supercont1.215: 644224-644959
AAEL006646	36075	supercont1.215: 1605273-1605951
AAEL006684	36145	supercont1.216: 398525-399323
AAEL006690	36399	supercont1.217: 832218-833416
AAEL006687	36400	supercont1.217: 835583-836950
AAEL017321	36517	supercont1.218: 352168-353279
AAEL006730	36890	supercont1.219: 1663647-1666522
AAEL001063	37077	supercont1.22: 1804191-1804958
AAEL001091	37174	supercont1.22: 3633198-3633791
AAEL006760	37222	supercont1.220: 265825-266381
AAEL006794	37409	supercont1.221: 246663-247228
AAEL006833	37769	supercont1.223: 1401217-1402240
AAEL006835	37778	supercont1.223: 1453564-1454114
AAEL018125	37795	supercont1.223: 1633885-1635072
AAEL006895	37984	supercont1.225: 181352-182380
AAEL006888	37999	supercont1.225: 327536-328465
AAEL006893	38022	supercont1.225: 619145-619902
AAEL006879	38091	supercont1.225: 1334944-1335718
AAEL006934	38578	supercont1.228: 1441778-1442701
AAEL018126	38622	supercont1.229: 149559-150369
AAEL006956	38717	supercont1.229: 1162320-1163065
AAEL001108	39063	supercont1.23: 2368190-2368786
AAEL001101	39112	supercont1.23: 2960845-2962057
AAEL018174	39158	supercont1.23: 3501830-3503502
AAEL006962	39265	supercont1.230: 615018-615782
AAEL007019	39507	supercont1.231: 1085651-1086741
AAEL007019	39511	supercont1.231: 1105815-1106376
AAEL007009	39523	supercont1.231: 1237245-1237837
AAEL007034	39724	supercont1.232: 1094815-1095644
AAEL007041	39847	supercont1.233: 603791-604496
AAEL007111	40477	supercont1.237: 517767-518799
AAEL007137	40684	supercont1.238: 1512821-1513554
AAEL001185	41008	supercont1.24: 864639-865216
AAEL001163	41183	supercont1.24: 2356140-2356754
AAEL007162	41370	supercont1.240: 652172-653215
AAEL007188	41570	supercont1.241: 857149-858192
AAEL018134	41618	supercont1.241: 1319150-1319992
AAEL007242	41959	supercont1.244: 528388-529224
AAEL007245	41992	supercont1.244: 843848-844451
AAEL007261	42098	supercont1.245: 86928-87487
AAEL007260	42162	supercont1.245: 531094-531935
AAEL007268	42266	supercont1.245: 1428867-1429691
AAEL007328	42900	supercont1.249: 578164-579234
AAEL017035	42979	supercont1.249: 1701890-1702496
AAEL007388	43795	supercont1.252: 1547659-1548247
AAEL007401	43883	supercont1.253: 866291-867101
AAEL007403	43895	supercont1.253: 989398-990107
AAEL017007	43984	supercont1.254: 45208-45893
AAEL007417	44192	supercont1.255: 1025420-1026583
AAEL007444	44279	supercont1.256: 379998-380585
AAEL007476	44435	supercont1.257: 338779-339810
AAEL018141	45180	supercont1.260: 623370-623940
AAEL007542	45577	supercont1.262: 1387385-1388003
AAEL007589	45977	supercont1.265: 773987-774801
AAEL001240	46728	supercont1.27: 742391-743418
AAEL001238	46828	supercont1.27: 1598672-1600275
AAEL001244	46952	supercont1.27: 2682708-2683673
AAEL007662	47186	supercont1.271: 272076-273598
AAEL007665	47339	supercont1.272: 1055859-1057229
AAEL007667	47341	supercont1.272: 1072724-1074047
AAEL007670	47481	supercont1.273: 1033524-1035685
AAEL007671	47520	supercont1.273: 1430783-1432186
AAEL007672	47524	supercont1.273: 1472172-1472841
AAEL018144	47656	supercont1.274: 937609-939250
AAEL007704	47805	supercont1.275: 750425-751431
AAEL007705	47826	supercont1.275: 987310-987865
AAEL007711	47998	supercont1.276: 909969-910686
AAEL018146	48023	supercont1.276: 1107586-1108160
AAEL007739	48144	supercont1.277: 955633-956204
AAEL007758	48206	supercont1.278: 582193-582915
AAEL007761	48241	supercont1.278: 1264471-1265674
AAEL001257	48635	supercont1.28: 2155409-2156300
AAEL001254	48680	supercont1.28: 2568974-2570328
AAEL001273	48798	supercont1.28: 3522363-3523312
AAEL001252	48804	supercont1.28: 3581149-3581951
AAEL007785	48828	supercont1.280: 215034-215822
AAEL007810	49273	supercont1.283: 133989-134688
AAEL007826	49517	supercont1.284: 1177059-1177711
AAEL018065	49682	supercont1.286: 586659-587411
AAEL007865	49693	supercont1.286: 669497-670323
AAEL007841	49719	supercont1.286: 998591-999501
AAEL007881	49870	supercont1.287: 917530-919137
AAEL007883	49900	supercont1.287: 1162525-1163181
AAEL007915	49925	supercont1.288: 136809-139299
AAEL007898	49969	supercont1.288: 836622-837255
AAEL007898	49974	supercont1.288: 867807-868375
AAEL007899	49993	supercont1.288: 983853-985020
AAEL007895	50006	supercont1.288: 1073969-1074799
AAEL007923	50089	supercont1.289: 168183-168732
AAEL001299	50239	supercont1.29: 1517597-1518455
AAEL007936	50465	supercont1.290: 219612-220334
AAEL018149	50588	supercont1.291: 603395-604196
AAEL007959	50593	supercont1.291: 777740-778318
AAEL007990	50904	supercont1.293: 1037174-1038088
AAEL008015	51199	supercont1.295: 1311006-1312154
AAEL008035	51391	supercont1.297: 1001819-1002376
AAEL008052	51463	supercont1.298: 202124-202673
AAEL000175	51967	supercont1.3: 1367777-1369023
AAEL018223	52106	supercont1.3: 2433459-2434087
AAEL018223	52158	supercont1.3: 2832274-2833819
AAEL018223	52159	supercont1.3: 2849596-2850230
AAEL000172	52379	supercont1.3: 4540733-4541845
AAEL017357	52488	supercont1.30: 431997-432557
AAEL001340	52503	supercont1.30: 556863-557672
AAEL001341	52669	supercont1.30: 2999596-3000421
AAEL008107	52864	supercont1.301: 545514-546135
AAEL008099	52877	supercont1.301: 654092-655353
AAEL008102	52906	supercont1.301: 857163-858739
AAEL008117	52964	supercont1.301: 1305541-1307227
AAEL008184	53269	supercont1.304: 163310-164264
AAEL008177	53342	supercont1.304: 915055-916834
AAEL008166	53361	supercont1.304: 1072494-1073194
AAEL008161	53372	supercont1.304: 1229503-1230053
AAEL008190	53429	supercont1.305: 435132-435734
AAEL008190	53432	supercont1.305: 453342-454826
AAEL008198	53654	supercont1.306: 964740-965403
AAEL017462	53695	supercont1.306: 1250360-1251436
AAEL008226	53758	supercont1.307: 584722-585470
AAEL018067	53770	supercont1.307: 711681-712626
AAEL008256	53987	supercont1.309: 28997-29626
AAEL008257	54061	supercont1.309: 674394-675822
AAEL008266	54662	supercont1.310: 724352-725937
AAEL008276	54668	supercont1.310: 785127-785703
AAEL008311	55008	supercont1.313: 1022561-1024122
AAEL008320	55119	supercont1.314: 911999-912977
AAEL001438	55831	supercont1.32: 976500-979140
AAEL001411	55977	supercont1.32: 2748049-2748758
AAEL008375	56098	supercont1.320: 279098-279992
AAEL008387	56248	supercont1.321: 272764-273709
AAEL008421	56586	supercont1.323: 667091-668018
AAEL008413	56638	supercont1.323: 1035944-1037037
AAEL008428	56810	supercont1.324: 1041327-1042400
AAEL008456	56989	supercont1.326: 593799-594607
AAEL008462	57116	supercont1.327: 139069-140126
AAEL008461	57118	supercont1.327: 198789-199991
AAEL008484	57273	supercont1.328: 773796-774826
AAEL008482	57297	supercont1.328: 1013838-1015495
AAEL008495	57347	supercont1.329: 203667-205105
AAEL001467	57487	supercont1.33: 58568-59358
AAEL018235	57554	supercont1.33: 643988-644688
AAEL001447	57563	supercont1.33: 708936-709716
AAEL017089	58027	supercont1.331: 1210594-1211532
AAEL008562	58068	supercont1.332: 380091-380683
AAEL008571	58258	supercont1.333: 728254-728936
AAEL008583	58275	supercont1.333: 830525-831297
AAEL008579	58290	supercont1.333: 971332-971958
AAEL008608	58398	supercont1.334: 816588-817175
AAEL008645	58861	supercont1.338: 525953-527254
AAEL008658	58984	supercont1.339: 241325-243088
AAEL018161	59107	supercont1.339: 1159287-1160054
AAEL001477	59166	supercont1.34: 397143-398240
AAEL001494	59285	supercont1.34: 1404211-1404851
AAEL001498	59413	supercont1.34: 2420884-2421864
AAEL008714	59998	supercont1.343: 841803-842969
AAEL008738	60256	supercont1.345: 873344-874273
AAEL008739	60282	supercont1.345: 1123006-1123948
AAEL008758	60467	supercont1.347: 24135-24917
AAEL008753	60471	supercont1.347: 79388-80467
AAEL008765	60486	supercont1.347: 238446-239197
AAEL008752	60533	supercont1.347: 845621-847074
AAEL008814	60695	supercont1.349: 133217-133816
AAEL008823	60697	supercont1.349: 154866-155682
AAEL001518	60928	supercont1.35: 938582-939241
AAEL001533	61017	supercont1.35: 1643549-1644229
AAEL001508	61087	supercont1.35: 2217969-2218668
AAEL018032	61505	supercont1.352: 306986-308068
AAEL008863	61659	supercont1.353: 252886-253954
AAEL008875	61662	supercont1.353: 278421-279715
AAEL008860	61682	supercont1.353: 396586-397342
AAEL008902	61945	supercont1.355: 683807-685604
AAEL001551	62384	supercont1.36: 154790-155415
AAEL001561	62521	supercont1.36: 1715238-1716068
AAEL001574	62606	supercont1.36: 2549131-2550224
AAEL001549	62644	supercont1.36: 2898952-2900361
AAEL001543	62702	supercont1.36: 3410460-3412162
AAEL008959	62728	supercont1.360: 145763-146467
AAEL008954	62745	supercont1.360: 304524-305456
AAEL008958	62773	supercont1.360: 501673-502473
AAEL008952	62776	supercont1.360: 587966-588699
AAEL009048	63165	supercont1.364: 551184-552564
AAEL009043	63222	supercont1.364: 1066214-1067138
AAEL009063	63350	supercont1.366: 191164-191713
AAEL009061	63441	supercont1.366: 1024348-1024941
AAEL009055	63456	supercont1.366: 1128970-1129570
AAEL009073	63545	supercont1.367: 1093607-1094186
AAEL009101	63730	supercont1.369: 466328-467004
AAEL009102	63756	supercont1.369: 732965-734151
AAEL001598	63854	supercont1.37: 988222-989093
AAEL001623	64017	supercont1.37: 2854198-2854747
AAEL009154	64484	supercont1.373: 674084-674874
AAEL009170	64630	supercont1.375: 12583-13132
AAEL009184	64922	supercont1.377: 225458-226104
AAEL009192	64962	supercont1.377: 839852-840446
AAEL009198	65071	supercont1.378: 921761-922511
AAEL009204	65084	supercont1.378: 1059584-1060492
AAEL017363	65257	supercont1.38: 435587-436322
AAEL001639	65403	supercont1.38: 1587569-1588165
AAEL001659	65426	supercont1.38: 1790953-1791502
AAEL009219	65775	supercont1.381: 669653-670628
AAEL009241	66024	supercont1.383: 1022188-1023115
AAEL009259	66145	supercont1.385: 379956-381218
AAEL009265	66161	supercont1.385: 515124-515723
AAEL009262	66167	supercont1.385: 558956-559531
AAEL009253	66172	supercont1.385: 597033-597592
AAEL009264	66173	supercont1.385: 597979-598615
AAEL009271	66318	supercont1.386: 552193-553425
AAEL009295	66496	supercont1.387: 1073525-1074349
AAEL018696	66572	supercont1.388: 492439-493046
AAEL009317	66589	supercont1.388: 686318-688057
AAEL009326	66691	supercont1.389: 743623-744219
AAEL001673	66828	supercont1.39: 1691098-1692364
AAEL009355	67156	supercont1.391: 967632-968461
AAEL009364	67192	supercont1.392: 256703-257581
AAEL009359	67246	supercont1.392: 855129-856052
AAEL009381	67365	supercont1.393: 895190-896380
AAEL009405	67412	supercont1.394: 198669-199515
AAEL018177	67428	supercont1.394: 381017-381739
AAEL009430	67630	supercont1.395: 995183-996702
AAEL017115	67919	supercont1.399: 100870-101952
AAEL018274	68447	supercont1.4: 5029777-5030352
AAEL001722	68735	supercont1.40: 3351993-3353736
AAEL001712	68736	supercont1.40: 3380533-3381318
AAEL009500	68879	supercont1.401: 407862-408505
AAEL009508	68935	supercont1.401: 1090588-1091847
AAEL009513	68967	supercont1.402: 195879-196561
AAEL009529	69173	supercont1.404: 507887-508648
AAEL001742	69814	supercont1.41: 223727-225600
AAEL009588	70079	supercont1.410: 348902-349894
AAEL009593	70144	supercont1.410: 1054256-1055037
AAEL018181	70325	supercont1.412: 814647-815208
AAEL009668	70769	supercont1.417: 296988-297929
AAEL001787	71176	supercont1.42: 1198783-1199417
AAEL018272	71322	supercont1.42: 2417360-2418346
AAEL009737	71608	supercont1.422: 447078-448063
AAEL009739	71610	supercont1.422: 466674-467595
AAEL009776	72063	supercont1.428: 169292-170315
AAEL001794	72241	supercont1.43: 754847-755428
AAEL001813	72313	supercont1.43: 1375560-1376131
AAEL001812	72380	supercont1.43: 1973114-1973682
AAEL009821	72626	supercont1.430: 789733-791324
AAEL009851	72764	supercont1.432: 358319-359047
AAEL009851	72765	supercont1.432: 392522-393292
AAEL009847	72795	supercont1.432: 627872-628601
AAEL009861	72925	supercont1.433: 838726-839317
AAEL009874	73041	supercont1.435: 32788-33373
AAEL009877	73084	supercont1.435: 752151-752860
AAEL009889	73189	supercont1.436: 938228-938990
AAEL018187	73227	supercont1.437: 516719-517520
AAEL009927	73307	supercont1.438: 352272-353374
AAEL009937	73396	supercont1.439: 502070-503338
AAEL001868	73458	supercont1.44: 132904-134855
AAEL001847	73501	supercont1.44: 757440-758112
AAEL009959	74040	supercont1.442: 605121-606751
AAEL009971	74047	supercont1.442: 735677-736259
AAEL009993	74228	supercont1.445: 469293-470757
AAEL010014	74361	supercont1.446: 961208-962432
AAEL010000	74365	supercont1.446: 990412-991685
AAEL017421	74534	supercont1.449: 140427-141609
AAEL001906	74698	supercont1.45: 545895-546535
AAEL001915	74730	supercont1.45: 782125-782746
AAEL001883	74901	supercont1.45: 2106065-2106781
AAEL010064	75111	supercont1.450: 865702-866971
AAEL010111	75384	supercont1.453: 443762-444997
AAEL010108	75395	supercont1.453: 558994-559756
AAEL010147	75689	supercont1.456: 204022-204767
AAEL010162	75887	supercont1.458: 96981-97793
AAEL010170	75910	supercont1.458: 332734-334107
AAEL010184	75926	supercont1.458: 487730-488824
AAEL010159	75980	supercont1.458: 861785-862641
AAEL001920	76176	supercont1.46: 926071-927011
AAEL001921	76337	supercont1.46: 2154234-2155273
AAEL010216	76641	supercont1.462: 653697-654408
AAEL010219	76695	supercont1.463: 325475-326159
AAEL010222	76752	supercont1.463: 791662-792361
AAEL010243	76844	supercont1.464: 629141-629959
AAEL010267	77052	supercont1.466: 915470-916147
AAEL001963	77431	supercont1.47: 1753617-1754309
AAEL001977	77510	supercont1.47: 2540544-2541231
AAEL018282	77563	supercont1.47: 2917849-2921752
AAEL010308	77662	supercont1.470: 533402-536292
AAEL010308	77664	supercont1.470: 547234-547994
AAEL010308	77665	supercont1.470: 552146-553797
AAEL010343	77795	supercont1.472: 102818-103404
AAEL010348	77812	supercont1.472: 232556-233351
AAEL010373	78020	supercont1.474: 593821-594486
AAEL010384	78031	supercont1.474: 687574-688573
AAEL010401	78182	supercont1.476: 485655-488066
AAEL010411	78195	supercont1.476: 583395-584311
AAEL010466	78393	supercont1.479: 192886-193436
AAEL002081	78543	supercont1.48: 601876-602714
AAEL010516	78993	supercont1.483: 48175-48903
AAEL010525	79066	supercont1.484: 233248-233838
AAEL010529	79097	supercont1.484: 510917-511850
AAEL010590	79358	supercont1.488: 128963-129646
AAEL010585	79374	supercont1.488: 609072-609962
AAEL002131	79831	supercont1.49: 2351139-2351709
AAEL002119	79881	supercont1.49: 2730618-2731749
AAEL010635	80077	supercont1.492: 159095-159910
AAEL010633	80090	supercont1.492: 237777-238605
AAEL010637	80092	supercont1.492: 248538-249532
AAEL010634	80103	supercont1.492: 318074-319295
AAEL010663	80328	supercont1.495: 461262-461978
AAEL010656	80340	supercont1.495: 528530-529775
AAEL010698	80468	supercont1.497: 15627-16182
AAEL010712	80615	supercont1.499: 562796-563496
AAEL000291	80648	supercont1.5: 118525-120400
AAEL000261	80754	supercont1.5: 1045175-1045822
AAEL002178	81276	supercont1.50: 1510668-1512335
AAEL002144	81277	supercont1.50: 1512524-1513093
AAEL002137	81320	supercont1.50: 2196029-2196660
AAEL010772	82033	supercont1.507: 583436-584130
AAEL010790	82076	supercont1.508: 252016-252580
AAEL010797	82173	supercont1.509: 104477-105027
AAEL010829	82658	supercont1.510: 368547-370290
AAEL010844	82797	supercont1.511: 844049-845091
AAEL010892	83180	supercont1.516: 639159-639775
AAEL010913	83416	supercont1.519: 790326-791000
AAEL010923	83865	supercont1.521: 500816-501643
AAEL010942	84069	supercont1.524: 232148-232732
AAEL010965	84266	supercont1.527: 293106-294220
AAEL010971	84289	supercont1.527: 477628-478417
AAEL010971	84291	supercont1.527: 485256-486177
AAEL017008	84640	supercont1.53: 1493125-1494247
AAEL017412	84642	supercont1.53: 1496307-1497582
AAEL002319	84684	supercont1.53: 1973897-1974913
AAEL010986	84832	supercont1.531: 76693-77287
AAEL010991	84885	supercont1.531: 583269-584820
AAEL011031	85076	supercont1.535: 212772-214077
AAEL011063	85252	supercont1.538: 27373-28465
AAEL011073	85364	supercont1.539: 510187-511133
AAEL002341	85527	supercont1.54: 2026366-2027529
AAEL002334	85539	supercont1.54: 2093881-2094690
AAEL002329	85561	supercont1.54: 2464010-2464980
AAEL011095	85723	supercont1.541: 79738-81580
AAEL011092	85730	supercont1.541: 123993-125217
AAEL011092	85731	supercont1.541: 128003-128600
AAEL011101	85740	supercont1.541: 163212-164135
AAEL011097	85770	supercont1.541: 330906-331744
AAEL018211	85811	supercont1.541: 644257-645459
AAEL002394	86595	supercont1.55: 313415-314176
AAEL011201	87078	supercont1.551: 763393-764369
AAEL011216	87246	supercont1.553: 770141-771045
AAEL011241	87752	supercont1.559: 581322-581955
AAEL002422	88128	supercont1.56: 2848565-2849813
AAEL011253	88214	supercont1.560: 644923-646057
AAEL011282	88364	supercont1.562: 629073-630079
AAEL011289	88404	supercont1.563: 170485-171582
AAEL011310	88620	supercont1.566: 482726-483628
AAEL011333	88881	supercont1.569: 321413-322057
AAEL002437	89243	supercont1.57: 2928688-2929237
AAEL011343	89274	supercont1.570: 62700-63518
AAEL011350	89293	supercont1.570: 417472-418135
AAEL011366	89407	supercont1.572: 325372-325922
AAEL011420	89826	supercont1.579: 123210-123759
AAEL011413	89868	supercont1.579: 527325-528349
AAEL002465	89967	supercont1.58: 702884-703767
AAEL002467	90034	supercont1.58: 1262340-1263000
AAEL002478	90161	supercont1.58: 2811389-2813427
AAEL018217	90198	supercont1.580: 67542-68783
AAEL011436	90245	supercont1.580: 473189-473932
AAEL011436	90246	supercont1.580: 474545-476595
AAEL011478	90368	supercont1.583: 252741-253379
AAEL016971	90449	supercont1.584: 470692-471431
AAEL011505:10	90545	supercont1.585: 689283-690455
AAEL002513	91003	supercont1.59: 3010790-3011432
AAEL018218	91015	supercont1.590: 93795-94746
AAEL011567	91063	supercont1.590: 465293-466535
AAEL011636	91510	supercont1.596: 676409-677332
AAEL011643	91539	supercont1.597: 126921-129357
AAEL011649	91653	supercont1.598: 589229-589903
AAEL000343	91792	supercont1.6: 690212-691816
AAEL000350	92045	supercont1.6: 3115120-3115736
AAEL000304	92050	supercont1.6: 3169373-3170016
AAEL002559	92220	supercont1.60: 61908-63422
AAEL002554	92384	supercont1.60: 2288603-2289346
AAEL002551	92415	supercont1.60: 2537299-2538541
AAEL011746	92750	supercont1.607: 45644-46418
AAEL002607	93058	supercont1.61: 811495-812057
AAEL002614	93069	supercont1.61: 872864-873601
AAEL002614	93071	supercont1.61: 881177-881860
AAEL002628	93121	supercont1.61: 1320416-1321270
AAEL011771	93343	supercont1.610: 73607-74323
AAEL011784	93455	supercont1.612: 250477-251583
AAEL011787	93505	supercont1.613: 11578-12307
AAEL011797	93687	supercont1.615: 492241-492828
AAEL018083	93690	supercont1.615: 504197-505545
AAEL011825	93885	supercont1.618: 456398-457311
AAEL018227	94673	supercont1.624: 243960-244600
AAEL011874	94780	supercont1.625: 562670-563626
AAEL011956	95709	supercont1.637: 485976-486798
AAEL011989	96178	supercont1.640: 283754-284555
AAEL012013	96387	supercont1.644: 591719-592837
AAEL012035	96471	supercont1.646: 108328-109329
AAEL012051	96645	supercont1.648: 469047-470060
AAEL012056	96656	supercont1.648: 624604-625649
AAEL012057	96696	supercont1.649: 220630-221212
AAEL002698	96791	supercont1.65: 512477-513185
AAEL002721	96837	supercont1.65: 928517-929130
AAEL002730	96873	supercont1.65: 1247478-1248219
AAEL012092	97376	supercont1.655: 129311-131021
AAEL017167	97470	supercont1.656: 432844-433415
AAEL018232	97532	supercont1.657: 432826-433465
AAEL012145	98002	supercont1.660: 2843-5197
AAEL012147	98039	supercont1.660: 518005-518616
AAEL012158	98069	supercont1.661: 166680-167360
AAEL012154	98078	supercont1.661: 295773-296923
AAEL012169	98129	supercont1.662: 166934-167971
AAEL012229	98434	supercont1.668: 38350-38931
AAEL012224	98435	supercont1.668: 53066-53645
AAEL002771	98813	supercont1.67: 2824650-2825877
AAEL002771	98817	supercont1.67: 2838034-2838919
AAEL012243	98877	supercont1.670: 233348-234292
AAEL012254	98947	supercont1.671: 131358-132253
AAEL012251	98951	supercont1.671: 220955-223377
AAEL012262	99086	supercont1.673: 273981-274575
AAEL012268	99101	supercont1.673: 377318-378104
AAEL012276	99181	supercont1.674: 367052-367876
AAEL018234	99185	supercont1.674: 412401-412955
AAEL012292	99256	supercont1.676: 551566-552341
AAEL002793	99359	supercont1.68: 49909-50838
AAEL018287	99555	supercont1.68: 2474611-2475994
AAEL012337	99634	supercont1.680: 606806-607370
AAEL017526	99691	supercont1.682: 26439-27001
AAEL012378	99887	supercont1.685: 485367-486085
AAEL012394	100002	supercont1.688: 227706-228509
AAEL012394	100003	supercont1.688: 231139-231777
AAEL012391	100004	supercont1.688: 242682-243268
AAEL018288	100233	supercont1.69: 1178053-1178605
AAEL002840	100241	supercont1.69: 1269593-1270332
AAEL012406	100531	supercont1.692: 80146-81577
AAEL012453	100963	supercont1.699: 328517-329066
AAEL012462	100970	supercont1.699: 364140-365775
AAEL000390	101193	supercont1.7: 1976052-1976718
AAEL000396	101194	supercont1.7: 1983649-1984748
AAEL002860	101617	supercont1.70: 1400890-1401660
AAEL017087	101618	supercont1.70: 1413846-1414595
AAEL012509	102030	supercont1.704: 203527-204099
AAEL018241	102035	supercont1.704: 239364-239980
AAEL012522	102100	supercont1.705: 267338-268111
AAEL002896	102314	supercont1.71: 529647-530263
AAEL002918	102383	supercont1.71: 1008772-1009909
AAEL012608	102860	supercont1.716: 309103-309849
AAEL012613	102953	supercont1.717: 555276-556124
AAEL012625	102991	supercont1.718: 319006-320066
AAEL012622	103016	supercont1.718: 526352-527058
AAEL012631	103034	supercont1.719: 223023-223584
AAEL002921	103268	supercont1.72: 2422956-2423529
AAEL002943	103308	supercont1.72: 2854060-2854899
AAEL012655	103413	supercont1.722: 25108-25687
AAEL012711	103635	supercont1.727: 38103-38824
AAEL012725	103721	supercont1.729: 71098-72166
AAEL002950	103923	supercont1.73: 2038578-2039289
AAEL002963	103971	supercont1.73: 2801165-2802128
AAEL012732	104101	supercont1.732: 5614-6234
AAEL012730	104137	supercont1.732: 387222-388457
AAEL018248	104217	supercont1.734: 288045-288712
AAEL003009	104569	supercont1.74: 1241634-1242887
AAEL003018	104688	supercont1.74: 2391852-2392434
AAEL012850	105038	supercont1.749: 119581-120225
AAEL003049	105185	supercont1.75: 705093-705801
AAEL003034	105218	supercont1.75: 931539-932188
AAEL012880	105633	supercont1.753: 409050-409932
AAEL012874	105643	supercont1.753: 471986-472974
AAEL012905	105792	supercont1.757: 234356-235566
AAEL012911	105866	supercont1.758: 418261-418952
AAEL012918	105899	supercont1.759: 367488-368037
AAEL012917	105905	supercont1.759: 417982-418622
AAEL012930	106488	supercont1.764: 67248-68257
AAEL012946	106573	supercont1.766: 267700-269268
AAEL012953	106635	supercont1.767: 208176-208981
AAEL012964	106680	supercont1.768: 74430-75363
AAEL003092	106784	supercont1.77: 305415-305972
AAEL003093	106884	supercont1.77: 1792892-1793645
AAEL003097	106897	supercont1.77: 1971996-1972627
AAEL003108	106960	supercont1.77: 2650439-2651282
AAEL012973	106996	supercont1.770: 113052-113754
AAEL012980	106998	supercont1.770: 141559-142164
AAEL012987	107079	supercont1.772: 234886-236117
AAEL003117	107660	supercont1.78: 2455048-2455659
AAEL013093	108117	supercont1.789: 274472-275021
AAEL003129	108154	supercont1.79: 160081-160649
AAEL013136	108713	supercont1.795: 247452-248001
AAEL013142	108737	supercont1.796: 32551-33796
AAEL000469	109037	supercont1.8: 964022-965111
AAEL000471	109182	supercont1.8: 2199937-2201093
AAEL000420	109336	supercont1.8: 3460453-3461232
AAEL003161	109601	supercont1.80: 1561900-1562639
AAEL013175	109778	supercont1.801: 60070-61050
AAEL013171	109784	supercont1.801: 96479-97047
AAEL013225	110127	supercont1.808: 391138-391706
AAEL003192	110441	supercont1.81: 2362393-2363178
AAEL003208	110492	supercont1.81: 2759545-2760176
AAEL003203	110500	supercont1.81: 2815682-2816331
AAEL013242	110511	supercont1.810: 38966-39737
AAEL013257	110584	supercont1.812: 170656-171942
AAEL013249	110607	supercont1.812: 338150-338800
AAEL013249	110608	supercont1.812: 341500-342161
AAEL013253	110620	supercont1.812: 446312-446937
AAEL013275	110743	supercont1.816: 109222-110386
AAEL013285	110823	supercont1.818: 135998-136943
AAEL003229	110980	supercont1.82: 1228579-1229144
AAEL003249	111093	supercont1.82: 2218534-2219904
AAEL003267	111097	supercont1.82: 2260184-2261477
AAEL013324	111305	supercont1.823: 32470-33213
AAEL013353	111451	supercont1.827: 267791-268548
AAEL013359	111458	supercont1.827: 315711-316308
AAEL013356	111465	supercont1.827: 366253-367196
AAEL013367	111494	supercont1.828: 374000-375070
AAEL013387	111872	supercont1.833: 165291-166456
AAEL013388	111912	supercont1.834: 246129-246861
AAEL018299	112301	supercont1.84: 1455550-1456134
AAEL013416	112568	supercont1.842: 327160-327756
AAEL013431	112623	supercont1.844: 239003-239633
AAEL013483	113322	supercont1.855: 338332-338994
AAEL003440	113511	supercont1.86: 645044-645674
AAEL003441	113645	supercont1.86: 1838434-1839204
AAEL003438	113659	supercont1.86: 2031381-2032459
AAEL003438	113661	supercont1.86: 2048429-2049039
AAEL013546	113988	supercont1.867: 69197-70193
AAEL013553	114057	supercont1.869: 290576-291171
AAEL003488	114155	supercont1.87: 889586-890342
AAEL003453	114220	supercont1.87: 1410458-1411140
AAEL003504	114820	supercont1.88: 2179341-2180435
AAEL013602	114947	supercont1.882: 48334-49228
AAEL013611	115037	supercont1.885: 348459-349233
AAEL003540	115322	supercont1.89: 868687-869296
AAEL013653	115575	supercont1.890: 379780-381099
AAEL013684	115680	supercont1.894: 204970-207251
AAEL000512	116005	supercont1.9: 1901193-1901767
AAEL018324	116049	supercont1.9: 2205427-2206591
AAEL000504	116357	supercont1.9: 4659908-4660461
AAEL003555	116400	supercont1.90: 217758-218925
AAEL013719	116799	supercont1.902: 36917-37502
AAEL018264	117063	supercont1.909: 36892-37805
AAEL018264	117088	supercont1.909: 361925-362544
AAEL018097	117395	supercont1.91: 2491984-2492897
AAEL018098	117401	supercont1.91: 2558905-2559819
AAEL013752	117421	supercont1.910: 147067-148347
AAEL017018	117424	supercont1.910: 181545-182671
AAEL013778	117664	supercont1.918: 305227-306763
AAEL003588	117741	supercont1.92: 443207-444240
AAEL013795	117942	supercont1.922: 19225-19832
AAEL013799	118031	supercont1.924: 257143-257801
AAEL018304	118180	supercont1.93: 92715-93405
AAEL003678	118952	supercont1.94: 1776061-1776675
AAEL003655	119013	supercont1.94: 2211028-2212636
AAEL013866	119221	supercont1.946: 214878-215502
AAEL013881	119340	supercont1.949: 325121-326425
AAEL003741	119395	supercont1.95: 430718-431285
AAEL003737	119532	supercont1.95: 1988092-1988816
AAEL003768	119914	supercont1.96: 1624411-1625414
AAEL003768	119915	supercont1.96: 1627492-1628712
AAEL018306	119956	supercont1.96: 1978954-1979947
AAEL003779	120263	supercont1.97: 443-1494
AAEL013965	120470	supercont1.972: 51098-51671
AAEL013990	120571	supercont1.976: 306511-307284
AAEL013995	120592	supercont1.977: 206754-208173
AAEL003845	120635	supercont1.98: 74395-75729
AAEL003819	120723	supercont1.98: 1350596-1352443
AAEL003875	121231	supercont1.99: 1285740-1287037
AAEL014042	121419	supercont1.993: 139536-141191
