# Supplementary material for: High-throughput cis-regulatory element discovery in the vector mosquito Aedes aegypti
Source: BMC Genomics. 2016 May 10;17:341. doi: 10.1186/s12864-016-2468-x (PMC4862039; doi:10.1186/s12864-016-2468-x)
Supplement: Additional file 9: — FPs mapping to intron-exon boundaries. The intron-exon boundary locations of FPs in the indicated genes are noted. FP numbers correspond to the numbers assigned in Additional file 2. (XLSX 174 kb) [file 12864_2016_2468_MOESM8_ESM.xlsx]

## Sheet: Intronic FAIREs
Genes with intronic FP	FP#	Intron position
AAEL000024	6	supercont1.1: 79580-81474
AAEL000079	38	supercont1.1: 366979-367212
AAEL000079	40	supercont1.1: 384202-384208
AAEL017328	45	supercont1.1: 414591-450516
AAEL000081	51	supercont1.1: 537308-544177
AAEL000062	71	supercont1.1: 906397-909532
AAEL000087	196	supercont1.1: 1993611-1995557
AAEL000087	197	supercont1.1: 1997296-2004713
AAEL000087	198	supercont1.1: 2007195-2026853
AAEL000028	209	supercont1.1: 2104108-2105018
AAEL000028	210	supercont1.1: 2113327-2113872
AAEL000038	220	supercont1.1: 2242875-2245446
AAEL000097	280	supercont1.1: 2728642-2729853
AAEL000020	283	supercont1.1: 2797717-2798032
AAEL000076	285	supercont1.1: 2803837-2806181
AAEL000054	287	supercont1.1: 2835221-2839967
AAEL000054	290	supercont1.1: 2855284-2858663
AAEL000050	309	supercont1.1: 2989379-2996489
AAEL000067	318	supercont1.1: 3074900-3076226
AAEL000057	368	supercont1.1: 3591428-3593517
AAEL000003	375	supercont1.1: 3644963-3652024
AAEL000035	378	supercont1.1: 3668788-3670764
AAEL000063	382	supercont1.1: 3699737-3703275
AAEL000095	383	supercont1.1: 3746606-3746689
AAEL000095	384	supercont1.1: 3763059-3768624
AAEL000011	385	supercont1.1: 3779042-3784218
AAEL018359	386	supercont1.1: 3791187-3794965
AAEL000047	397	supercont1.1: 3911889-3919289
AAEL000041	400	supercont1.1: 3939634-3941996
AAEL000089	403	supercont1.1: 3955268-3956135
AAEL000071	416	supercont1.1: 4057610-4072151
AAEL018060	417	supercont1.1: 4081727-4081782
AAEL000055	428	supercont1.1: 4169600-4176829
AAEL000005	435	supercont1.1: 4197413-4206569
AAEL000032	442	supercont1.1: 4249790-4251823
AAEL000014	500	supercont1.1: 4998289-5006186
AAEL000014	501	supercont1.1: 5016146-5026986
AAEL000014	502	supercont1.1: 5029763-5034664
AAEL000014	503	supercont1.1: 5039790-5048819
AAEL000009	529	supercont1.1: 5264494-5275437
AAEL000008	530	supercont1.1: 5293608-5298945
AAEL000008	531	supercont1.1: 5305194-5307715
AAEL000015	541	supercont1.1: 5448343-5448384
AAEL000015	542	supercont1.1: 5457363-5462672
AAEL000558	626	supercont1.10: 341031-341399
AAEL000561	695	supercont1.10: 914511-921029
AAEL000532	885	supercont1.10: 3091307-3104150
AAEL000532	886	supercont1.10: 3125943-3133475
AAEL000540	954	supercont1.10: 3834056-3837642
AAEL000557	963	supercont1.10: 3899629-3903363
AAEL003920	995	supercont1.100: 21626-36331
AAEL003920	996	supercont1.100: 58383-61414
AAEL003919	1035	supercont1.100: 531272-532339
AAEL003912	1049	supercont1.100: 637526-645049
AAEL003906	1056	supercont1.100: 710391-714164
AAEL003916	1059	supercont1.100: 734020-752828
AAEL003918	1083	supercont1.100: 988352-994683
AAEL003918	1092	supercont1.100: 1126478-1127040
AAEL003918	1097	supercont1.100: 1192659-1197702
AAEL003914	1242	supercont1.100: 2523989-2524265
AAEL014087	1308	supercont1.1003: 50737-69287
AAEL014086	1310	supercont1.1003: 98767-104830
AAEL014092	1324	supercont1.1003: 278875-287956
AAEL014099	1332	supercont1.1004: 50720-51225
AAEL014095	1333	supercont1.1004: 70944-81984
AAEL014112	1410	supercont1.1008: 135988-137712
AAEL003937	1433	supercont1.101: 164801-169086
AAEL003941	1436	supercont1.101: 265905-277817
AAEL003931	1439	supercont1.101: 311033-321436
AAEL003934	1440	supercont1.101: 329622-331397
AAEL003928	1458	supercont1.101: 506830-516560
AAEL003928	1459	supercont1.101: 522498-528493
AAEL003935	1465	supercont1.101: 617104-650729
AAEL003929	1484	supercont1.101: 965271-970039
AAEL003930	1519	supercont1.101: 1343726-1359408
AAEL003932	1535	supercont1.101: 1524983-1525024
AAEL003946	1546	supercont1.101: 1644796-1651662
AAEL003939	1551	supercont1.101: 1683477-1687332
AAEL003940	1566	supercont1.101: 1847848-1849101
AAEL017464	1571	supercont1.101: 1873374-1874541
AAEL014128	1702	supercont1.1012: 198845-206877
AAEL014131	1725	supercont1.1014: 67507-81048
AAEL014137	1796	supercont1.1016: 219815-227474
AAEL014140	1797	supercont1.1016: 231601-238943
AAEL014141	1804	supercont1.1016: 284535-288881
AAEL014144	1850	supercont1.1018: 199339-202617
AAEL014151	1859	supercont1.1019: 4793-18912
AAEL014151	1861	supercont1.1019: 38155-74462
AAEL014152	1863	supercont1.1019: 101719-108698
AAEL014146	1866	supercont1.1019: 133674-150475
AAEL014147	1871	supercont1.1019: 212302-215382
AAEL003957	1953	supercont1.102: 821203-825987
AAEL003973	1962	supercont1.102: 885267-890483
AAEL003953	1983	supercont1.102: 1032038-1035801
AAEL003953	1993	supercont1.102: 1079930-1086557
AAEL003963	2031	supercont1.102: 1464577-1464594
AAEL003952	2042	supercont1.102: 1566565-1572061
AAEL003952	2047	supercont1.102: 1601271-1604753
AAEL003969	2055	supercont1.102: 1737691-1757126
AAEL003970	2079	supercont1.102: 2063064-2064151
AAEL003968	2083	supercont1.102: 2103891-2116602
AAEL003968	2087	supercont1.102: 2134003-2140319
AAEL003955	2097	supercont1.102: 2228866-2234416
AAEL003958	2126	supercont1.102: 2581671-2587802
AAEL014161	2150	supercont1.1020: 166839-170971
AAEL014155	2151	supercont1.1020: 220192-223985
AAEL014162	2188	supercont1.1022: 236616-238887
AAEL014162	2189	supercont1.1022: 242393-243858
AAEL014164	2199	supercont1.1023: 51416-52656
AAEL014172	2237	supercont1.1025: 140401-151072
AAEL014172	2238	supercont1.1025: 158672-198863
AAEL014168	2239	supercont1.1025: 250139-254537
AAEL014173	2260	supercont1.1026: 226100-226897
AAEL014177	2270	supercont1.1027: 17675-33649
AAEL014181	2307	supercont1.1028: 23723-43906
AAEL014181	2308	supercont1.1028: 71195-74245
AAEL014185	2311	supercont1.1028: 107890-108341
AAEL003982	2480	supercont1.103: 1366651-1368454
AAEL014193	2623	supercont1.1031: 219607-237851
AAEL014195	2628	supercont1.1032: 21713-27860
AAEL014198	2691	supercont1.1034: 16342-17424
AAEL014203	2704	supercont1.1035: 131131-142055
AAEL014214	2747	supercont1.1038: 118701-135301
AAEL014214	2748	supercont1.1038: 145428-197035
AAEL014215	2768	supercont1.1039: 273549-275436
AAEL003989	2786	supercont1.104: 120730-122556
AAEL003994	2793	supercont1.104: 192592-195612
AAEL003992	2809	supercont1.104: 308849-310240
AAEL003990	2816	supercont1.104: 359169-359243
AAEL014220	3114	supercont1.1041: 2571-16387
AAEL014222	3123	supercont1.1042: 29277-42173
AAEL014224	3143	supercont1.1043: 82381-86055
AAEL014227	3168	supercont1.1044: 89400-95489
AAEL014227	3169	supercont1.1044: 101784-114308
AAEL014232	3200	supercont1.1045: 83809-109103
AAEL014228	3205	supercont1.1045: 148434-164080
AAEL014229	3207	supercont1.1045: 189393-190663
AAEL017279	3220	supercont1.1046: 60251-78229
AAEL014246	3240	supercont1.1047: 33628-34295
AAEL014244	3243	supercont1.1047: 49830-63116
AAEL014245	3248	supercont1.1047: 104779-108079
AAEL014243	3257	supercont1.1047: 222195-224918
AAEL014248	3312	supercont1.1049: 157166-160480
AAEL014248	3313	supercont1.1049: 167204-172320
AAEL004012	3343	supercont1.105: 132634-138047
AAEL004030	3387	supercont1.105: 546011-550592
AAEL004018	3388	supercont1.105: 558205-559646
AAEL004018	3389	supercont1.105: 571039-581061
AAEL004006	3403	supercont1.105: 676856-692029
AAEL004029	3465	supercont1.105: 1201713-1204878
AAEL018308	3468	supercont1.105: 1218623-1222944
AAEL004035	3473	supercont1.105: 1264605-1271040
AAEL004039	3477	supercont1.105: 1285238-1293399
AAEL004039	3478	supercont1.105: 1298126-1300105
AAEL004034	3481	supercont1.105: 1311126-1315019
AAEL004017	3483	supercont1.105: 1325564-1334046
AAEL004017	3485	supercont1.105: 1335944-1340950
AAEL004041	3494	supercont1.105: 1409433-1415766
AAEL004021	3500	supercont1.105: 1474909-1480529
AAEL004021	3501	supercont1.105: 1486473-1487085
AAEL004014	3579	supercont1.105: 2005840-2019545
AAEL004040	3596	supercont1.105: 2120117-2124370
AAEL014253	3647	supercont1.1050: 43113-51539
AAEL014257	3648	supercont1.1050: 58947-59549
AAEL014258	3654	supercont1.1050: 148637-165774
AAEL014262	3658	supercont1.1051: 120235-140094
AAEL014271	3680	supercont1.1052: 149177-154136
AAEL014267	3690	supercont1.1052: 220105-225715
AAEL014270	3692	supercont1.1052: 231345-231479
AAEL014266	3693	supercont1.1052: 253387-256013
AAEL014272	3699	supercont1.1053: 207735-229889
AAEL014281	3760	supercont1.1057: 112148-123419
AAEL014293	3817	supercont1.1059: 108346-124143
AAEL004077	3836	supercont1.106: 55884-58047
AAEL004077	3843	supercont1.106: 113378-118323
AAEL004075	3875	supercont1.106: 374458-381803
AAEL004063	3883	supercont1.106: 436984-452371
AAEL004063	3888	supercont1.106: 473627-476418
AAEL004064	3894	supercont1.106: 521149-528779
AAEL004045	3904	supercont1.106: 613444-616553
AAEL004042	3916	supercont1.106: 736132-740013
AAEL004054	3924	supercont1.106: 808058-810931
AAEL004061	4018	supercont1.106: 1853884-1855768
AAEL004044	4038	supercont1.106: 2069360-2074719
AAEL004047	4053	supercont1.106: 2190196-2196217
AAEL018309	4072	supercont1.106: 2351568-2360583
AAEL004051	4084	supercont1.106: 2471193-2475552
AAEL004078	4085	supercont1.106: 2482083-2486481
AAEL014297	4143	supercont1.1061: 187597-197094
AAEL014303	4192	supercont1.1064: 147656-153382
AAEL014308	4232	supercont1.1065: 130646-136977
AAEL014313	4268	supercont1.1067: 65968-68505
AAEL014313	4269	supercont1.1067: 92568-95021
AAEL014313	4270	supercont1.1067: 100327-104899
AAEL014315	4291	supercont1.1068: 153945-156089
AAEL014319	4303	supercont1.1069: 16763-20296
AAEL004093	4340	supercont1.107: 296423-303201
AAEL004094	4442	supercont1.107: 1299852-1300417
AAEL004098	4451	supercont1.107: 1407935-1426875
AAEL004098	4458	supercont1.107: 1468298-1476617
AAEL004117	4528	supercont1.107: 2034886-2035561
AAEL004092	4558	supercont1.107: 2306407-2307019
AAEL004119	4568	supercont1.107: 2377504-2378990
AAEL014325	4614	supercont1.1071: 200260-205331
AAEL014325	4615	supercont1.1071: 218800-218877
AAEL014329	4663	supercont1.1075: 8646-12725
AAEL014333	4678	supercont1.1076: 102714-102777
AAEL004129	4876	supercont1.108: 1214819-1223296
AAEL004122	4882	supercont1.108: 1255881-1263037
AAEL004121	4913	supercont1.108: 1564717-1572477
AAEL004146	4926	supercont1.108: 1657363-1661052
AAEL004146	4927	supercont1.108: 1671229-1671420
AAEL004141	4933	supercont1.108: 1697551-1708033
AAEL004142	4945	supercont1.108: 1802331-1805400
AAEL004142	4949	supercont1.108: 1829512-1829650
AAEL017037	4956	supercont1.108: 1874826-1884412
AAEL017125	4957	supercont1.108: 1890288-1896410
AAEL004125	4993	supercont1.108: 2264965-2270456
AAEL004132	5027	supercont1.108: 2544585-2544987
AAEL014339	5073	supercont1.1082: 18557-26898
AAEL014339	5079	supercont1.1082: 48135-53765
AAEL014339	5080	supercont1.1082: 58565-59239
AAEL014341	5100	supercont1.1083: 33854-39125
AAEL014356	5173	supercont1.1086: 197442-208023
AAEL014356	5174	supercont1.1086: 209660-211360
AAEL018315	5225	supercont1.109: 164985-170480
AAEL004165	5234	supercont1.109: 231622-237025
AAEL004176	5237	supercont1.109: 265997-266699
AAEL004177	5248	supercont1.109: 327399-345148
AAEL004152	5249	supercont1.109: 369842-382313
AAEL004166	5257	supercont1.109: 548531-548561
AAEL004166	5260	supercont1.109: 567972-571266
AAEL004192	5268	supercont1.109: 702874-703016
AAEL004186	5286	supercont1.109: 850268-865088
AAEL004156	5298	supercont1.109: 1171670-1177304
AAEL004188	5300	supercont1.109: 1184082-1185095
AAEL004168	5308	supercont1.109: 1263596-1265528
AAEL004193	5346	supercont1.109: 1759986-1772248
AAEL004155	5361	supercont1.109: 1884264-1890159
AAEL004180	5378	supercont1.109: 2044395-2049966
AAEL004160	5397	supercont1.109: 2376077-2387900
AAEL004189	5400	supercont1.109: 2499073-2504906
AAEL014366	5422	supercont1.1090: 157199-161612
AAEL014373	5475	supercont1.1093: 155717-156286
AAEL014381	5511	supercont1.1095: 17577-29480
AAEL000577	5619	supercont1.11: 464259-486940
AAEL000577	5620	supercont1.11: 500854-504361
AAEL000577	5624	supercont1.11: 524217-536805
AAEL018336	5631	supercont1.11: 595128-601964
AAEL000567	5633	supercont1.11: 614044-616623
AAEL000567	5634	supercont1.11: 624337-634749
AAEL000579	5641	supercont1.11: 756495-759143
AAEL000579	5642	supercont1.11: 761229-765869
AAEL000594	5643	supercont1.11: 770214-777525
AAEL000580	5786	supercont1.11: 1996178-2012077
AAEL000592	5930	supercont1.11: 3404689-3405439
AAEL000583	5974	supercont1.11: 3824885-3829884
AAEL000582	6063	supercont1.11: 4450745-4451186
AAEL004209	6125	supercont1.110: 519315-536581
AAEL004215	6130	supercont1.110: 612154-615307
AAEL004219	6154	supercont1.110: 1085241-1086346
AAEL004211	6177	supercont1.110: 1309304-1341630
AAEL018317	6197	supercont1.110: 1501090-1510834
AAEL018317	6203	supercont1.110: 1573527-1574557
AAEL018317	6208	supercont1.110: 1604216-1604764
AAEL018317	6211	supercont1.110: 1624211-1627149
AAEL004214	6279	supercont1.110: 2188917-2197909
AAEL004214	6281	supercont1.110: 2202255-2204737
AAEL004206	6287	supercont1.110: 2268674-2270523
AAEL014396	6324	supercont1.1100: 125692-133836
AAEL014395	6326	supercont1.1100: 151683-169119
AAEL014395	6329	supercont1.1100: 190123-195386
AAEL014395	6330	supercont1.1100: 197695-202887
AAEL014410	6396	supercont1.1104: 57612-61427
AAEL014413	6401	supercont1.1104: 107482-117808
AAEL014418	6470	supercont1.1108: 200100-203495
AAEL004244	6586	supercont1.111: 1494418-1497928
AAEL004242	6587	supercont1.111: 1512201-1517852
AAEL004238	6617	supercont1.111: 1726990-1742586
AAEL004227	6627	supercont1.111: 1844110-1844414
AAEL004237	6679	supercont1.111: 2357800-2362657
AAEL004231	6682	supercont1.111: 2399159-2404540
AAEL018276	6705	supercont1.1110: 57780-63954
AAEL014428	6725	supercont1.1111: 167964-172906
AAEL014425	6735	supercont1.1111: 248392-249933
AAEL014429	6795	supercont1.1114: 6757-18135
AAEL014430	6812	supercont1.1115: 141630-141752
AAEL014436	6850	supercont1.1117: 68550-68932
AAEL014440	6856	supercont1.1117: 104499-107715
AAEL014441	6864	supercont1.1117: 147979-161827
AAEL018277	6899	supercont1.1118: 171292-175355
AAEL014450	6916	supercont1.1119: 106066-111497
AAEL004269	6941	supercont1.112: 294958-298618
AAEL004254	6993	supercont1.112: 935667-936951
AAEL004246	6997	supercont1.112: 971656-978404
AAEL004258	7032	supercont1.112: 1282426-1285164
AAEL004258	7033	supercont1.112: 1292654-1300324
AAEL004258	7034	supercont1.112: 1306327-1310504
AAEL004256	7101	supercont1.112: 2427080-2428285
AAEL014454	7115	supercont1.1120: 80043-82016
AAEL014453	7116	supercont1.1120: 125241-140941
AAEL014456	7122	supercont1.1120: 213720-225954
AAEL004304	7339	supercont1.113: 1299331-1300072
AAEL004287	7340	supercont1.113: 1304223-1306772
AAEL004290	7348	supercont1.113: 1365624-1366742
AAEL004295	7352	supercont1.113: 1393123-1400057
AAEL004292	7368	supercont1.113: 1508757-1509188
AAEL004273	7375	supercont1.113: 1568701-1583690
AAEL004300	7381	supercont1.113: 1647961-1663442
AAEL004300	7382	supercont1.113: 1665893-1667193
AAEL004297	7386	supercont1.113: 1700295-1709625
AAEL004278	7403	supercont1.113: 1858854-1866008
AAEL014491	7476	supercont1.1132: 97757-101724
AAEL014491	7482	supercont1.1132: 143579-144353
AAEL014504	7552	supercont1.1138: 121591-124856
AAEL014502	7554	supercont1.1138: 185869-186321
AAEL014503	7555	supercont1.1138: 190800-193184
AAEL014509	7557	supercont1.1139: 69554-78490
AAEL014506	7561	supercont1.1139: 138695-148712
AAEL018320	7626	supercont1.114: 499452-505068
AAEL004307	7723	supercont1.114: 1256226-1262250
AAEL004320	7834	supercont1.114: 2117576-2122519
AAEL004317	7859	supercont1.114: 2357471-2366532
AAEL014521	8028	supercont1.1147: 167264-173693
AAEL004338	8067	supercont1.115: 74696-75133
AAEL004327	8073	supercont1.115: 124128-136453
AAEL004330	8080	supercont1.115: 190182-193432
AAEL004331	8087	supercont1.115: 271476-271490
AAEL004337	8088	supercont1.115: 296435-296828
AAEL014523	8262	supercont1.1150: 155275-162647
AAEL014523	8265	supercont1.1150: 179003-183152
AAEL014529	8301	supercont1.1152: 186308-187021
AAEL014530	8305	supercont1.1153: 2286-12952
AAEL014541	8342	supercont1.1156: 46908-56543
AAEL014540	8343	supercont1.1156: 101327-106926
AAEL017414	8355	supercont1.1157: 128715-128812
AAEL014547	8375	supercont1.1159: 8123-12609
AAEL014545	8378	supercont1.1159: 73925-74039
AAEL014550	8389	supercont1.1159: 185251-193843
AAEL018321	8414	supercont1.116: 154779-165605
AAEL018321	8416	supercont1.116: 190018-190127
AAEL018321	8419	supercont1.116: 232004-232251
AAEL004351	8431	supercont1.116: 326268-337225
AAEL004351	8442	supercont1.116: 422450-422769
AAEL004352	8469	supercont1.116: 667900-677060
AAEL004384	8479	supercont1.116: 733840-758978
AAEL004368	8494	supercont1.116: 914896-923475
AAEL004379	8574	supercont1.116: 1629468-1633726
AAEL004380	8582	supercont1.116: 1682301-1687848
AAEL004381	8599	supercont1.116: 1798426-1822863
AAEL004363	8600	supercont1.116: 1856363-1856391
AAEL004363	8601	supercont1.116: 1857326-1862991
AAEL014553	8671	supercont1.1161: 89901-95253
AAEL014559	8729	supercont1.1166: 2620-12230
AAEL004393	8794	supercont1.117: 7749-13722
AAEL004396	8845	supercont1.117: 641069-651984
AAEL004391	8889	supercont1.117: 1341873-1349791
AAEL004389	8949	supercont1.117: 2099298-2100302
AAEL004389	8950	supercont1.117: 2105130-2118532
AAEL014568	8984	supercont1.1170: 118534-138356
AAEL017267	8995	supercont1.1171: 121343-145111
AAEL014572	8999	supercont1.1171: 183549-197673
AAEL014577	9004	supercont1.1172: 182912-188308
AAEL014581	9011	supercont1.1173: 43553-55507
AAEL014581	9015	supercont1.1173: 99357-105795
AAEL014585	9023	supercont1.1174: 6770-45599
AAEL014582	9025	supercont1.1174: 109004-111800
AAEL004410	9106	supercont1.118: 113388-121681
AAEL004402	9273	supercont1.118: 2140316-2152599
AAEL014592	9342	supercont1.1181: 147364-155021
AAEL014601	9406	supercont1.1187: 135945-146931
AAEL014609	9410	supercont1.1188: 51215-58672
AAEL014613	9411	supercont1.1188: 74905-74993
AAEL014605	9418	supercont1.1188: 155583-156133
AAEL004448	9464	supercont1.119: 265087-272981
AAEL004448	9465	supercont1.119: 279470-282328
AAEL004440	9498	supercont1.119: 536244-543750
AAEL004418	9508	supercont1.119: 624221-629169
AAEL004418	9511	supercont1.119: 639410-640745
AAEL004418	9512	supercont1.119: 643936-645151
AAEL004445	9579	supercont1.119: 1105275-1109476
AAEL004419	9584	supercont1.119: 1146379-1147603
AAEL004438	9587	supercont1.119: 1166669-1169331
AAEL004438	9588	supercont1.119: 1173520-1175918
AAEL004441	9702	supercont1.119: 1958830-1967597
AAEL004435	9709	supercont1.119: 2026760-2030124
AAEL017546	9728	supercont1.119: 2316157-2329560
AAEL004429	9732	supercont1.119: 2404914-2407524
AAEL014632	9794	supercont1.1194: 163087-163882
AAEL014633	9848	supercont1.1197: 175392-175561
AAEL000604	9874	supercont1.12: 54930-55377
AAEL000622	9879	supercont1.12: 93691-94332
AAEL018348	9921	supercont1.12: 440166-451738
AAEL000609	9936	supercont1.12: 712538-714812
AAEL000609	9937	supercont1.12: 720971-740257
AAEL000611	9938	supercont1.12: 759144-761687
AAEL018349	9939	supercont1.12: 781245-791268
AAEL017027	9945	supercont1.12: 962327-969775
AAEL000599	9994	supercont1.12: 1740474-1764271
AAEL000599	9995	supercont1.12: 1767780-1772489
AAEL000630	10032	supercont1.12: 2255518-2263543
AAEL018350	10049	supercont1.12: 2361823-2363615
AAEL000597	10090	supercont1.12: 2765244-2773371
AAEL000628	10179	supercont1.12: 3543869-3553520
AAEL004464	10300	supercont1.120: 21669-22638
AAEL004464	10302	supercont1.120: 32023-44087
AAEL004474	10354	supercont1.120: 598406-602934
AAEL004482	10370	supercont1.120: 753449-763114
AAEL004475	10388	supercont1.120: 890028-891919
AAEL004480	10395	supercont1.120: 938978-944534
AAEL004480	10402	supercont1.120: 1001916-1009549
AAEL004462	10413	supercont1.120: 1057405-1061887
AAEL004471	10417	supercont1.120: 1090343-1094687
AAEL004463	10442	supercont1.120: 1277913-1280096
AAEL014659	10664	supercont1.1207: 48157-55300
AAEL014655	10666	supercont1.1207: 104632-105042
AAEL004494	10744	supercont1.121: 456736-456768
AAEL004495	10807	supercont1.121: 1104571-1115519
AAEL004489	10881	supercont1.121: 1770225-1780224
AAEL004487	10882	supercont1.121: 1792095-1794736
AAEL004497	10915	supercont1.121: 2006105-2012105
AAEL004501	10919	supercont1.121: 2042132-2050221
AAEL004501	10920	supercont1.121: 2058963-2058966
AAEL014667	10992	supercont1.1213: 13485-20938
AAEL014679	11051	supercont1.1219: 65945-83972
AAEL018037	11052	supercont1.1219: 126211-127003
AAEL004514	11054	supercont1.122: 2316-9306
AAEL004530	11071	supercont1.122: 196614-199607
AAEL004526	11223	supercont1.122: 1735693-1745896
AAEL004527	11226	supercont1.122: 1765134-1767163
AAEL004521	11240	supercont1.122: 1905924-1908732
AAEL004533	11254	supercont1.122: 2046177-2050805
AAEL004520	11277	supercont1.122: 2264854-2265712
AAEL004520	11278	supercont1.122: 2268772-2274303
AAEL004520	11279	supercont1.122: 2278185-2279631
AAEL004520	11284	supercont1.122: 2321895-2327205
AAEL014694	11332	supercont1.1223: 126692-132523
AAEL014701	11348	supercont1.1226: 54711-55389
AAEL014708	11365	supercont1.1229: 32529-42769
AAEL004564	11422	supercont1.123: 1023981-1032343
AAEL004581	11444	supercont1.123: 1295844-1297676
AAEL004574	11456	supercont1.123: 1388453-1388889
AAEL004566	11484	supercont1.123: 1592777-1597024
AAEL004547	11501	supercont1.123: 1739770-1743209
AAEL004546	11504	supercont1.123: 1756480-1758286
AAEL004546	11507	supercont1.123: 1779818-1780728
AAEL004570	11508	supercont1.123: 1783787-1785262
AAEL004554	11514	supercont1.123: 1814620-1820469
AAEL004563	11516	supercont1.123: 1841705-1851368
AAEL004562	11569	supercont1.123: 2246506-2251292
AAEL004579	11573	supercont1.123: 2269975-2272977
AAEL004551	11580	supercont1.123: 2331218-2331636
AAEL004571	11582	supercont1.123: 2347713-2352540
AAEL014711	11598	supercont1.1232: 31728-48022
AAEL014715	11606	supercont1.1234: 53148-56173
AAEL014718	11609	supercont1.1234: 76740-82728
AAEL014719	11622	supercont1.1235: 131530-146889
AAEL004600	11649	supercont1.124: 64744-66714
AAEL004587	11717	supercont1.124: 902656-905851
AAEL004587	11721	supercont1.124: 931298-934231
AAEL004583	11724	supercont1.124: 965396-977469
AAEL004592	11765	supercont1.124: 1272979-1273145
AAEL014727	11853	supercont1.1240: 188349-199596
AAEL014734	11857	supercont1.1241: 45579-66355
AAEL014736	11870	supercont1.1242: 72482-83932
AAEL014738	11871	supercont1.1242: 105500-106339
AAEL014743	11888	supercont1.1245: 20714-23016
AAEL014744	11906	supercont1.1247: 21899-34854
AAEL014746	11910	supercont1.1247: 94754-104197
AAEL014746	11911	supercont1.1247: 108179-115625
AAEL004612	11946	supercont1.125: 187349-201151
AAEL004637	11993	supercont1.125: 966695-969830
AAEL004650	11996	supercont1.125: 994595-1010635
AAEL004620	12003	supercont1.125: 1276198-1279682
AAEL004607	12009	supercont1.125: 1370406-1386715
AAEL004630	12015	supercont1.125: 1462931-1493524
AAEL004652	12051	supercont1.125: 1910293-1911482
AAEL004613	12052	supercont1.125: 1931611-1942905
AAEL004613	12053	supercont1.125: 1957388-1968480
AAEL004647	12068	supercont1.125: 2128211-2144802
AAEL004642	12074	supercont1.125: 2278092-2340730
AAEL004623	12075	supercont1.125: 2347577-2359286
AAEL004631	12079	supercont1.125: 2427617-2434755
AAEL014755	12139	supercont1.1254: 65858-83124
AAEL004661	12214	supercont1.126: 201401-203620
AAEL004658	12322	supercont1.126: 1034994-1054225
AAEL004655	12335	supercont1.126: 1150289-1155112
AAEL004655	12337	supercont1.126: 1158627-1163238
AAEL014765	12490	supercont1.1264: 130092-132525
AAEL014774	12555	supercont1.1269: 157532-168574
AAEL004698	12563	supercont1.127: 80516-82810
AAEL004692	12599	supercont1.127: 477455-484040
AAEL004697	12671	supercont1.127: 1425224-1428686
AAEL004697	12672	supercont1.127: 1435765-1438120
AAEL004700	12674	supercont1.127: 1448853-1448876
AAEL004689	12704	supercont1.127: 1691744-1696070
AAEL004696	12728	supercont1.127: 1949835-1951128
AAEL004704	12741	supercont1.127: 2022149-2028961
AAEL004704	12747	supercont1.127: 2080845-2081335
AAEL004694	12766	supercont1.127: 2211669-2212391
AAEL004694	12767	supercont1.127: 2221351-2224319
AAEL014796	12828	supercont1.1276: 40057-45616
AAEL014799	12831	supercont1.1276: 60594-62489
AAEL014795	12832	supercont1.1276: 87730-97455
AAEL014815	12852	supercont1.1279: 77100-99770
AAEL004728	12896	supercont1.128: 316239-316262
AAEL004724	12939	supercont1.128: 607543-616533
AAEL004720	12952	supercont1.128: 688393-691002
AAEL018327	13012	supercont1.128: 1175313-1184087
AAEL004726	13019	supercont1.128: 1244671-1246944
AAEL004710	13033	supercont1.128: 1332917-1340912
AAEL004716	13037	supercont1.128: 1380859-1384256
AAEL004715	13045	supercont1.128: 1440618-1441933
AAEL004714	13074	supercont1.128: 1674236-1680582
AAEL004727	13078	supercont1.128: 1709189-1709914
AAEL004727	13079	supercont1.128: 1719838-1719904
AAEL004727	13080	supercont1.128: 1722453-1732854
AAEL004727	13081	supercont1.128: 1737153-1737912
AAEL004719	13120	supercont1.128: 2101556-2103092
AAEL004719	13121	supercont1.128: 2103934-2121454
AAEL014825	13175	supercont1.1282: 90927-93380
AAEL014832	13215	supercont1.1285: 12093-37801
AAEL014839	13247	supercont1.1289: 33957-41731
AAEL014839	13248	supercont1.1289: 58220-64452
AAEL004762	13265	supercont1.129: 77565-86612
AAEL018328	13266	supercont1.129: 94639-94844
AAEL017262	13288	supercont1.129: 272930-278463
AAEL004780	13289	supercont1.129: 280761-293963
AAEL004744	13315	supercont1.129: 520380-529508
AAEL018329	13316	supercont1.129: 533734-540009
AAEL004740	13364	supercont1.129: 901643-905860
AAEL004756	13369	supercont1.129: 960403-963129
AAEL004763	13370	supercont1.129: 967738-968625
AAEL004743	13374	supercont1.129: 1001878-1002591
AAEL004743	13375	supercont1.129: 1008660-1027203
AAEL004777	13449	supercont1.129: 1617444-1618451
AAEL004777	13451	supercont1.129: 1631010-1641716
AAEL004739	13508	supercont1.129: 2150075-2161935
AAEL017453	13510	supercont1.129: 2171714-2183096
AAEL004773	13514	supercont1.129: 2212406-2218294
AAEL004741	13523	supercont1.129: 2288230-2290895
AAEL014840	13528	supercont1.1290: 25176-31548
AAEL014846	13553	supercont1.1293: 54237-59860
AAEL014848	13560	supercont1.1293: 121018-124373
AAEL014851	13563	supercont1.1294: 7891-8156
AAEL000639	13637	supercont1.13: 353587-362285
AAEL000640	13658	supercont1.13: 537773-549526
AAEL000640	13661	supercont1.13: 566679-577236
AAEL000649	13667	supercont1.13: 637497-653322
AAEL000676	13714	supercont1.13: 996020-1004313
AAEL000667	13715	supercont1.13: 1014003-1019885
AAEL000651	13722	supercont1.13: 1066395-1066864
AAEL000651	13724	supercont1.13: 1078702-1079622
AAEL000648	13727	supercont1.13: 1121037-1130400
AAEL000657	13730	supercont1.13: 1150098-1154421
AAEL000653	14054	supercont1.13: 4349094-4350605
AAEL004790	14174	supercont1.130: 1347500-1361576
AAEL017331	14217	supercont1.130: 1709755-1710057
AAEL004793	14264	supercont1.130: 2083862-2089001
AAEL004793	14269	supercont1.130: 2194795-2194872
AAEL004817	14384	supercont1.131: 494501-510751
AAEL004806	14477	supercont1.131: 1371591-1372873
AAEL004812	14484	supercont1.131: 1422207-1423252
AAEL004815	14515	supercont1.131: 1636035-1640783
AAEL004820	14517	supercont1.131: 1650439-1653516
AAEL004819	14557	supercont1.131: 1995730-2002040
AAEL014863	14599	supercont1.1311: 80962-82700
AAEL014867	14612	supercont1.1314: 59567-75856
AAEL014871	14625	supercont1.1316: 47257-62796
AAEL014872	14626	supercont1.1316: 69159-72699
AAEL014872	14627	supercont1.1316: 97356-107831
AAEL004859	14704	supercont1.132: 971134-971494
AAEL004828	14707	supercont1.132: 983352-984417
AAEL004838	14716	supercont1.132: 1053890-1056901
AAEL004848	14720	supercont1.132: 1118109-1139140
AAEL004837	14726	supercont1.132: 1180684-1185606
AAEL004831	14736	supercont1.132: 1321178-1322240
AAEL004834	14743	supercont1.132: 1390741-1402653
AAEL004834	14746	supercont1.132: 1421761-1423050
AAEL004840	14781	supercont1.132: 1771932-1772275
AAEL014881	14846	supercont1.1322: 35233-39408
AAEL014881	14847	supercont1.1322: 58633-80799
AAEL014893	14877	supercont1.1327: 48013-80984
AAEL004878	14919	supercont1.133: 312510-325364
AAEL004878	14920	supercont1.133: 333849-365750
AAEL004881	14921	supercont1.133: 373047-373388
AAEL004872	14928	supercont1.133: 445520-450336
AAEL004881	14940	supercont1.133: 583489-591586
AAEL004877	14941	supercont1.133: 611401-616987
AAEL004876	14964	supercont1.133: 794813-795414
AAEL004869	15011	supercont1.133: 1269778-1270915
AAEL004884	15019	supercont1.133: 1312511-1323091
AAEL004865	15033	supercont1.133: 1454734-1458810
AAEL004865	15036	supercont1.133: 1470666-1478269
AAEL014902	15130	supercont1.1332: 34867-44917
AAEL014909	15147	supercont1.1334: 86921-88533
AAEL004911	15253	supercont1.134: 731462-734015
AAEL004911	15254	supercont1.134: 746564-747886
AAEL004910	15258	supercont1.134: 777989-779082
AAEL004896	15281	supercont1.134: 924096-924111
AAEL017117	15359	supercont1.134: 1752920-1787572
AAEL004904	15360	supercont1.134: 1815397-1841380
AAEL004897	15361	supercont1.134: 1846224-1847794
AAEL014931	15422	supercont1.1345: 49428-54146
AAEL004922	15429	supercont1.135: 30229-30787
AAEL004929	15465	supercont1.135: 544769-551864
AAEL004930	15488	supercont1.135: 950956-955132
AAEL016998	15502	supercont1.135: 1019530-1025548
AAEL016998	15503	supercont1.135: 1029293-1029834
AAEL004928	15626	supercont1.135: 1974465-1986301
AAEL004931	15633	supercont1.135: 2019768-2025687
AAEL004919	15637	supercont1.135: 2066343-2068450
AAEL004935	15639	supercont1.135: 2077495-2082477
AAEL014947	15669	supercont1.1351: 8190-19221
AAEL014957	15733	supercont1.1359: 63847-65797
AAEL017013	15753	supercont1.136: 143705-151292
AAEL004945	15755	supercont1.136: 184767-187709
AAEL004960	15814	supercont1.136: 759979-772110
AAEL004941	15818	supercont1.136: 820128-830175
AAEL004957	15833	supercont1.136: 938030-940072
AAEL004946	15864	supercont1.136: 1196497-1200691
AAEL004951	15880	supercont1.136: 1322366-1329872
AAEL017398	15953	supercont1.136: 1855719-1869329
AAEL004981	16094	supercont1.137: 646658-650231
AAEL004983	16107	supercont1.137: 773432-778780
AAEL004983	16108	supercont1.137: 788177-789508
AAEL004982	16130	supercont1.137: 962981-963526
AAEL004982	16131	supercont1.137: 968294-974940
AAEL004982	16132	supercont1.137: 976731-979621
AAEL004978	16144	supercont1.137: 1067409-1067613
AAEL004978	16149	supercont1.137: 1093400-1099009
AAEL004989	16170	supercont1.137: 1236021-1241697
AAEL004973	16173	supercont1.137: 1252790-1260350
AAEL004984	16177	supercont1.137: 1291666-1294728
AAEL004984	16178	supercont1.137: 1297506-1298730
AAEL004991	16191	supercont1.137: 1449315-1449856
AAEL018103	16197	supercont1.137: 1478194-1482888
AAEL004980	16213	supercont1.137: 1630844-1633787
AAEL004992	16250	supercont1.137: 1972255-1996576
AAEL014967	16285	supercont1.1371: 37055-92557
AAEL018280	16290	supercont1.1372: 21787-26601
AAEL018280	16291	supercont1.1372: 43213-48889
AAEL018280	16292	supercont1.1372: 60759-66142
AAEL014975	16326	supercont1.1376: 25655-55069
AAEL014976	16327	supercont1.1376: 119402-121237
AAEL014979	16339	supercont1.1378: 160932-161028
AAEL005004	16450	supercont1.138: 1344996-1351681
AAEL005011	16459	supercont1.138: 1462115-1470678
AAEL014981	16545	supercont1.1380: 25126-27187
AAEL014981	16546	supercont1.1380: 34444-34653
AAEL014988	16552	supercont1.1381: 80547-145636
AAEL014987	16553	supercont1.1381: 147587-157584
AAEL014992	16565	supercont1.1383: 29115-30719
AAEL014990	16566	supercont1.1383: 64991-102864
AAEL014998	16598	supercont1.1389: 73847-82899
AAEL005021	16619	supercont1.139: 357190-357361
AAEL005025	16630	supercont1.139: 467165-467172
AAEL005022	16650	supercont1.139: 694626-703707
AAEL005026	16691	supercont1.139: 1169184-1176427
AAEL005030	16696	supercont1.139: 1252972-1267745
AAEL018104	16697	supercont1.139: 1304456-1319060
AAEL005014	16700	supercont1.139: 1344709-1352401
AAEL005032	16778	supercont1.139: 2176185-2178177
AAEL015001	16788	supercont1.1393: 45610-50879
AAEL015011	16794	supercont1.1396: 65524-71527
AAEL015010	16795	supercont1.1396: 83470-113093
AAEL000714	16840	supercont1.14: 339211-341815
AAEL000685	16846	supercont1.14: 410751-420091
AAEL000683	16847	supercont1.14: 423726-434714
AAEL000683	16849	supercont1.14: 448095-449907
AAEL000719	16870	supercont1.14: 645136-645220
AAEL000699	16879	supercont1.14: 711053-721239
AAEL000704	16910	supercont1.14: 1005347-1020341
AAEL000704	16915	supercont1.14: 1057209-1061810
AAEL000681	16990	supercont1.14: 1834962-1847969
AAEL000715	16991	supercont1.14: 1858258-1858292
AAEL000695	17064	supercont1.14: 2921371-2925979
AAEL000691	17113	supercont1.14: 3386447-3394043
AAEL005085	17220	supercont1.140: 41797-192042
AAEL005082	17221	supercont1.140: 195834-196294
AAEL005082	17222	supercont1.140: 214265-223123
AAEL005082	17223	supercont1.140: 232221-239220
AAEL005082	17224	supercont1.140: 244994-249345
AAEL005082	17225	supercont1.140: 263971-264586
AAEL005074	17259	supercont1.140: 1012198-1020195
AAEL005080	17260	supercont1.140: 1035535-1050288
AAEL005072	17284	supercont1.140: 1523197-1553571
AAEL005055	17303	supercont1.140: 1829027-1832168
AAEL018331	17304	supercont1.140: 1937038-1953671
AAEL005073	17310	supercont1.140: 2091783-2102060
AAEL005079	17311	supercont1.140: 2105693-2107954
AAEL005084	17318	supercont1.140: 2201954-2219991
AAEL015015	17327	supercont1.1400: 29087-36053
AAEL005099	17449	supercont1.141: 817475-827109
AAEL005092	17454	supercont1.141: 850926-855112
AAEL005096	17539	supercont1.141: 2099498-2110449
AAEL015035	17543	supercont1.1411: 2439-26297
AAEL015041	17565	supercont1.1414: 65283-76084
AAEL005113	17605	supercont1.142: 496498-499583
AAEL005101	17609	supercont1.142: 549531-555063
AAEL005109	17629	supercont1.142: 698929-709355
AAEL005120	17632	supercont1.142: 745038-745404
AAEL016991	17643	supercont1.142: 851157-869776
AAEL005128	17728	supercont1.142: 2138306-2156750
AAEL005128	17729	supercont1.142: 2158462-2166734
AAEL017303	17782	supercont1.143: 41376-46375
AAEL017303	17783	supercont1.143: 50244-55808
AAEL005147	17814	supercont1.143: 346882-352602
AAEL005130	17885	supercont1.143: 1005185-1007703
AAEL005145	17886	supercont1.143: 1012357-1026829
AAEL018332	17964	supercont1.143: 1745153-1754516
AAEL015057	18020	supercont1.1433: 43794-70437
AAEL005166	18086	supercont1.144: 104430-115792
AAEL005160	18135	supercont1.144: 574969-575732
AAEL005156	18163	supercont1.144: 766164-780260
AAEL005155	18164	supercont1.144: 814873-821545
AAEL005164	18210	supercont1.144: 1475641-1482865
AAEL015070	18307	supercont1.1446: 33670-36928
AAEL015070	18308	supercont1.1446: 70785-80963
AAEL005181	18365	supercont1.145: 685879-687681
AAEL005204	18395	supercont1.145: 1075105-1080853
AAEL005174	18423	supercont1.145: 1360600-1361287
AAEL005188	18431	supercont1.145: 1466919-1470715
AAEL005197	18473	supercont1.145: 1780266-1782768
AAEL005206	18485	supercont1.145: 1869882-1870548
AAEL005206	18486	supercont1.145: 1874377-1876075
AAEL005193	18499	supercont1.145: 1934083-1938064
AAEL015073	18537	supercont1.1453: 26086-40639
AAEL015076	18542	supercont1.1457: 21493-26728
AAEL005230	18653	supercont1.146: 1044121-1044559
AAEL005227	18655	supercont1.146: 1057148-1058831
AAEL005234	18675	supercont1.146: 1236240-1240868
AAEL005236	18733	supercont1.146: 1641632-1644506
AAEL017116	18734	supercont1.146: 1650397-1657047
AAEL005214	18744	supercont1.146: 1707656-1714437
AAEL005238	18760	supercont1.146: 1836560-1836649
AAEL015077	18824	supercont1.1462: 62393-72361
AAEL015082	18825	supercont1.1463: 4549-7448
AAEL015082	18826	supercont1.1463: 10394-16526
AAEL015081	18828	supercont1.1463: 69189-69582
AAEL005247	18873	supercont1.147: 152483-154457
AAEL005245	18948	supercont1.147: 750244-751930
AAEL018334	19002	supercont1.147: 1165409-1169539
AAEL018334	19003	supercont1.147: 1173615-1173619
AAEL018334	19004	supercont1.147: 1175526-1180893
AAEL005243	19069	supercont1.147: 1734819-1734984
AAEL015090	19113	supercont1.1470: 6980-7612
AAEL015091	19114	supercont1.1470: 24975-31545
AAEL005274	19143	supercont1.148: 24942-27642
AAEL005257	19175	supercont1.148: 392151-407136
AAEL005255	19185	supercont1.148: 568979-577754
AAEL005272	19290	supercont1.148: 1727236-1730330
AAEL005270	19293	supercont1.148: 1750350-1751805
AAEL005269	19307	supercont1.148: 1844874-1850803
AAEL005261	19318	supercont1.148: 1928263-1930672
AAEL005261	19319	supercont1.148: 1938989-1939746
AAEL005271	19332	supercont1.148: 2087428-2089121
AAEL005285	19378	supercont1.149: 4528-8229
AAEL005285	19379	supercont1.149: 12381-23027
AAEL005285	19380	supercont1.149: 26096-31235
AAEL005284	19585	supercont1.149: 1907545-1907895
AAEL015111	19616	supercont1.1490: 20305-21402
AAEL000741	19666	supercont1.15: 112445-114254
AAEL000730	19700	supercont1.15: 446925-456734
AAEL000747	19741	supercont1.15: 701835-708456
AAEL000744	19748	supercont1.15: 748563-754305
AAEL000744	19749	supercont1.15: 759362-766636
AAEL000744	19750	supercont1.15: 770285-770800
AAEL000738	19763	supercont1.15: 852930-857576
AAEL000723	19788	supercont1.15: 1141387-1148936
AAEL000729	19836	supercont1.15: 1647121-1653647
AAEL000750	20037	supercont1.15: 3982022-3985990
AAEL000750	20038	supercont1.15: 3994908-4008443
AAEL018121	20080	supercont1.15: 4314709-4316151
AAEL005291	20089	supercont1.150: 136004-137346
AAEL005304	20106	supercont1.150: 335160-335503
AAEL005304	20111	supercont1.150: 487943-501479
AAEL005290	20117	supercont1.150: 624709-627263
AAEL005309	20119	supercont1.150: 644884-647610
AAEL005303	20181	supercont1.150: 1607267-1607924
AAEL005293	20199	supercont1.150: 1760527-1760915
AAEL005305	20204	supercont1.150: 1827972-1828147
AAEL015120	20225	supercont1.1501: 22178-25841
AAEL005339	20260	supercont1.151: 111849-112148
AAEL005330	20261	supercont1.151: 118369-118728
AAEL005330	20262	supercont1.151: 129892-133001
AAEL005330	20268	supercont1.151: 156487-160165
AAEL005330	20269	supercont1.151: 163425-171476
AAEL005336	20273	supercont1.151: 193044-196102
AAEL005328	20279	supercont1.151: 265312-271343
AAEL005313	20292	supercont1.151: 351342-352580
AAEL005316	20294	supercont1.151: 394834-404410
AAEL005338	20303	supercont1.151: 502082-514180
AAEL005338	20304	supercont1.151: 515195-515596
AAEL005323	20326	supercont1.151: 809788-819673
AAEL005323	20327	supercont1.151: 828913-836516
AAEL005329	20361	supercont1.151: 1307029-1326394
AAEL005312	20363	supercont1.151: 1363357-1384605
AAEL005326	20364	supercont1.151: 1395066-1404823
AAEL015139	20415	supercont1.1514: 40507-46917
AAEL005368	20519	supercont1.152: 677630-697046
AAEL005347	20524	supercont1.152: 731186-732136
AAEL005363	20582	supercont1.152: 1151341-1155796
AAEL005369	20593	supercont1.152: 1263044-1263437
AAEL015154	20709	supercont1.1529: 19514-54904
AAEL005374	20847	supercont1.153: 1749947-1752688
AAEL015156	20854	supercont1.1530: 9902-13608
AAEL015162	20860	supercont1.1533: 23790-31447
AAEL015170	20863	supercont1.1538: 35067-40729
AAEL005391	20870	supercont1.154: 29902-36456
AAEL005391	20871	supercont1.154: 42748-43557
AAEL005390	20874	supercont1.154: 58096-60229
AAEL005395	20878	supercont1.154: 113025-117374
AAEL005381	20898	supercont1.154: 277419-278072
AAEL005381	20899	supercont1.154: 288371-295599
AAEL005396	20919	supercont1.154: 498870-507717
AAEL005392	20982	supercont1.154: 1122572-1130198
AAEL018340	20996	supercont1.154: 1350504-1351772
AAEL005378	21062	supercont1.154: 1937258-1937374
AAEL005378	21063	supercont1.154: 1949986-1950513
AAEL005378	21067	supercont1.154: 1995551-1996573
AAEL015177	21082	supercont1.1546: 14647-20950
AAEL005415	21134	supercont1.155: 501297-505765
AAEL005409	21137	supercont1.155: 524919-525790
AAEL005417	21141	supercont1.155: 557917-566823
AAEL005426	21143	supercont1.155: 580911-587555
AAEL005400	21166	supercont1.155: 824928-826593
AAEL005400	21167	supercont1.155: 848567-857039
AAEL005424	21235	supercont1.155: 1376530-1376675
AAEL005401	21242	supercont1.155: 1473798-1477788
AAEL005432	21324	supercont1.156: 208356-209704
AAEL005437	21343	supercont1.156: 485334-503134
AAEL017015	21368	supercont1.156: 835767-839154
AAEL017005	21411	supercont1.156: 1319465-1328314
AAEL005446	21556	supercont1.157: 452380-453756
AAEL005452	21676	supercont1.157: 1451839-1453807
AAEL005450	21677	supercont1.157: 1465871-1472193
AAEL005458	21688	supercont1.157: 1562495-1563265
AAEL005458	21691	supercont1.157: 1581438-1587075
AAEL005469	21838	supercont1.158: 652717-653266
AAEL005476	21866	supercont1.158: 960559-963518
AAEL005468	21867	supercont1.158: 970262-972211
AAEL005473	21894	supercont1.158: 1153361-1156067
AAEL005473	21895	supercont1.158: 1164756-1164769
AAEL005473	21896	supercont1.158: 1165718-1166727
AAEL005465	21903	supercont1.158: 1233443-1235195
AAEL005479	21937	supercont1.158: 1585314-1603069
AAEL005467	21952	supercont1.158: 1704838-1706025
AAEL005480	21999	supercont1.159: 23265-23715
AAEL005491	22056	supercont1.159: 902164-910457
AAEL005489	22063	supercont1.159: 993787-996923
AAEL005495	22090	supercont1.159: 1257480-1262187
AAEL005492	22122	supercont1.159: 1479767-1487895
AAEL005492	22123	supercont1.159: 1489141-1494159
AAEL005481	22135	supercont1.159: 1633449-1635449
AAEL005485	22143	supercont1.159: 1741328-1746845
AAEL000771	22248	supercont1.16: 577511-581000
AAEL000763	22284	supercont1.16: 994836-998579
AAEL000753	22295	supercont1.16: 1101533-1106332
AAEL000767	22309	supercont1.16: 1191711-1203593
AAEL018128	22341	supercont1.16: 1477729-1481666
AAEL000758	22363	supercont1.16: 1647013-1653619
AAEL000781	22366	supercont1.16: 1670172-1684798
AAEL000781	22372	supercont1.16: 1727218-1728774
AAEL000788	22374	supercont1.16: 1744825-1754097
AAEL000788	22375	supercont1.16: 1755796-1755898
AAEL000788	22379	supercont1.16: 1784337-1784681
AAEL000791	22596	supercont1.16: 3760452-3762885
AAEL000794	22601	supercont1.16: 3799068-3814750
AAEL000785	22602	supercont1.16: 3823742-3832210
AAEL000770	22604	supercont1.16: 3838030-3839345
AAEL000764	22614	supercont1.16: 3932838-3934722
AAEL005500	22674	supercont1.160: 189710-195063
AAEL005507	22707	supercont1.160: 436651-440410
AAEL005508	22757	supercont1.160: 791191-793089
AAEL005498	22802	supercont1.160: 1259131-1260026
AAEL005499	22813	supercont1.160: 1362654-1364542
AAEL005499	22819	supercont1.160: 1398139-1402073
AAEL005513	22896	supercont1.160: 2287289-2293882
AAEL005530	22942	supercont1.161: 217129-231075
AAEL005527	22954	supercont1.161: 343001-348263
AAEL005527	22958	supercont1.161: 366173-368601
AAEL018059	22977	supercont1.161: 545485-545984
AAEL005519	23000	supercont1.161: 804220-808972
AAEL017268	23107	supercont1.162: 202307-203747
AAEL005534	23111	supercont1.162: 511332-516112
AAEL005534	23112	supercont1.162: 519673-520081
AAEL017053	23119	supercont1.162: 576134-582614
AAEL005533	23123	supercont1.162: 721454-734803
AAEL005560	23286	supercont1.163: 53647-56008
AAEL005574	23339	supercont1.163: 394859-414147
AAEL005579	23356	supercont1.163: 673501-685785
AAEL005578	23359	supercont1.163: 737416-756334
AAEL005564	23360	supercont1.163: 759504-767436
AAEL018343	23388	supercont1.163: 1049652-1067905
AAEL005566	23458	supercont1.163: 1736392-1741766
AAEL005587	23472	supercont1.163: 1832874-1841535
AAEL005557	23473	supercont1.163: 1851280-1855182
AAEL005570	23478	supercont1.163: 1894901-1895413
AAEL005589	23489	supercont1.163: 1985861-1985974
AAEL005563	23490	supercont1.163: 1994520-1995266
AAEL015235	23510	supercont1.1635: 50793-53966
AAEL005617	23544	supercont1.164: 111281-121899
AAEL005605	23554	supercont1.164: 192261-197489
AAEL005596	23574	supercont1.164: 361223-364231
AAEL005594	23579	supercont1.164: 403016-403408
AAEL005595	23630	supercont1.164: 746898-751315
AAEL005595	23636	supercont1.164: 782692-783478
AAEL005612	23677	supercont1.164: 1605808-1606349
AAEL015242	23749	supercont1.1647: 12089-13597
AAEL005624	23788	supercont1.165: 233082-235645
AAEL005619	23858	supercont1.165: 946960-951384
AAEL005633	24007	supercont1.166: 536270-556086
AAEL005635	24087	supercont1.166: 1462519-1473659
AAEL005627	24111	supercont1.166: 1767103-1771650
AAEL015252	24132	supercont1.1666: 4931-9921
AAEL015255	24135	supercont1.1667: 3707-5743
AAEL005642	24195	supercont1.167: 558882-569396
AAEL015263	24314	supercont1.1678: 9007-12711
AAEL015263	24315	supercont1.1678: 18277-27542
AAEL018346	24405	supercont1.168: 854322-861394
AAEL005653	24429	supercont1.168: 1037928-1041929
AAEL005655	24447	supercont1.168: 1173592-1185584
AAEL005656	24452	supercont1.168: 1218648-1225904
AAEL005661	24512	supercont1.168: 1800539-1806465
AAEL005665	24557	supercont1.169: 319677-319951
AAEL005664	24568	supercont1.169: 483009-490289
AAEL005676	24580	supercont1.169: 637207-637341
AAEL005669	24582	supercont1.169: 690465-714044
AAEL005667	24651	supercont1.169: 1458885-1464598
AAEL005667	24655	supercont1.169: 1496906-1497690
AAEL015275	24732	supercont1.1695: 14137-25346
AAEL000838	24790	supercont1.17: 679121-679214
AAEL000807	24825	supercont1.17: 1022771-1030446
AAEL000825	24839	supercont1.17: 1214626-1215977
AAEL000815	24867	supercont1.17: 1423193-1423212
AAEL000815	24868	supercont1.17: 1435237-1435764
AAEL000817	24871	supercont1.17: 1464331-1468371
AAEL000817	24872	supercont1.17: 1477392-1477597
AAEL018135	24885	supercont1.17: 1685153-1692608
AAEL000805	24941	supercont1.17: 2354462-2368768
AAEL000805	24942	supercont1.17: 2370778-2370854
AAEL000832	24980	supercont1.17: 2688687-2689320
AAEL000840	25023	supercont1.17: 3569753-3576613
AAEL000812	25032	supercont1.17: 3711296-3720276
AAEL000812	25033	supercont1.17: 3729516-3736313
AAEL000851	25034	supercont1.17: 3742029-3744986
AAEL005707	25090	supercont1.170: 34332-40722
AAEL005705	25119	supercont1.170: 314407-327270
AAEL005686	25126	supercont1.170: 376844-380499
AAEL005695	25148	supercont1.170: 558506-564407
AAEL005695	25149	supercont1.170: 569901-570298
AAEL005680	25194	supercont1.170: 940261-944820
AAEL005697	25204	supercont1.170: 1137968-1139928
AAEL005698	25217	supercont1.170: 1410618-1410995
AAEL005698	25218	supercont1.170: 1413780-1416581
AAEL005699	25267	supercont1.170: 1930554-1932511
AAEL015285	25292	supercont1.1707: 68307-68573
AAEL005720	25485	supercont1.171: 1567895-1568910
AAEL005712	25500	supercont1.171: 1676428-1685336
AAEL005712	25501	supercont1.171: 1688285-1692485
AAEL005718	25512	supercont1.171: 1860086-1865298
AAEL005716	25521	supercont1.171: 1934345-1940303
AAEL005736	25631	supercont1.172: 881608-882238
AAEL005733	25667	supercont1.172: 1174819-1174988
AAEL005737	25673	supercont1.172: 1196411-1197937
AAEL005734	25719	supercont1.172: 1582730-1595777
AAEL005741	25742	supercont1.172: 1818289-1820884
AAEL005740	25775	supercont1.172: 2042367-2043092
AAEL005740	25776	supercont1.172: 2077272-2082698
AAEL005754	25876	supercont1.173: 833514-844240
AAEL005754	25877	supercont1.173: 849939-856362
AAEL005765	25896	supercont1.173: 1090925-1096132
AAEL005751	25957	supercont1.173: 1684659-1697848
AAEL005775	25998	supercont1.174: 125062-130781
AAEL005776	26028	supercont1.174: 357298-370627
AAEL005776	26029	supercont1.174: 382713-385669
AAEL005779	26047	supercont1.174: 509376-535288
AAEL005778	26079	supercont1.174: 827709-829359
AAEL005788	26082	supercont1.174: 847909-855201
AAEL005790	26098	supercont1.174: 1046270-1053642
AAEL005787	26106	supercont1.174: 1131108-1134493
AAEL005774	26168	supercont1.174: 1767282-1780868
AAEL015296	26191	supercont1.1742: 4755-5467
AAEL015296	26192	supercont1.1742: 12702-15778
AAEL015296	26193	supercont1.1742: 17372-18307
AAEL005809	26203	supercont1.175: 32640-44330
AAEL005797	26204	supercont1.175: 83821-89084
AAEL005795	26209	supercont1.175: 157917-163053
AAEL017045	26216	supercont1.175: 379962-411895
AAEL005811	26222	supercont1.175: 499691-505803
AAEL005811	26223	supercont1.175: 511785-513916
AAEL005822	26236	supercont1.175: 624501-632925
AAEL005813	26291	supercont1.175: 1383003-1384070
AAEL005814	26305	supercont1.175: 1551235-1551881
AAEL005814	26310	supercont1.175: 1578816-1580721
AAEL005799	26336	supercont1.175: 1741795-1750152
AAEL005819	26337	supercont1.175: 1752122-1762010
AAEL005807	26343	supercont1.175: 1796393-1796696
AAEL005806	26351	supercont1.175: 1890129-1895944
AAEL005791	26355	supercont1.175: 1979122-1981730
AAEL005835	26379	supercont1.176: 48330-49282
AAEL005826	26387	supercont1.176: 225232-230416
AAEL005826	26388	supercont1.176: 237015-264493
AAEL005832	26399	supercont1.176: 357904-379947
AAEL005833	26400	supercont1.176: 433561-443644
AAEL005827	26441	supercont1.176: 752718-756677
AAEL005827	26443	supercont1.176: 768308-786216
AAEL005870	26596	supercont1.177: 117849-123447
AAEL005848	26597	supercont1.177: 127670-132321
AAEL005858	26608	supercont1.177: 187535-189708
AAEL005854	26670	supercont1.177: 634267-642130
AAEL005847	26704	supercont1.177: 959198-963460
AAEL005847	26705	supercont1.177: 968584-968897
AAEL005850	26783	supercont1.177: 1525622-1528826
AAEL018354	26823	supercont1.177: 1828253-1834057
AAEL018354	26826	supercont1.177: 1860835-1870443
AAEL015307	26858	supercont1.1777: 15449-44401
AAEL005881	26889	supercont1.178: 270442-283834
AAEL005879	26966	supercont1.178: 1006623-1007115
AAEL005882	26972	supercont1.178: 1052333-1058129
AAEL005875	26980	supercont1.178: 1140444-1148463
AAEL005894	26992	supercont1.178: 1247673-1253104
AAEL005877	27033	supercont1.178: 1633264-1635418
AAEL016970	27080	supercont1.1782: 41281-43329
AAEL005898	27105	supercont1.179: 166233-174921
AAEL005895	27106	supercont1.179: 178639-184383
AAEL005895	27118	supercont1.179: 269544-274026
AAEL005913	27247	supercont1.179: 1345498-1352145
AAEL005902	27255	supercont1.179: 1386761-1388139
AAEL005908	27266	supercont1.179: 1483619-1486954
AAEL015316	27322	supercont1.1791: 5518-33792
AAEL015320	27327	supercont1.1796: 5490-8219
AAEL000903	27378	supercont1.18: 413929-414208
AAEL000867	27382	supercont1.18: 433624-438904
AAEL000871	27396	supercont1.18: 604018-606150
AAEL000858	27420	supercont1.18: 848827-854320
AAEL000861	27424	supercont1.18: 891496-902515
AAEL000866	27434	supercont1.18: 1026287-1026979
AAEL000886	27435	supercont1.18: 1056104-1088489
AAEL000908	27441	supercont1.18: 1150120-1157386
AAEL000908	27443	supercont1.18: 1171018-1182320
AAEL000868	27460	supercont1.18: 1364192-1365089
AAEL000892	27462	supercont1.18: 1375495-1389757
AAEL000884	27496	supercont1.18: 1888977-1904080
AAEL000879	27642	supercont1.18: 3456105-3464018
AAEL005922	27747	supercont1.180: 322427-323223
AAEL005923	27748	supercont1.180: 325393-333138
AAEL005938	27749	supercont1.180: 337132-349283
AAEL005920	27753	supercont1.180: 400151-405850
AAEL005920	27755	supercont1.180: 421006-426210
AAEL005930	27761	supercont1.180: 472225-475897
AAEL005930	27762	supercont1.180: 479804-484947
AAEL005930	27763	supercont1.180: 490102-492455
AAEL005936	27772	supercont1.180: 577005-579983
AAEL005918	27784	supercont1.180: 682626-686842
AAEL005933	27886	supercont1.180: 1650470-1661912
AAEL015322	27925	supercont1.1806: 8544-20626
AAEL005945	27936	supercont1.181: 307121-322989
AAEL005956	28200	supercont1.182: 893928-905310
AAEL005963	28203	supercont1.182: 926360-932868
AAEL005957	28237	supercont1.182: 1199056-1199895
AAEL005957	28238	supercont1.182: 1203978-1205133
AAEL005960	28256	supercont1.182: 1351469-1356297
AAEL005958	28292	supercont1.182: 1912125-1912154
AAEL005970	28294	supercont1.182: 1918759-1924682
AAEL005970	28295	supercont1.182: 1928820-1937053
AAEL005986	28323	supercont1.183: 267849-273184
AAEL005980	28371	supercont1.183: 756444-761275
AAEL005980	28384	supercont1.183: 847216-853270
AAEL005985	28417	supercont1.183: 1119741-1123263
AAEL005983	28474	supercont1.183: 1663390-1668482
AAEL005983	28477	supercont1.183: 1718795-1719556
AAEL005993	28672	supercont1.184: 1403321-1417439
AAEL006002	28877	supercont1.185: 1365015-1370883
AAEL006001	28883	supercont1.185: 1406254-1411151
AAEL006019	28950	supercont1.186: 20625-25724
AAEL006019	28954	supercont1.186: 107275-107924
AAEL006019	28957	supercont1.186: 138660-144865
AAEL006034	28982	supercont1.186: 399857-402992
AAEL006023	28989	supercont1.186: 520265-534477
AAEL006037	29015	supercont1.186: 806414-813874
AAEL017454	29029	supercont1.186: 988864-997030
AAEL006040	29069	supercont1.186: 1375541-1381815
AAEL006043	29089	supercont1.186: 1622589-1635404
AAEL006043	29090	supercont1.186: 1637782-1642320
AAEL006028	29095	supercont1.186: 1709592-1720391
AAEL006042	29096	supercont1.186: 1725788-1727545
AAEL006042	29097	supercont1.186: 1731399-1735867
AAEL006056	29155	supercont1.187: 101783-109427
AAEL006056	29156	supercont1.187: 117023-120226
AAEL006056	29166	supercont1.187: 202235-204684
AAEL006055	29229	supercont1.187: 633838-634582
AAEL006052	29248	supercont1.187: 800571-806966
AAEL006085	29342	supercont1.188: 190129-196611
AAEL006073	29439	supercont1.188: 1082916-1091484
AAEL006087	29448	supercont1.188: 1153600-1158551
AAEL006066	29460	supercont1.188: 1257308-1258115
AAEL006064	29485	supercont1.188: 1447077-1451687
AAEL006064	29486	supercont1.188: 1464643-1465014
AAEL006084	29530	supercont1.188: 1806251-1808998
AAEL006083	29539	supercont1.188: 1875707-1888993
AAEL006107	29558	supercont1.189: 66063-66101
AAEL006103	29624	supercont1.189: 2054778-2055077
AAEL018145	29672	supercont1.19: 188269-194845
AAEL000964	29681	supercont1.19: 246631-248947
AAEL000944	29686	supercont1.19: 278484-279241
AAEL000943	29714	supercont1.19: 486180-489170
AAEL000961	29716	supercont1.19: 497280-512654
AAEL000970	29722	supercont1.19: 558029-558451
AAEL000956	29748	supercont1.19: 776147-788133
AAEL000956	29751	supercont1.19: 800232-806164
AAEL000931	29797	supercont1.19: 1307951-1308463
AAEL000948	29862	supercont1.19: 2483134-2500129
AAEL000971	29935	supercont1.19: 3416509-3418334
AAEL000971	29936	supercont1.19: 3438290-3438342
AAEL000973	29956	supercont1.19: 3621033-3624737
AAEL000939	29967	supercont1.19: 3782634-3788003
AAEL006114	30053	supercont1.190: 416770-421395
AAEL006116	30132	supercont1.190: 1407768-1408146
AAEL006116	30133	supercont1.190: 1410794-1410807
AAEL006113	30141	supercont1.190: 1462395-1473022
AAEL006113	30143	supercont1.190: 1487909-1488929
AAEL006110	30180	supercont1.190: 1807456-1817036
AAEL017208	30220	supercont1.191: 260817-267951
AAEL006139	30235	supercont1.191: 439750-442190
AAEL006145	30244	supercont1.191: 557718-564002
AAEL006152	30251	supercont1.191: 603773-613301
AAEL006149	30252	supercont1.191: 643038-650001
AAEL006144	30337	supercont1.191: 1331788-1331895
AAEL006143	30350	supercont1.191: 1509586-1509639
AAEL006136	30361	supercont1.191: 1572829-1573830
AAEL006131	30365	supercont1.191: 1619883-1620166
AAEL006160	30421	supercont1.192: 248957-249401
AAEL006167	30472	supercont1.192: 737895-742802
AAEL018112	30531	supercont1.192: 1268876-1270607
AAEL006177	30618	supercont1.193: 108911-114326
AAEL006185	30677	supercont1.193: 587821-595119
AAEL006185	30679	supercont1.193: 619074-622743
AAEL018113	30761	supercont1.193: 1381335-1396362
AAEL006176	30762	supercont1.193: 1435259-1465249
AAEL006199	30820	supercont1.194: 170761-186118
AAEL006196	30830	supercont1.194: 308185-310959
AAEL006208	30833	supercont1.194: 334253-340583
AAEL006209	30847	supercont1.194: 458059-461838
AAEL006191	30849	supercont1.194: 476979-485372
AAEL006190	30946	supercont1.194: 1756250-1758398
AAEL006190	30947	supercont1.194: 1763303-1764370
AAEL006207	30948	supercont1.194: 1778720-1779671
AAEL006211	31007	supercont1.195: 380868-383171
AAEL006227	31009	supercont1.195: 389736-393105
AAEL006227	31010	supercont1.195: 399772-401371
AAEL006219	31033	supercont1.195: 593851-597949
AAEL006232	31131	supercont1.196: 242966-259267
AAEL018050	31135	supercont1.196: 299543-300820
AAEL018047	31137	supercont1.196: 308993-309955
AAEL006234	31149	supercont1.196: 440558-441434
AAEL006242	31180	supercont1.196: 811738-822781
AAEL006231	31203	supercont1.196: 1036859-1042810
AAEL006244	31212	supercont1.196: 1133036-1137497
AAEL006235	31229	supercont1.196: 1246739-1247101
AAEL006257	31334	supercont1.197: 218574-222094
AAEL006254	31392	supercont1.197: 797305-804703
AAEL015379	31494	supercont1.1973: 10605-12383
AAEL006276	31495	supercont1.198: 3394-8759
AAEL006283	31521	supercont1.198: 212027-221807
AAEL018114	31551	supercont1.198: 463763-472413
AAEL006277	31630	supercont1.198: 1029925-1036021
AAEL006279	31636	supercont1.198: 1082479-1089394
AAEL018115	31644	supercont1.198: 1131294-1139091
AAEL018115	31652	supercont1.198: 1213694-1220691
AAEL018115	31679	supercont1.198: 1415649-1424834
AAEL006294	31849	supercont1.199: 1015059-1015601
AAEL006291	31860	supercont1.199: 1235545-1235815
AAEL006305	31888	supercont1.199: 1811967-1821087
AAEL000121	31908	supercont1.2: 95996-101325
AAEL000121	31911	supercont1.2: 122348-130789
AAEL000128	31925	supercont1.2: 228985-232856
AAEL000139	31970	supercont1.2: 652909-665329
AAEL000144	32016	supercont1.2: 1087978-1153971
AAEL000156	32058	supercont1.2: 1450083-1461370
AAEL000143	32184	supercont1.2: 2501737-2510718
AAEL000132	32374	supercont1.2: 4948393-4958626
AAEL000106	32379	supercont1.2: 5009486-5012211
AAEL000106	32380	supercont1.2: 5019316-5021382
AAEL000154	32390	supercont1.2: 5085916-5086008
AAEL000109	32398	supercont1.2: 5155823-5159509
AAEL000138	32447	supercont1.2: 5523843-5532374
AAEL000136	32449	supercont1.2: 5540818-5546222
AAEL000107	32458	supercont1.2: 5610990-5612544
AAEL000122	32468	supercont1.2: 5690072-5691415
AAEL001007	32692	supercont1.20: 2473463-2473926
AAEL000986	32724	supercont1.20: 2787529-2800478
AAEL000981	32726	supercont1.20: 2806598-2812030
AAEL000996	32729	supercont1.20: 2839769-2843721
AAEL000978	32730	supercont1.20: 2874298-2874366
AAEL016982	32805	supercont1.20: 3691525-3696589
AAEL006307	32824	supercont1.200: 150624-159329
AAEL006308	32828	supercont1.200: 194825-195713
AAEL006308	32829	supercont1.200: 205552-206207
AAEL006310	32890	supercont1.200: 889866-894925
AAEL006320	32897	supercont1.200: 953917-967067
AAEL006320	32903	supercont1.200: 1006757-1012187
AAEL006309	32933	supercont1.200: 1364723-1379677
AAEL006321	32943	supercont1.200: 1487128-1487345
AAEL006323	32948	supercont1.200: 1524686-1528743
AAEL006333	33001	supercont1.201: 223036-294213
AAEL006343	33114	supercont1.201: 1335048-1338589
AAEL018118	33118	supercont1.201: 1401930-1404271
AAEL006352	33126	supercont1.201: 1517999-1529075
AAEL006337	33129	supercont1.201: 1563302-1565478
AAEL006328	33132	supercont1.201: 1586395-1599562
AAEL006363	33199	supercont1.202: 865026-867876
AAEL006372	33202	supercont1.202: 915363-945408
AAEL006362	33229	supercont1.202: 1483715-1486885
AAEL006373	33252	supercont1.202: 1667156-1669157
AAEL006394	33315	supercont1.203: 327209-327545
AAEL006393	33459	supercont1.203: 1491099-1492288
AAEL006396	33465	supercont1.203: 1527966-1528615
AAEL015398	33512	supercont1.2039: 7937-10284
AAEL006417	33543	supercont1.204: 324889-343303
AAEL006420	33583	supercont1.204: 739631-742365
AAEL006400	33686	supercont1.204: 1482926-1483079
AAEL006412	33688	supercont1.204: 1513720-1518959
AAEL006412	33689	supercont1.204: 1524258-1530365
AAEL006404	33711	supercont1.204: 1708685-1708756
AAEL006442	33730	supercont1.205: 136075-143967
AAEL017266	33742	supercont1.205: 261939-274239
AAEL006446	33760	supercont1.205: 406232-417085
AAEL006436	33763	supercont1.205: 473454-473668
AAEL006432	33790	supercont1.205: 699906-701266
AAEL006438	33848	supercont1.205: 1245191-1253751
AAEL006447	33854	supercont1.205: 1345754-1346103
AAEL006474	33919	supercont1.206: 22985-26884
AAEL006454	33923	supercont1.206: 51082-63022
AAEL006472	33931	supercont1.206: 112310-114303
AAEL006472	33935	supercont1.206: 158527-168634
AAEL006467	33981	supercont1.206: 481373-482328
AAEL006455	34002	supercont1.206: 646183-651788
AAEL006456	34091	supercont1.206: 1568678-1585382
AAEL006504	34360	supercont1.208: 424832-427418
AAEL006487	34381	supercont1.208: 674492-675669
AAEL006487	34382	supercont1.208: 685333-690720
AAEL006488	34451	supercont1.208: 1247775-1247946
AAEL018051	34491	supercont1.208: 1639524-1646117
AAEL006498	34503	supercont1.208: 1716390-1724359
AAEL006510	34575	supercont1.209: 504567-506593
AAEL006525	34580	supercont1.209: 558374-571693
AAEL006516	34604	supercont1.209: 783301-786893
AAEL006512	34607	supercont1.209: 801481-803015
AAEL006512	34608	supercont1.209: 820251-825253
AAEL006512	34610	supercont1.209: 848336-851825
AAEL018052	34671	supercont1.209: 1331056-1331423
AAEL001041	34738	supercont1.21: 23672-27358
AAEL001018	34791	supercont1.21: 667123-679269
AAEL001032	34909	supercont1.21: 2205168-2217001
AAEL001032	34910	supercont1.21: 2230320-2232814
AAEL001014	34911	supercont1.21: 2244902-2263817
AAEL001049	35020	supercont1.21: 3786254-3787580
AAEL001015	35032	supercont1.21: 3910186-3916396
AAEL006539	35048	supercont1.210: 219561-227261
AAEL006552	35055	supercont1.210: 299407-310297
AAEL006550	35059	supercont1.210: 383141-412484
AAEL006556	35078	supercont1.210: 563141-567970
AAEL017516	35081	supercont1.210: 623613-626198
AAEL017516	35083	supercont1.210: 653136-663012
AAEL006541	35084	supercont1.210: 673206-679872
AAEL006536	35107	supercont1.210: 1025464-1029858
AAEL006566	35123	supercont1.210: 1186583-1189980
AAEL006557	35124	supercont1.210: 1200238-1205040
AAEL006542	35131	supercont1.210: 1315350-1316565
AAEL018119	35160	supercont1.210: 1534055-1543705
AAEL006555	35162	supercont1.210: 1551724-1553984
AAEL006558	35185	supercont1.210: 1998001-2001665
AAEL006575	35229	supercont1.211: 540870-543971
AAEL006584	35240	supercont1.211: 693043-693190
AAEL006573	35261	supercont1.211: 1005806-1006126
AAEL006583	35266	supercont1.211: 1046443-1047600
AAEL006582	35284	supercont1.211: 1210032-1210090
AAEL006581	35307	supercont1.211: 1507997-1511870
AAEL006567	35342	supercont1.211: 1778650-1780662
AAEL006594	35543	supercont1.212: 1453725-1456129
AAEL017457	35544	supercont1.212: 1468980-1478158
AAEL006598	35545	supercont1.212: 1484375-1485225
AAEL006591	35552	supercont1.212: 1799708-1851223
AAEL006609	35567	supercont1.213: 147113-147737
AAEL006618	35583	supercont1.213: 296132-309637
AAEL006610	35586	supercont1.213: 331178-338970
AAEL006602	35591	supercont1.213: 381902-395807
AAEL006605	35593	supercont1.213: 400187-403928
AAEL006604	35621	supercont1.213: 719009-724698
AAEL006601	35627	supercont1.213: 829240-836962
AAEL006623	35636	supercont1.213: 940043-945187
AAEL006615	35642	supercont1.213: 1046398-1047807
AAEL006631	35679	supercont1.213: 1456724-1458920
AAEL006608	35693	supercont1.213: 1625899-1626394
AAEL006636	35724	supercont1.214: 179913-187622
AAEL006632	35776	supercont1.214: 861181-863250
AAEL006644	35898	supercont1.215: 140625-141133
AAEL006650	35921	supercont1.215: 282460-291504
AAEL006650	35922	supercont1.215: 295675-299255
AAEL006641	35960	supercont1.215: 601731-603609
AAEL006655	35962	supercont1.215: 616695-626038
AAEL006655	35964	supercont1.215: 635622-641374
AAEL006653	35987	supercont1.215: 793074-801012
AAEL006649	36082	supercont1.215: 1672021-1672398
AAEL006667	36113	supercont1.216: 126416-129955
AAEL006676	36132	supercont1.216: 273410-281066
AAEL018122	36136	supercont1.216: 332737-334232
AAEL006680	36194	supercont1.216: 730163-730336
AAEL006680	36195	supercont1.216: 741442-742875
AAEL006675	36211	supercont1.216: 920115-920193
AAEL006675	36212	supercont1.216: 921105-922915
AAEL006663	36279	supercont1.216: 1480909-1485900
AAEL006663	36282	supercont1.216: 1513868-1515222
AAEL006689	36420	supercont1.217: 985421-999286
AAEL006692	36422	supercont1.217: 1012554-1014913
AAEL017095	36461	supercont1.217: 1567037-1611703
AAEL006707	36572	supercont1.218: 685784-689701
AAEL006709	36582	supercont1.218: 738319-741249
AAEL006742	36742	supercont1.219: 122252-148711
AAEL006748	36749	supercont1.219: 214409-220812
AAEL006721	36750	supercont1.219: 233745-236114
AAEL006744	36780	supercont1.219: 521558-526436
AAEL006741	36782	supercont1.219: 535622-540187
AAEL006723	36795	supercont1.219: 664357-664569
AAEL006735	36863	supercont1.219: 1296279-1301382
AAEL006736	36874	supercont1.219: 1433541-1433649
AAEL006740	36877	supercont1.219: 1481987-1488402
AAEL006730	36898	supercont1.219: 1740362-1740869
AAEL001099	36917	supercont1.22: 93003-97825
AAEL001080	36923	supercont1.22: 156941-159610
AAEL001066	36932	supercont1.22: 232184-247891
AAEL001079	36933	supercont1.22: 280942-355045
AAEL001055	36934	supercont1.22: 368831-376775
AAEL001056	37047	supercont1.22: 1373677-1375376
AAEL001093	37055	supercont1.22: 1415134-1415977
AAEL001074	37140	supercont1.22: 2860554-2887735
AAEL001061	37144	supercont1.22: 2964060-2986225
AAEL001090	37146	supercont1.22: 3007659-3012609
AAEL001084	37147	supercont1.22: 3051950-3066147
AAEL001068	37148	supercont1.22: 3069825-3086498
AAEL001082	37166	supercont1.22: 3413778-3425707
AAEL001073	37176	supercont1.22: 3652222-3653495
AAEL006769	37274	supercont1.220: 632401-640196
AAEL006763	37277	supercont1.220: 691350-698058
AAEL006790	37395	supercont1.221: 101726-109283
AAEL018030	37417	supercont1.221: 405616-410583
AAEL018123	37463	supercont1.221: 952058-953906
AAEL006783	37501	supercont1.221: 1257508-1262823
AAEL006799	37512	supercont1.221: 1358450-1359152
AAEL006799	37513	supercont1.221: 1362920-1365445
AAEL006791	37535	supercont1.221: 1518458-1531442
AAEL006786	37553	supercont1.221: 1673514-1679729
AAEL006786	37555	supercont1.221: 1691388-1708780
AAEL006823	37580	supercont1.222: 256766-266907
AAEL006825	37581	supercont1.222: 288874-290487
AAEL006818	37610	supercont1.222: 599919-606593
AAEL006817	37645	supercont1.222: 1514118-1516369
AAEL006824	37646	supercont1.222: 1623927-1628760
AAEL006847	37670	supercont1.223: 169357-170695
AAEL006838	37673	supercont1.223: 199434-200695
AAEL006843	37678	supercont1.223: 280868-283538
AAEL018125	37782	supercont1.223: 1484380-1487343
AAEL018125	37792	supercont1.223: 1602051-1606777
AAEL018125	37794	supercont1.223: 1611367-1628113
AAEL006839	37802	supercont1.223: 1680738-1693439
AAEL006875	37810	supercont1.224: 14172-64216
AAEL006858	37832	supercont1.224: 252573-255306
AAEL006864	37833	supercont1.224: 264080-267992
AAEL006863	37846	supercont1.224: 455062-459331
AAEL006860	37947	supercont1.224: 1610000-1619619
AAEL006877	37949	supercont1.224: 1700938-1709872
AAEL006881	38019	supercont1.225: 576966-578767
AAEL006893	38021	supercont1.225: 605752-615073
AAEL006891	38069	supercont1.225: 1107944-1112983
AAEL006891	38073	supercont1.225: 1149635-1158200
AAEL006908	38137	supercont1.226: 81929-83694
AAEL006899	38152	supercont1.226: 403345-409407
AAEL006899	38153	supercont1.226: 414065-414869
AAEL006901	38209	supercont1.226: 992129-992799
AAEL006900	38271	supercont1.226: 1593806-1598632
AAEL006904	38274	supercont1.226: 1679686-1697131
AAEL006911	38329	supercont1.227: 525061-528528
AAEL006922	38343	supercont1.227: 687234-697209
AAEL006910	38344	supercont1.227: 702294-705916
AAEL006913	38347	supercont1.227: 753534-754946
AAEL006925	38474	supercont1.228: 215946-217492
AAEL006929	38511	supercont1.228: 549241-551033
AAEL006932	38570	supercont1.228: 1293852-1303510
AAEL006931	38575	supercont1.228: 1364099-1372043
AAEL006931	38576	supercont1.228: 1396933-1397829
AAEL018126	38620	supercont1.229: 118446-120864
AAEL018126	38621	supercont1.229: 132802-134513
AAEL006957	38656	supercont1.229: 648224-655324
AAEL018127	38660	supercont1.229: 686316-689974
AAEL018127	38661	supercont1.229: 691335-691746
AAEL018054	38678	supercont1.229: 817729-824508
AAEL006951	38710	supercont1.229: 1117088-1122303
AAEL006956	38718	supercont1.229: 1168898-1169701
AAEL006958	38720	supercont1.229: 1185968-1198804
AAEL006949	38732	supercont1.229: 1252562-1260188
AAEL006949	38733	supercont1.229: 1263809-1266513
AAEL006944	38748	supercont1.229: 1383528-1385197
AAEL006955	38800	supercont1.229: 1727602-1730848
AAEL001115	38821	supercont1.23: 43769-44711
AAEL001132	38838	supercont1.23: 173942-194079
AAEL001128	38862	supercont1.23: 384215-398299
AAEL001127	38914	supercont1.23: 932652-936812
AAEL001142	38922	supercont1.23: 994359-997722
AAEL001141	38936	supercont1.23: 1123102-1128480
AAEL001114	38941	supercont1.23: 1156976-1157642
AAEL001149	39053	supercont1.23: 2174965-2192933
AAEL001146	39057	supercont1.23: 2252374-2269749
AAEL001151	39062	supercont1.23: 2324374-2353741
AAEL001112	39114	supercont1.23: 2975270-2987452
AAEL001133	39116	supercont1.23: 3012034-3016351
AAEL001140	39119	supercont1.23: 3075646-3075994
AAEL001139	39120	supercont1.23: 3092485-3103243
AAEL001110	39126	supercont1.23: 3163489-3175236
AAEL001110	39130	supercont1.23: 3195529-3217100
AAEL001123	39132	supercont1.23: 3239229-3259986
AAEL001136	39161	supercont1.23: 3530089-3538197
AAEL006973	39207	supercont1.230: 103716-113529
AAEL006979	39208	supercont1.230: 116035-118089
AAEL006972	39210	supercont1.230: 137562-138314
AAEL006982	39223	supercont1.230: 252213-264030
AAEL006980	39230	supercont1.230: 339279-343090
AAEL006966	39250	supercont1.230: 482769-484040
AAEL006966	39251	supercont1.230: 491504-493460
AAEL006983	39259	supercont1.230: 560360-563155
AAEL006968	39262	supercont1.230: 587573-592793
AAEL006971	39264	supercont1.230: 599354-606934
AAEL006967	39321	supercont1.230: 1170547-1186829
AAEL006987	39417	supercont1.231: 204311-204702
AAEL006985	39424	supercont1.231: 252907-253247
AAEL007015	39436	supercont1.231: 321950-328213
AAEL007000	39448	supercont1.231: 403774-409001
AAEL007016	39471	supercont1.231: 750733-757356
AAEL007016	39472	supercont1.231: 761313-769374
AAEL006984	39475	supercont1.231: 772638-779880
AAEL006989	39478	supercont1.231: 801752-833269
AAEL017986	39500	supercont1.231: 1010992-1019144
AAEL017986	39501	supercont1.231: 1028167-1029053
AAEL007001	39506	supercont1.231: 1065125-1072420
AAEL007019	39510	supercont1.231: 1099972-1104096
AAEL007002	39544	supercont1.231: 1383761-1386654
AAEL006986	39559	supercont1.231: 1504537-1505196
AAEL007007	39572	supercont1.231: 1602988-1603405
AAEL007003	39587	supercont1.231: 1720462-1727908
AAEL007029	39688	supercont1.232: 758116-758253
AAEL007028	39730	supercont1.232: 1162367-1174474
AAEL018130	39775	supercont1.232: 1536061-1543779
AAEL007056	39805	supercont1.233: 59854-61454
AAEL007046	39819	supercont1.233: 243163-249064
AAEL007058	39820	supercont1.233: 263280-267313
AAEL007050	39835	supercont1.233: 390973-401635
AAEL007064	39837	supercont1.233: 416585-424983
AAEL007047	39840	supercont1.233: 540176-544314
AAEL007048	39895	supercont1.233: 1340951-1341446
AAEL007042	39905	supercont1.233: 1425791-1427091
AAEL007049	39908	supercont1.233: 1449847-1460797
AAEL007049	39910	supercont1.233: 1462376-1469502
AAEL007043	39912	supercont1.233: 1472029-1474921
AAEL007073	39964	supercont1.234: 359988-360544
AAEL007074	39966	supercont1.234: 365608-385071
AAEL007079	39967	supercont1.234: 402184-403386
AAEL007096	40060	supercont1.235: 91776-97843
AAEL007083	40061	supercont1.235: 112114-112856
AAEL018131	40064	supercont1.235: 150801-158492
AAEL007090	40194	supercont1.235: 1290074-1293879
AAEL007094	40195	supercont1.235: 1306663-1312845
AAEL007098	40196	supercont1.235: 1327405-1332353
AAEL007097	40198	supercont1.235: 1338365-1344507
AAEL007120	40476	supercont1.237: 510222-515864
AAEL007110	40525	supercont1.237: 1277681-1279560
AAEL007129	40579	supercont1.238: 567909-568322
AAEL007129	40582	supercont1.238: 586712-590806
AAEL007128	40651	supercont1.238: 1238155-1240247
AAEL007139	40655	supercont1.238: 1259442-1261226
AAEL007130	40698	supercont1.238: 1631586-1631680
AAEL007148	40774	supercont1.239: 542358-543234
AAEL007147	40780	supercont1.239: 596507-607124
AAEL007147	40781	supercont1.239: 612793-614488
AAEL007146	40803	supercont1.239: 831381-842015
AAEL007143	40831	supercont1.239: 1105742-1106266
AAEL001154	40973	supercont1.24: 575850-577018
AAEL001170	40981	supercont1.24: 655361-655517
AAEL001170	40983	supercont1.24: 663445-667308
AAEL001171	40987	supercont1.24: 690375-691657
AAEL001194	41010	supercont1.24: 874652-876839
AAEL001165	41029	supercont1.24: 1028412-1029909
AAEL001165	41031	supercont1.24: 1045182-1046392
AAEL001176	41047	supercont1.24: 1149131-1156008
AAEL001163	41184	supercont1.24: 2373581-2377603
AAEL001167	41189	supercont1.24: 2429616-2444991
AAEL001179	41217	supercont1.24: 2705913-2706394
AAEL001153	41227	supercont1.24: 2827962-2831758
AAEL001193	41309	supercont1.24: 3771795-3773045
AAEL018132	41357	supercont1.240: 587250-587294
AAEL007167	41369	supercont1.240: 644402-649773
AAEL007151	41385	supercont1.240: 752047-752427
AAEL007151	41388	supercont1.240: 775595-779955
AAEL007156	41494	supercont1.240: 1492216-1498425
AAEL007178	41574	supercont1.241: 874736-881007
AAEL007177	41599	supercont1.241: 1136788-1146029
AAEL007189	41748	supercont1.242: 1207244-1207344
AAEL007197	41765	supercont1.242: 1510492-1518669
AAEL007220	41773	supercont1.243: 18045-34253
AAEL007208	41774	supercont1.243: 39413-40414
AAEL007208	41775	supercont1.243: 47087-59119
AAEL007218	41789	supercont1.243: 250922-261769
AAEL007210	41820	supercont1.243: 679244-680696
AAEL007213	41833	supercont1.243: 841276-856236
AAEL007209	41861	supercont1.243: 1396089-1403554
AAEL007240	41918	supercont1.244: 205551-211785
AAEL007243	41961	supercont1.244: 532590-542109
AAEL007233	41971	supercont1.244: 660064-668532
AAEL007245	41997	supercont1.244: 888073-897346
AAEL007245	41998	supercont1.244: 902424-904315
AAEL018136	42061	supercont1.244: 1393708-1395728
AAEL007223	42062	supercont1.244: 1411205-1411351
AAEL007228	42065	supercont1.244: 1437960-1440365
AAEL007235	42080	supercont1.244: 1525448-1530342
AAEL007258	42107	supercont1.245: 166016-166327
AAEL007256	42207	supercont1.245: 832310-841471
AAEL007254	42275	supercont1.245: 1618423-1618840
AAEL007271	42466	supercont1.246: 1566229-1573900
AAEL007302	42493	supercont1.247: 92058-99621
AAEL007289	42536	supercont1.247: 442337-446072
AAEL007289	42537	supercont1.247: 453479-454350
AAEL007280	42538	supercont1.247: 458085-460647
AAEL007280	42539	supercont1.247: 464521-465672
AAEL007297	42545	supercont1.247: 491791-492804
AAEL007297	42549	supercont1.247: 511339-514902
AAEL007287	42550	supercont1.247: 536943-543844
AAEL007310	42564	supercont1.247: 661350-663254
AAEL007310	42565	supercont1.247: 665639-667376
AAEL007310	42566	supercont1.247: 677773-685037
AAEL007294	42570	supercont1.247: 707210-712162
AAEL007283	42574	supercont1.247: 741053-742688
AAEL007283	42579	supercont1.247: 766356-770596
AAEL007305	42630	supercont1.247: 1087279-1090396
AAEL007303	42636	supercont1.247: 1126773-1128308
AAEL007299	42650	supercont1.247: 1264422-1265057
AAEL007292	42663	supercont1.247: 1345092-1351230
AAEL007292	42664	supercont1.247: 1355003-1366360
AAEL007298	42665	supercont1.247: 1375858-1377165
AAEL007293	42686	supercont1.247: 1538365-1540717
AAEL007286	42692	supercont1.247: 1560383-1567817
AAEL007315	42734	supercont1.248: 327862-335385
AAEL017545	42735	supercont1.248: 349990-351736
AAEL007312	42737	supercont1.248: 367738-369934
AAEL007324	42862	supercont1.249: 26660-27674
AAEL007336	42899	supercont1.249: 543874-556513
AAEL007328	42901	supercont1.249: 581394-585502
AAEL007332	42906	supercont1.249: 631445-635892
AAEL007330	42931	supercont1.249: 920627-921920
AAEL007326	42932	supercont1.249: 971001-976672
AAEL001196	43021	supercont1.25: 587935-595868
AAEL018076	43116	supercont1.25: 1657267-1661574
AAEL001215	43346	supercont1.25: 3534783-3548575
AAEL001205	43353	supercont1.25: 3594291-3602994
AAEL001212	43370	supercont1.25: 3731896-3732767
AAEL007360	43417	supercont1.250: 160725-170968
AAEL007360	43418	supercont1.250: 175526-175939
AAEL007353	43447	supercont1.250: 430078-437894
AAEL018139	43479	supercont1.250: 676179-680705
AAEL018139	43480	supercont1.250: 683178-695163
AAEL007350	43486	supercont1.250: 715617-719051
AAEL017162	43548	supercont1.250: 1412754-1413469
AAEL007375	43677	supercont1.251: 1374420-1376000
AAEL007382	43679	supercont1.251: 1401191-1432022
AAEL007366	43683	supercont1.251: 1465356-1473390
AAEL007384	43796	supercont1.252: 1558212-1558764
AAEL007402	43814	supercont1.253: 222307-239662
AAEL007397	43869	supercont1.253: 716696-722152
AAEL007393	43873	supercont1.253: 779288-788993
AAEL007415	44108	supercont1.255: 308123-308288
AAEL007427	44168	supercont1.255: 781616-785201
AAEL007414	44171	supercont1.255: 799088-806414
AAEL007414	44172	supercont1.255: 814305-814680
AAEL007417	44191	supercont1.255: 1016806-1017377
AAEL017387	44250	supercont1.256: 93280-96358
AAEL007438	44259	supercont1.256: 195929-207605
AAEL007452	44273	supercont1.256: 328983-330291
AAEL007451	44309	supercont1.256: 567889-573128
AAEL007451	44311	supercont1.256: 583006-602790
AAEL007449	44320	supercont1.256: 683956-687418
AAEL007449	44321	supercont1.256: 694808-698194
AAEL007449	44322	supercont1.256: 700228-702957
AAEL007436	44325	supercont1.256: 735190-736997
AAEL007460	44437	supercont1.257: 391653-404969
AAEL007469	44438	supercont1.257: 447950-455263
AAEL007471	44439	supercont1.257: 461687-469004
AAEL007459	44449	supercont1.257: 804838-808115
AAEL007465	44455	supercont1.257: 894761-906546
AAEL007472	44461	supercont1.257: 1116442-1130184
AAEL007470	44465	supercont1.257: 1211340-1211464
AAEL007473	44473	supercont1.257: 1301572-1312005
AAEL007454	44478	supercont1.257: 1382439-1387348
AAEL007483	44544	supercont1.258: 424507-424516
AAEL007500	44550	supercont1.258: 522508-545096
AAEL007486	44561	supercont1.258: 728020-741732
AAEL007492	44564	supercont1.258: 768680-778514
AAEL018140	44603	supercont1.258: 1057456-1066231
AAEL007489	44617	supercont1.258: 1254221-1260138
AAEL007489	44622	supercont1.258: 1320227-1329476
AAEL007489	44623	supercont1.258: 1333832-1333846
AAEL007503	44776	supercont1.259: 1300272-1316925
AAEL007503	44779	supercont1.259: 1339259-1340378
AAEL007506	44786	supercont1.259: 1423005-1438169
AAEL001230	44913	supercont1.26: 932383-933937
AAEL001230	44914	supercont1.26: 944921-953226
AAEL001231	45056	supercont1.26: 2707678-2718543
AAEL001231	45057	supercont1.26: 2731484-2732098
AAEL001231	45058	supercont1.26: 2738350-2749671
AAEL001231	45059	supercont1.26: 2754781-2768067
AAEL007519	45142	supercont1.260: 65693-85608
AAEL007510	45279	supercont1.260: 1454773-1475423
AAEL007510	45280	supercont1.260: 1480894-1482255
AAEL007531	45322	supercont1.261: 280638-281352
AAEL007527	45331	supercont1.261: 353748-353893
AAEL007533	45422	supercont1.261: 1222632-1247289
AAEL007538	45458	supercont1.262: 120233-123726
AAEL007545	45536	supercont1.262: 923333-928489
AAEL007544	45561	supercont1.262: 1216066-1224380
AAEL007544	45562	supercont1.262: 1228747-1233802
AAEL007548	45590	supercont1.262: 1483370-1485692
AAEL007536	45591	supercont1.262: 1500515-1505888
AAEL007536	45593	supercont1.262: 1512978-1516881
AAEL007565	45658	supercont1.263: 372983-376096
AAEL007565	45661	supercont1.263: 386691-395067
AAEL007579	45844	supercont1.264: 511492-516838
AAEL007580	45903	supercont1.264: 1182265-1186445
AAEL007575	45904	supercont1.264: 1201821-1205351
AAEL007595	45975	supercont1.265: 729409-747552
AAEL007589	45976	supercont1.265: 751180-764852
AAEL007589	45979	supercont1.265: 802851-824802
AAEL007586	45992	supercont1.265: 979625-991310
AAEL007586	45993	supercont1.265: 1043226-1044429
AAEL007594	45995	supercont1.265: 1103142-1108968
AAEL007619	46241	supercont1.267: 854662-858473
AAEL007614	46243	supercont1.267: 864564-871918
AAEL007607	46244	supercont1.267: 879037-881912
AAEL007621	46247	supercont1.267: 927171-930486
AAEL007611	46248	supercont1.267: 954617-961343
AAEL007610	46301	supercont1.267: 1445679-1447680
AAEL007626	46353	supercont1.268: 380144-381110
AAEL007631	46380	supercont1.268: 870143-888375
AAEL007629	46382	supercont1.268: 897447-904341
AAEL017280	46485	supercont1.269: 188619-192046
AAEL001242	46877	supercont1.27: 2072984-2074569
AAEL001244	46953	supercont1.27: 2710563-2725908
AAEL001241	47014	supercont1.27: 3719716-3734382
AAEL007642	47038	supercont1.270: 170641-176208
AAEL007645	47154	supercont1.270: 1475299-1481160
AAEL017987	47190	supercont1.271: 342173-355646
AAEL017515	47221	supercont1.271: 796811-823346
AAEL007653	47227	supercont1.271: 959158-974781
AAEL007649	47268	supercont1.271: 1425513-1430900
AAEL007664	47329	supercont1.272: 720590-734393
AAEL007693	47606	supercont1.274: 558575-559680
AAEL007693	47607	supercont1.274: 578045-582234
AAEL007691	47611	supercont1.274: 603873-607279
AAEL007694	47618	supercont1.274: 647448-649164
AAEL018144	47638	supercont1.274: 784124-790484
AAEL007690	47658	supercont1.274: 955859-958989
AAEL007690	47659	supercont1.274: 966196-967430
AAEL007684	47664	supercont1.274: 1002749-1004395
AAEL007680	47671	supercont1.274: 1047409-1053382
AAEL007683	47708	supercont1.274: 1394652-1396808
AAEL007710	47817	supercont1.275: 850559-853032
AAEL007707	47821	supercont1.275: 935826-936406
AAEL007705	47825	supercont1.275: 966311-973170
AAEL007705	47828	supercont1.275: 1004977-1007852
AAEL007701	47843	supercont1.275: 1108355-1110013
AAEL007709	47862	supercont1.275: 1256945-1261470
AAEL007696	47874	supercont1.275: 1379983-1380314
AAEL007719	47975	supercont1.276: 764619-765474
AAEL007715	47984	supercont1.276: 818357-819603
AAEL017004	47989	supercont1.276: 841584-844416
AAEL007718	47993	supercont1.276: 870833-872413
AAEL007724	48011	supercont1.276: 1024589-1024610
AAEL007716	48015	supercont1.276: 1044086-1044577
AAEL007737	48074	supercont1.277: 5862-7823
AAEL007728	48075	supercont1.277: 17252-19986
AAEL007733	48099	supercont1.277: 361196-382270
AAEL007729	48148	supercont1.277: 1013290-1030514
AAEL007748	48187	supercont1.278: 138280-142603
AAEL007746	48213	supercont1.278: 746783-767228
AAEL007740	48215	supercont1.278: 803148-803198
AAEL007759	48221	supercont1.278: 862492-862762
AAEL007755	48222	supercont1.278: 886211-925064
AAEL007757	48240	supercont1.278: 1223023-1235717
AAEL007762	48246	supercont1.278: 1410090-1418176
AAEL007774	48280	supercont1.279: 344536-346941
AAEL007765	48382	supercont1.279: 1261493-1268109
AAEL007765	48386	supercont1.279: 1289386-1317605
AAEL007771	48388	supercont1.279: 1334671-1334786
AAEL007764	48409	supercont1.279: 1487678-1489705
AAEL001283	48441	supercont1.28: 159591-167134
AAEL001283	48442	supercont1.28: 200844-205210
AAEL001281	48467	supercont1.28: 402444-414811
AAEL001269	48470	supercont1.28: 426199-432005
AAEL001245	48579	supercont1.28: 1506893-1507651
AAEL001276	48758	supercont1.28: 3250163-3256467
AAEL007782	48847	supercont1.280: 319516-321525
AAEL007791	48987	supercont1.281: 445459-448160
AAEL007810	49272	supercont1.283: 120316-132198
AAEL007810	49274	supercont1.283: 135419-136791
AAEL007814	49283	supercont1.283: 185200-186441
AAEL007805	49305	supercont1.283: 381304-391717
AAEL007796	49369	supercont1.283: 1135704-1139366
AAEL007816	49378	supercont1.283: 1234205-1247245
AAEL007807	49383	supercont1.283: 1293582-1296399
AAEL007808	49389	supercont1.283: 1340147-1343044
AAEL007808	49390	supercont1.283: 1350389-1354715
AAEL007825	49414	supercont1.284: 277072-278768
AAEL007820	49417	supercont1.284: 303376-308563
AAEL007820	49420	supercont1.284: 324391-329056
AAEL007817	49438	supercont1.284: 494994-498065
AAEL007819	49479	supercont1.284: 900412-907740
AAEL007819	49480	supercont1.284: 916114-917165
AAEL017434	49549	supercont1.285: 62585-65529
AAEL007843	49700	supercont1.286: 730285-731673
AAEL007841	49716	supercont1.286: 964670-974787
AAEL007841	49717	supercont1.286: 979036-981832
AAEL007841	49718	supercont1.286: 983757-990001
AAEL007854	49725	supercont1.286: 1095366-1098683
AAEL007864	49730	supercont1.286: 1131070-1136243
AAEL007844	49752	supercont1.286: 1319279-1325187
AAEL007879	49783	supercont1.287: 33931-37224
AAEL007889	49808	supercont1.287: 236503-248863
AAEL007889	49819	supercont1.287: 373235-385561
AAEL007890	49841	supercont1.287: 587188-593092
AAEL007890	49842	supercont1.287: 594750-594924
AAEL007876	49862	supercont1.287: 827805-830840
AAEL017212	49952	supercont1.288: 695541-701647
AAEL007907	49954	supercont1.288: 717288-718008
AAEL007900	49960	supercont1.288: 739936-748753
AAEL007898	49972	supercont1.288: 847560-853242
AAEL007898	49973	supercont1.288: 856514-858340
AAEL007913	49975	supercont1.288: 881217-881323
AAEL007911	49986	supercont1.288: 934945-940201
AAEL007906	49997	supercont1.288: 1009051-1011229
AAEL007912	49998	supercont1.288: 1014684-1017821
AAEL007895	50005	supercont1.288: 1067402-1067444
AAEL007921	50076	supercont1.289: 28787-35314
AAEL007927	50088	supercont1.289: 129208-130726
AAEL007920	50114	supercont1.289: 732189-751789
AAEL007926	50118	supercont1.289: 853014-853609
AAEL017391	50194	supercont1.29: 1027452-1033628
AAEL001321	50225	supercont1.29: 1400640-1404167
AAEL001317	50235	supercont1.29: 1467253-1467628
AAEL001322	50238	supercont1.29: 1509543-1515863
AAEL001299	50252	supercont1.29: 1671289-1686525
AAEL001296	50354	supercont1.29: 2739021-2742060
AAEL001323	50360	supercont1.29: 2835288-2848672
AAEL001294	50362	supercont1.29: 2875132-2880209
AAEL001306	50372	supercont1.29: 2979181-2979444
AAEL001305	50384	supercont1.29: 3093124-3100907
AAEL001305	50385	supercont1.29: 3109504-3119153
AAEL001293	50389	supercont1.29: 3156474-3156732
AAEL001293	50392	supercont1.29: 3182865-3184482
AAEL001307	50393	supercont1.29: 3197848-3206236
AAEL001307	50394	supercont1.29: 3213071-3225836
AAEL001288	50408	supercont1.29: 3448026-3457629
AAEL007936	50464	supercont1.290: 198537-216447
AAEL007933	50481	supercont1.290: 533072-534430
AAEL018149	50587	supercont1.291: 578126-589079
AAEL007950	50600	supercont1.291: 821382-841513
AAEL007950	50601	supercont1.291: 842474-847586
AAEL007950	50604	supercont1.291: 860190-875526
AAEL007955	50605	supercont1.291: 895095-895297
AAEL007952	50622	supercont1.291: 1001481-1031887
AAEL007953	50628	supercont1.291: 1335403-1343926
AAEL007945	50629	supercont1.291: 1356562-1360439
AAEL007945	50631	supercont1.291: 1367504-1373880
AAEL007975	50650	supercont1.292: 5260-25686
AAEL007979	50651	supercont1.292: 47212-48767
AAEL007982	50715	supercont1.292: 623661-632219
AAEL007980	50734	supercont1.292: 785171-786683
AAEL007980	50748	supercont1.292: 862681-869746
AAEL007976	50753	supercont1.292: 897617-911070
AAEL007967	50757	supercont1.292: 952664-957905
AAEL007978	50767	supercont1.292: 1041111-1048331
AAEL007978	50768	supercont1.292: 1055129-1055166
AAEL015521	50798	supercont1.2924: 321-2555
AAEL008004	50799	supercont1.293: 18939-20107
AAEL007988	50876	supercont1.293: 854702-855806
AAEL008000	50890	supercont1.293: 957146-959483
AAEL007991	50950	supercont1.293: 1381172-1405626
AAEL008009	51062	supercont1.294: 823685-826957
AAEL008021	51159	supercont1.295: 42218-47139
AAEL008022	51173	supercont1.295: 486282-494913
AAEL008022	51174	supercont1.295: 555123-568773
AAEL008016	51197	supercont1.295: 1232312-1232718
AAEL008033	51236	supercont1.296: 298268-323146
AAEL008031	51239	supercont1.296: 439708-453088
AAEL008032	51258	supercont1.296: 762145-777122
AAEL008032	51259	supercont1.296: 827377-827381
AAEL008026	51263	supercont1.296: 849091-854661
AAEL008028	51266	supercont1.296: 882604-885460
AAEL008043	51390	supercont1.297: 946215-968757
AAEL008039	51420	supercont1.297: 1363796-1365209
AAEL008054	51578	supercont1.298: 1200908-1201451
AAEL008061	51623	supercont1.299: 53225-54446
AAEL008055	51660	supercont1.299: 319469-322357
AAEL008070	51675	supercont1.299: 406518-407750
AAEL008058	51682	supercont1.299: 452411-461150
AAEL008058	51685	supercont1.299: 470296-475312
AAEL008058	51686	supercont1.299: 483551-484084
AAEL008058	51693	supercont1.299: 532410-534322
AAEL008058	51694	supercont1.299: 537329-538941
AAEL008067	51700	supercont1.299: 575754-577975
AAEL008068	51704	supercont1.299: 603700-605540
AAEL008068	51709	supercont1.299: 625131-630534
AAEL008064	51722	supercont1.299: 710610-713462
AAEL018152	51766	supercont1.299: 1019296-1021670
AAEL000181	51900	supercont1.3: 776416-776739
AAEL017073	51955	supercont1.3: 1246543-1251632
AAEL000217	51961	supercont1.3: 1295642-1311398
AAEL000195	52005	supercont1.3: 1740970-1746764
AAEL000201	52019	supercont1.3: 1805242-1816026
AAEL000179	52025	supercont1.3: 1849339-1851718
AAEL000211	52032	supercont1.3: 1887542-1891258
AAEL000193	52040	supercont1.3: 1954873-1969033
AAEL000199	52046	supercont1.3: 2022901-2031041
AAEL018223	52117	supercont1.3: 2472608-2478127
AAEL000174	52243	supercont1.3: 3508147-3508418
AAEL000194	52248	supercont1.3: 3560037-3563060
AAEL000192	52315	supercont1.3: 4060196-4063647
AAEL000165	52372	supercont1.3: 4483962-4490195
AAEL000165	52378	supercont1.3: 4525766-4533055
AAEL018224	52386	supercont1.3: 4619295-4624960
AAEL000191	52411	supercont1.3: 4834415-4843781
AAEL000196	52415	supercont1.3: 4857128-4857555
AAEL000185	52417	supercont1.3: 4885327-4889523
AAEL001352	52486	supercont1.30: 403710-410529
AAEL001357	52505	supercont1.30: 572604-577363
AAEL001324	52568	supercont1.30: 1274253-1276135
AAEL018214	52580	supercont1.30: 1341273-1349917
AAEL001336	52596	supercont1.30: 1541254-1557021
AAEL001346	52646	supercont1.30: 2707693-2712815
AAEL001346	52648	supercont1.30: 2732837-2733392
AAEL001355	52655	supercont1.30: 2853099-2868003
AAEL001326	52699	supercont1.30: 3392086-3392387
AAEL001335	52710	supercont1.30: 3475468-3476099
AAEL008090	52761	supercont1.300: 361746-368716
AAEL008090	52762	supercont1.300: 376841-386539
AAEL008078	52779	supercont1.300: 796302-806317
AAEL008097	52786	supercont1.300: 879637-895925
AAEL017518	52790	supercont1.300: 1050889-1103884
AAEL008096	52791	supercont1.300: 1206968-1215940
AAEL008109	52837	supercont1.301: 332193-343567
AAEL008101	52857	supercont1.301: 476275-476854
AAEL008107	52860	supercont1.301: 506126-511990
AAEL008107	52861	supercont1.301: 525067-525190
AAEL008107	52865	supercont1.301: 548913-556929
AAEL008112	52866	supercont1.301: 562623-563597
AAEL008116	52870	supercont1.301: 592681-598882
AAEL008108	52875	supercont1.301: 631957-632025
AAEL008108	52876	supercont1.301: 637757-643451
AAEL017144	52893	supercont1.301: 747021-747043
AAEL017381	52894	supercont1.301: 756410-763420
AAEL017145	52897	supercont1.301: 784400-785151
AAEL008102	52907	supercont1.301: 859033-864795
AAEL008115	52927	supercont1.301: 987621-989570
AAEL008119	53006	supercont1.302: 254493-255305
AAEL008125	53008	supercont1.302: 282135-291087
AAEL008133	53057	supercont1.302: 689332-691713
AAEL008131	53058	supercont1.302: 706345-710334
AAEL008123	53067	supercont1.302: 803530-803641
AAEL008129	53099	supercont1.302: 1287384-1295889
AAEL008149	53119	supercont1.303: 111833-131364
AAEL008146	53122	supercont1.303: 205015-205395
AAEL008138	53143	supercont1.303: 424425-424654
AAEL008141	53157	supercont1.303: 526308-529026
AAEL008162	53265	supercont1.304: 88004-96031
AAEL008155	53268	supercont1.304: 126199-134478
AAEL008167	53288	supercont1.304: 344408-355101
AAEL008154	53291	supercont1.304: 374958-384478
AAEL008186	53323	supercont1.304: 705912-711442
AAEL008183	53326	supercont1.304: 776857-782461
AAEL008179	53367	supercont1.304: 1113259-1114090
AAEL008179	53369	supercont1.304: 1123611-1125550
AAEL008171	53379	supercont1.304: 1286131-1290073
AAEL008171	53380	supercont1.304: 1298895-1299251
AAEL008189	53554	supercont1.305: 1293580-1295375
AAEL008192	53556	supercont1.305: 1305173-1317480
AAEL008188	53559	supercont1.305: 1331711-1357152
AAEL008219	53639	supercont1.306: 754184-759758
AAEL008210	53653	supercont1.306: 948125-948616
AAEL008198	53655	supercont1.306: 966465-968007
AAEL008208	53697	supercont1.306: 1255131-1256062
AAEL008217	53701	supercont1.306: 1300842-1302201
AAEL008199	53704	supercont1.306: 1317309-1321619
AAEL008197	53705	supercont1.306: 1333291-1341325
AAEL008230	53717	supercont1.307: 63914-87797
AAEL018068	53774	supercont1.307: 746054-761269
AAEL008236	53827	supercont1.307: 1303552-1319237
AAEL008224	53845	supercont1.307: 1408860-1412371
AAEL008241	53946	supercont1.308: 913217-926175
AAEL008241	53947	supercont1.308: 930083-932379
AAEL008237	53966	supercont1.308: 1152079-1157039
AAEL008246	53990	supercont1.309: 80639-80730
AAEL008242	54021	supercont1.309: 298484-301754
AAEL008242	54022	supercont1.309: 307170-309478
AAEL008244	54035	supercont1.309: 467848-474007
AAEL008244	54037	supercont1.309: 485029-495260
AAEL001379	54178	supercont1.31: 324672-326915
AAEL001387	54199	supercont1.31: 482040-482749
AAEL001377	54231	supercont1.31: 728271-732116
AAEL001361	54241	supercont1.31: 787477-787533
AAEL001361	54248	supercont1.31: 822575-828415
AAEL001393	54277	supercont1.31: 1016644-1025580
AAEL001393	54278	supercont1.31: 1028525-1032522
AAEL001389	54326	supercont1.31: 1425059-1429571
AAEL008268	54600	supercont1.310: 43036-47618
AAEL008267	54661	supercont1.310: 705338-717421
AAEL008260	54663	supercont1.310: 749135-750049
AAEL008277	54691	supercont1.310: 1036645-1048576
AAEL008295	54784	supercont1.311: 493537-495927
AAEL008297	54865	supercont1.312: 133498-145020
AAEL008296	54900	supercont1.312: 807445-811829
AAEL017521	54901	supercont1.312: 819346-821904
AAEL008298	54924	supercont1.312: 1276763-1281989
AAEL008314	54981	supercont1.313: 695982-697080
AAEL008314	54983	supercont1.313: 709858-721464
AAEL008318	54985	supercont1.313: 741913-743588
AAEL008304	55022	supercont1.313: 1213332-1232235
AAEL008337	55487	supercont1.317: 703179-705736
AAEL008338	55506	supercont1.317: 1056900-1069939
AAEL017068	55574	supercont1.318: 1141778-1141846
AAEL008343	55584	supercont1.318: 1311581-1318275
AAEL008360	55609	supercont1.319: 256018-265396
AAEL008360	55610	supercont1.319: 272206-280790
AAEL001436	55734	supercont1.32: 220091-222021
AAEL001401	55754	supercont1.32: 421354-424978
AAEL001398	55758	supercont1.32: 455245-457623
AAEL001430	55760	supercont1.32: 472234-473243
AAEL001428	55761	supercont1.32: 510731-510843
AAEL001399	55812	supercont1.32: 830346-834910
AAEL001396	55814	supercont1.32: 851341-852801
AAEL001396	55819	supercont1.32: 896435-897189
AAEL001394	55821	supercont1.32: 906920-916225
AAEL001437	55843	supercont1.32: 1070556-1071380
AAEL001437	55850	supercont1.32: 1130127-1130557
AAEL001421	55940	supercont1.32: 2434594-2438566
AAEL001406	55944	supercont1.32: 2489437-2490374
AAEL001411	55979	supercont1.32: 2761653-2774180
AAEL001411	55980	supercont1.32: 2779587-2799590
AAEL001411	55994	supercont1.32: 2883133-2893453
AAEL001407	56004	supercont1.32: 2956987-2963676
AAEL001397	56009	supercont1.32: 2990343-3000555
AAEL001426	56020	supercont1.32: 3075202-3076045
AAEL001423	56021	supercont1.32: 3087159-3088561
AAEL017096	56028	supercont1.32: 3148132-3148715
AAEL001415	56030	supercont1.32: 3181887-3189762
AAEL001433	56031	supercont1.32: 3199287-3211701
AAEL008372	56151	supercont1.320: 826995-842846
AAEL008377	56280	supercont1.321: 536102-543029
AAEL008388	56295	supercont1.321: 646051-655972
AAEL008379	56325	supercont1.321: 930453-931505
AAEL008383	56333	supercont1.321: 968040-974552
AAEL008393	56337	supercont1.321: 1000412-1014129
AAEL017543	56345	supercont1.321: 1085975-1088079
AAEL008389	56353	supercont1.321: 1140700-1147698
AAEL008408	56426	supercont1.322: 465574-472213
AAEL008408	56428	supercont1.322: 475513-510062
AAEL008398	56429	supercont1.322: 568504-572798
AAEL018156	56448	supercont1.322: 798565-802977
AAEL018156	56449	supercont1.322: 813931-814144
AAEL008418	56591	supercont1.323: 693242-709846
AAEL008429	56685	supercont1.324: 98800-110996
AAEL008427	56814	supercont1.324: 1066975-1067452
AAEL017350	56888	supercont1.325: 884604-899813
AAEL008439	56889	supercont1.325: 925130-927969
AAEL018157	56892	supercont1.325: 995386-1005591
AAEL008443	56907	supercont1.325: 1131425-1136056
AAEL008448	56916	supercont1.325: 1226108-1228754
AAEL008450	56940	supercont1.326: 163929-164641
AAEL008455	56947	supercont1.326: 203350-211552
AAEL008455	56948	supercont1.326: 218080-220263
AAEL008452	56988	supercont1.326: 586301-586544
AAEL008468	57113	supercont1.327: 45061-57497
AAEL008467	57114	supercont1.327: 77496-80526
AAEL008460	57115	supercont1.327: 97517-97935
AAEL008463	57192	supercont1.327: 1169829-1218333
AAEL008483	57215	supercont1.328: 227183-232373
AAEL008485	57272	supercont1.328: 747836-748797
AAEL008475	57278	supercont1.328: 862963-873350
AAEL008476	57282	supercont1.328: 898933-906170
AAEL008481	57288	supercont1.328: 928976-939534
AAEL008502	57348	supercont1.329: 206581-214115
AAEL001467	57485	supercont1.33: 20121-21106
AAEL001457	57499	supercont1.33: 183691-186980
AAEL001457	57500	supercont1.33: 195588-211609
[truncated: 2,435 more rows]
