# Supplementary material for: High-throughput cis-regulatory element discovery in the vector mosquito Aedes aegypti
Source: BMC Genomics. 2016 May 10;17:341. doi: 10.1186/s12864-016-2468-x (PMC4862039; doi:10.1186/s12864-016-2468-x)
Supplement: Additional file 10: — FPs associated with non-coding genes. FPs within 1 kb upstream of the indicated non-coding genes are noted. The distance of the FP from the TSS of each gene is indicated. FP numbers correspond to the numbers assigned in Additional file 2. (XLSX 163 kb) [file 12864_2016_2468_MOESM9_ESM.xlsx]

## Sheet: Inton-exon FAIREs
Gene	FP #	Intron-exon bodundary region
AAEL000079	32	supercont1.1: 322232-322301
AAEL000072	49	supercont1.1: 531069-531068
AAEL000049	52	supercont1.1: 566515-566572
AAEL000093	83	supercont1.1: 1039291-1043295
AAEL000093	92	supercont1.1: 1100565-1103945
AAEL000013	149	supercont1.1: 1544606-1582662
AAEL000028	207	supercont1.1: 2095606-2102983
AAEL000059	211	supercont1.1: 2130121-2145085
AAEL000037	214	supercont1.1: 2192567-2192632
AAEL000038	221	supercont1.1: 2253725-2253794
AAEL017325	224	supercont1.1: 2275553-2275623
AAEL000082	236	supercont1.1: 2348734-2348850
AAEL000075	237	supercont1.1: 2350445-2350510
AAEL000012	273	supercont1.1: 2683017-2683080
AAEL000033	276	supercont1.1: 2706334-2706401
AAEL000077	282	supercont1.1: 2750541-2750774
AAEL000076	284	supercont1.1: 2803606-2803674
AAEL000034	286	supercont1.1: 2816818-2816881
AAEL000054	288	supercont1.1: 2849762-2849829
AAEL000057	370	supercont1.1: 3620114-3620170
AAEL000003	376	supercont1.1: 3656837-3666183
AAEL000063	381	supercont1.1: 3699608-3699722
AAEL018358	387	supercont1.1: 3801410-3801490
AAEL000031	388	supercont1.1: 3812312-3812378
AAEL000007	393	supercont1.1: 3866199-3866279
AAEL000089	404	supercont1.1: 3961204-3961265
AAEL000018	413	supercont1.1: 4049696-4050087
AAEL000073	426	supercont1.1: 4140530-4140608
AAEL000010	439	supercont1.1: 4236980-4237463
AAEL000006	450	supercont1.1: 4323668-4325796
AAEL000083	506	supercont1.1: 5073848-5078165
AAEL000009	528	supercont1.1: 5258520-5259611
AAEL000008	532	supercont1.1: 5321496-5321877
AAEL000550	599	supercont1.10: 117739-130825
AAEL018330	610	supercont1.10: 183952-186750
AAEL000543	613	supercont1.10: 237764-237835
AAEL000560	629	supercont1.10: 355360-355418
AAEL000558	631	supercont1.10: 364859-371968
AAEL000544	633	supercont1.10: 373601-382036
AAEL000549	678	supercont1.10: 767687-768666
AAEL000554	920	supercont1.10: 3542481-3542545
AAEL000540	957	supercont1.10: 3852510-3852923
AAEL000540	959	supercont1.10: 3871460-3883537
AAEL003919	1042	supercont1.100: 598915-598980
AAEL003922	1048	supercont1.100: 636475-636534
AAEL003911	1050	supercont1.100: 662534-677397
AAEL003903	1054	supercont1.100: 689220-689620
AAEL003916	1058	supercont1.100: 733811-733883
AAEL014080	1300	supercont1.1002: 177403-187323
AAEL014087	1307	supercont1.1003: 50300-50359
AAEL014091	1309	supercont1.1003: 97320-97838
AAEL014086	1311	supercont1.1003: 109291-109348
AAEL014083	1312	supercont1.1003: 110878-110982
AAEL014084	1313	supercont1.1003: 147209-147271
AAEL014098	1339	supercont1.1004: 119136-127925
AAEL014113	1414	supercont1.1008: 265106-271598
AAEL003941	1437	supercont1.101: 279583-290139
AAEL003925	1444	supercont1.101: 359241-359304
AAEL003942	1485	supercont1.101: 987661-987913
AAEL003945	1544	supercont1.101: 1638204-1638272
AAEL003938	1552	supercont1.101: 1693226-1705213
AAEL003924	1556	supercont1.101: 1735752-1742519
AAEL014134	1733	supercont1.1014: 256220-256289
AAEL014135	1760	supercont1.1015: 161697-161753
AAEL014135	1761	supercont1.1015: 170812-170801
AAEL014136	1766	supercont1.1015: 214681-246846
AAEL014142	1849	supercont1.1018: 190059-190961
AAEL014143	1858	supercont1.1018: 299356-4298
AAEL014152	1864	supercont1.1019: 120827-120903
AAEL014146	1865	supercont1.1019: 132904-133276
AAEL017447	1867	supercont1.1019: 175025-173316
AAEL014147	1870	supercont1.1019: 211965-212036
AAEL014149	1872	supercont1.1019: 238702-238766
AAEL003978	1892	supercont1.102: 246155-249284
AAEL003957	1948	supercont1.102: 791707-798469
AAEL003976	1954	supercont1.102: 839049-839116
AAEL003976	1955	supercont1.102: 852702-852773
AAEL003973	1965	supercont1.102: 920265-924000
AAEL003966	1966	supercont1.102: 924917-924980
AAEL003953	1987	supercont1.102: 1054517-1063041
AAEL003953	1991	supercont1.102: 1078445-1079353
AAEL003953	1992	supercont1.102: 1079634-1079710
AAEL003967	2023	supercont1.102: 1369124-1369189
AAEL003967	2024	supercont1.102: 1369872-1370103
AAEL003951	2026	supercont1.102: 1411341-1421374
AAEL003970	2078	supercont1.102: 2053795-2062943
AAEL003956	2080	supercont1.102: 2092630-2092995
AAEL003968	2086	supercont1.102: 2133611-2133763
AAEL003949	2093	supercont1.102: 2208406-2213382
AAEL003959	2102	supercont1.102: 2270417-2271817
AAEL003959	2105	supercont1.102: 2285305-2294568
AAEL003977	2108	supercont1.102: 2319636-2319702
AAEL014158	2152	supercont1.1020: 254801-266940
AAEL014173	2261	supercont1.1026: 237101-242581
AAEL014192	2624	supercont1.1031: 249212-264859
AAEL014197	2633	supercont1.1032: 234385-234453
AAEL014212	2744	supercont1.1037: 279212-279275
AAEL014217	2764	supercont1.1039: 252422-265151
AAEL003998	2819	supercont1.104: 376057-376114
AAEL003991	2827	supercont1.104: 448445-448510
AAEL003991	2828	supercont1.104: 456681-456746
AAEL004000	3068	supercont1.104: 2322645-2329977
AAEL014226	3182	supercont1.1044: 191080-191136
AAEL014228	3204	supercont1.1045: 147156-147217
AAEL014237	3225	supercont1.1046: 203317-204283
AAEL014235	3234	supercont1.1046: 256997-257061
AAEL014248	3314	supercont1.1049: 184209-207721
AAEL014249	3319	supercont1.1049: 251586-257561
AAEL004020	3390	supercont1.105: 583818-583881
AAEL004016	3391	supercont1.105: 597165-597229
AAEL004006	3404	supercont1.105: 698213-699324
AAEL004032	3456	supercont1.105: 1153879-1161045
AAEL018308	3469	supercont1.105: 1227711-1227766
AAEL004035	3472	supercont1.105: 1263991-1264394
AAEL004035	3474	supercont1.105: 1275770-1275831
AAEL004034	3480	supercont1.105: 1310870-1310931
AAEL004017	3484	supercont1.105: 1335612-1335674
AAEL004010	3491	supercont1.105: 1379131-1382559
AAEL004021	3497	supercont1.105: 1461515-1463367
AAEL004025	3509	supercont1.105: 1562538-1564338
AAEL004036	3524	supercont1.105: 1653139-1653207
AAEL004031	3580	supercont1.105: 2027981-2034207
AAEL004009	3591	supercont1.105: 2098527-2108017
AAEL004040	3597	supercont1.105: 2137454-2138902
AAEL004026	3603	supercont1.105: 2172716-2178615
AAEL014267	3689	supercont1.1052: 219932-219995
AAEL014267	3691	supercont1.1052: 228522-228672
AAEL014273	3700	supercont1.1053: 237358-237433
AAEL014277	3742	supercont1.1056: 234140-234608
AAEL014285	3749	supercont1.1057: 10437-10504
AAEL014283	3750	supercont1.1057: 13575-13634
AAEL014286	3754	supercont1.1057: 54046-65567
AAEL014287	3755	supercont1.1057: 76229-84956
AAEL004075	3876	supercont1.106: 386213-386278
AAEL004069	3880	supercont1.106: 412470-412540
AAEL004065	3893	supercont1.106: 518201-518335
AAEL004064	3896	supercont1.106: 563194-563254
AAEL004045	3905	supercont1.106: 622938-622994
AAEL004045	3906	supercont1.106: 630159-630222
AAEL004045	3907	supercont1.106: 635477-635445
AAEL004053	3911	supercont1.106: 699264-700109
AAEL004052	3915	supercont1.106: 729463-729623
AAEL004042	3917	supercont1.106: 750612-750728
AAEL004054	3925	supercont1.106: 820925-821837
AAEL004068	3947	supercont1.106: 983714-998291
AAEL004061	4019	supercont1.106: 1862145-1869439
AAEL004060	4032	supercont1.106: 2015452-2030929
AAEL004044	4039	supercont1.106: 2083010-2083072
AAEL004044	4040	supercont1.106: 2085079-2085148
AAEL004070	4043	supercont1.106: 2097617-2097681
AAEL004074	4045	supercont1.106: 2121738-2122621
AAEL004047	4052	supercont1.106: 2188721-2188761
AAEL004066	4086	supercont1.106: 2510494-2510566
AAEL004066	4087	supercont1.106: 2511787-2522037
AAEL014296	4125	supercont1.1061: 68350-68415
AAEL014299	4168	supercont1.1062: 286741-295290
AAEL014298	4172	supercont1.1062: 313117-10291
AAEL014302	4202	supercont1.1064: 220448-220521
AAEL014301	4206	supercont1.1064: 270641-274571
AAEL014310	4271	supercont1.1067: 127999-128706
AAEL014317	4289	supercont1.1068: 128751-134037
AAEL004084	4309	supercont1.107: 10195-20093
AAEL004109	4360	supercont1.107: 444809-454359
AAEL004114	4443	supercont1.107: 1312986-1313069
AAEL004098	4450	supercont1.107: 1382417-1382530
AAEL004097	4497	supercont1.107: 1805416-1817801
AAEL004107	4527	supercont1.107: 2033013-2033075
AAEL004095	4538	supercont1.107: 2115932-2116046
AAEL004088	4546	supercont1.107: 2173579-2173656
AAEL018706	4549	supercont1.107: 2206750-2208747
AAEL004119	4567	supercont1.107: 2376184-2376254
AAEL014331	4677	supercont1.1076: 74442-74498
AAEL004129	4875	supercont1.108: 1214819-1214517
AAEL004121	4912	supercont1.108: 1564587-1564643
AAEL004141	4935	supercont1.108: 1725918-1726005
AAEL004137	4965	supercont1.108: 1979544-1979649
AAEL004124	4982	supercont1.108: 2201238-2200783
AAEL017150	4985	supercont1.108: 2222615-2226617
AAEL004128	5010	supercont1.108: 2379498-2381428
AAEL014339	5074	supercont1.1082: 28431-33664
AAEL014345	5142	supercont1.1085: 8840-8905
AAEL018273	5157	supercont1.1085: 163732-171874
AAEL014356	5175	supercont1.1086: 214655-225704
AAEL018315	5226	supercont1.109: 176829-177095
AAEL004170	5231	supercont1.109: 212144-213504
AAEL004166	5258	supercont1.109: 550259-555624
AAEL004166	5261	supercont1.109: 576758-576801
AAEL004188	5299	supercont1.109: 1183410-1183991
AAEL004196	5302	supercont1.109: 1226797-1232437
AAEL004195	5356	supercont1.109: 1855349-1863916
AAEL004163	5358	supercont1.109: 1867001-1867060
AAEL004169	5366	supercont1.109: 1925745-1926522
AAEL004180	5377	supercont1.109: 2044135-2044195
AAEL004167	5393	supercont1.109: 2319720-2325322
AAEL014366	5423	supercont1.1090: 166857-174975
AAEL014368	5441	supercont1.1091: 226179-229007
AAEL014378	5497	supercont1.1094: 122455-129274
AAEL014378	5501	supercont1.1094: 143718-143695
AAEL014380	5504	supercont1.1094: 177840-186190
AAEL017490	5550	supercont1.1097: 242747-243650
AAEL000578	5782	supercont1.11: 1973297-1973363
AAEL000578	5785	supercont1.11: 1994131-1994556
AAEL000589	5824	supercont1.11: 2281759-2290360
AAEL000571	5828	supercont1.11: 2302970-2303032
AAEL000569	5958	supercont1.11: 3689664-3689727
AAEL000572	5959	supercont1.11: 3712136-3716693
AAEL000574	5971	supercont1.11: 3803542-3812093
AAEL000583	5975	supercont1.11: 3836642-3836708
AAEL000565	6027	supercont1.11: 4181185-4193613
AAEL000581	6036	supercont1.11: 4250024-4259340
AAEL000564	6041	supercont1.11: 4289873-4296159
AAEL000593	6056	supercont1.11: 4384726-4390549
AAEL000582	6058	supercont1.11: 4404285-4404346
AAEL000575	6069	supercont1.11: 4504309-4506471
AAEL004215	6128	supercont1.110: 609458-610194
AAEL004215	6129	supercont1.110: 610559-611378
AAEL004211	6170	supercont1.110: 1264163-1264230
AAEL018317	6198	supercont1.110: 1533627-1535746
AAEL018317	6204	supercont1.110: 1581946-1590434
AAEL018317	6209	supercont1.110: 1613153-1622374
AAEL018317	6212	supercont1.110: 1636498-1636562
AAEL004214	6277	supercont1.110: 2176034-2185520
AAEL004214	6280	supercont1.110: 2200805-2200867
AAEL004200	6284	supercont1.110: 2235197-2252652
AAEL004205	6288	supercont1.110: 2280199-2280273
AAEL004216	6292	supercont1.110: 2312213-2312279
AAEL004221	6294	supercont1.110: 2322757-2322840
AAEL004226	6302	supercont1.110: 2420890-2427140
AAEL014410	6397	supercont1.1104: 70089-82979
AAEL014416	6462	supercont1.1108: 91763-91900
AAEL004244	6585	supercont1.111: 1484159-1484227
AAEL004235	6610	supercont1.111: 1697470-1697531
AAEL004227	6628	supercont1.111: 1855524-1855584
AAEL004230	6632	supercont1.111: 1923513-1928847
AAEL004231	6681	supercont1.111: 2397965-2398032
AAEL014422	6718	supercont1.1110: 139507-139577
AAEL014428	6728	supercont1.1111: 184929-188585
AAEL017505	6768	supercont1.1112: 221618-221669
AAEL014433	6835	supercont1.1116: 191059-198452
AAEL014437	6849	supercont1.1117: 62365-62426
AAEL018277	6900	supercont1.1118: 184713-184808
AAEL004264	6928	supercont1.112: 175291-183924
AAEL004262	7065	supercont1.112: 1591084-1591144
AAEL014451	7111	supercont1.1120: 56163-56256
AAEL014455	7117	supercont1.1120: 154480-154562
AAEL014457	7125	supercont1.1121: 151666-167787
AAEL014482	7194	supercont1.1127: 109210-109276
AAEL014483	7200	supercont1.1127: 169735-169795
AAEL004303	7234	supercont1.113: 179642-193707
AAEL004283	7304	supercont1.113: 1052639-1060798
AAEL004293	7327	supercont1.113: 1194767-1197447
AAEL004271	7360	supercont1.113: 1458098-1458178
AAEL004281	7373	supercont1.113: 1555491-1555552
AAEL004288	7379	supercont1.113: 1643332-1647084
AAEL018319	7396	supercont1.113: 1796602-1797122
AAEL018319	7397	supercont1.113: 1803452-1803519
AAEL004277	7400	supercont1.113: 1833559-1833625
AAEL014487	7461	supercont1.1131: 132352-148655
AAEL014487	7465	supercont1.1131: 170561-172112
AAEL014494	7483	supercont1.1132: 172769-172939
AAEL014506	7560	supercont1.1139: 118774-118842
AAEL004305	7617	supercont1.114: 424830-443948
AAEL004323	7640	supercont1.114: 640467-640527
AAEL004307	7724	supercont1.114: 1267659-1277290
AAEL004319	7775	supercont1.114: 1665617-1665822
AAEL004308	7821	supercont1.114: 1979882-1979860
AAEL004311	7831	supercont1.114: 2073209-2078921
AAEL004306	7838	supercont1.114: 2163310-2163369
AAEL004315	7864	supercont1.114: 2415156-2416244
AAEL014512	7920	supercont1.1142: 58316-69819
AAEL014511	7926	supercont1.1142: 97626-103032
AAEL017427	7943	supercont1.1143: 60822-60883
AAEL014520	8002	supercont1.1146: 113672-129298
AAEL004329	8072	supercont1.115: 110888-110961
AAEL004334	8075	supercont1.115: 146700-146756
AAEL004330	8081	supercont1.115: 198895-198962
AAEL004331	8086	supercont1.115: 242938-243209
AAEL004349	8163	supercont1.115: 1373957-1387038
AAEL004345	8236	supercont1.115: 2455887-2463226
AAEL014522	8253	supercont1.1150: 101590-109414
AAEL014526	8298	supercont1.1152: 175920-181483
AAEL014528	8302	supercont1.1152: 226348-231549
AAEL014540	8344	supercont1.1156: 112201-123655
AAEL004353	8448	supercont1.116: 453550-458359
AAEL004374	8470	supercont1.116: 680330-686718
AAEL004369	8474	supercont1.116: 697124-697178
AAEL004361	8491	supercont1.116: 900352-900409
AAEL004368	8495	supercont1.116: 934669-934727
AAEL004364	8498	supercont1.116: 984586-984932
AAEL004350	8506	supercont1.116: 1067839-1068299
AAEL004378	8583	supercont1.116: 1689891-1697226
AAEL004356	8586	supercont1.116: 1709052-1709130
AAEL014557	8726	supercont1.1165: 147950-153188
AAEL004393	8795	supercont1.117: 30807-31252
AAEL004393	8807	supercont1.117: 116568-122965
AAEL004401	8827	supercont1.117: 293354-294867
AAEL004391	8890	supercont1.117: 1359527-1375462
AAEL004387	8953	supercont1.117: 2166023-2167865
AAEL014575	8990	supercont1.1171: 75475-75529
AAEL014583	9024	supercont1.1174: 73038-73261
AAEL004412	9280	supercont1.118: 2190951-2195009
AAEL004412	9281	supercont1.118: 2201832-2202015
AAEL004414	9297	supercont1.118: 2356050-2356099
AAEL004405	9308	supercont1.118: 2436593-2450430
AAEL014594	9327	supercont1.1181: 41540-42642
AAEL014594	9332	supercont1.1181: 66393-80017
AAEL014597	9388	supercont1.1185: 215556-215645
AAEL014609	9409	supercont1.1188: 50943-51004
AAEL014606	9412	supercont1.1188: 77578-77636
AAEL014615	9413	supercont1.1188: 87612-87673
AAEL004444	9425	supercont1.119: 18008-18121
AAEL004430	9448	supercont1.119: 167088-172365
AAEL004436	9461	supercont1.119: 251091-251154
AAEL004420	9474	supercont1.119: 389550-389603
AAEL004440	9492	supercont1.119: 509429-509492
AAEL004416	9499	supercont1.119: 550323-550377
AAEL004416	9500	supercont1.119: 563334-563718
AAEL004442	9573	supercont1.119: 1073273-1075810
AAEL004438	9589	supercont1.119: 1177756-1177883
AAEL004431	9596	supercont1.119: 1263317-1263376
AAEL004441	9701	supercont1.119: 1958373-1958496
AAEL004426	9707	supercont1.119: 2010043-2010114
AAEL016960	9788	supercont1.1194: 136804-140785
AAEL014629	9791	supercont1.1194: 152794-154410
AAEL014635	9865	supercont1.1198: 156905-169846
AAEL000604	9875	supercont1.12: 61172-66291
AAEL000604	9876	supercont1.12: 68568-77360
AAEL000631	9894	supercont1.12: 183626-183685
AAEL018348	9922	supercont1.12: 467888-467948
AAEL018348	9928	supercont1.12: 512561-514624
AAEL000599	9996	supercont1.12: 1798043-1806915
AAEL000618	10011	supercont1.12: 1943006-2009465
AAEL000600	10026	supercont1.12: 2208755-2219523
AAEL000597	10085	supercont1.12: 2735763-2738528
AAEL000613	10186	supercont1.12: 3587947-3588001
AAEL000616	10233	supercont1.12: 3969533-3969593
AAEL004455	10368	supercont1.120: 749599-749661
AAEL004449	10371	supercont1.120: 775765-776957
AAEL004449	10372	supercont1.120: 777561-785343
AAEL004472	10377	supercont1.120: 809998-811741
AAEL004458	10392	supercont1.120: 920992-921066
AAEL004462	10406	supercont1.120: 1030155-1035725
AAEL004471	10416	supercont1.120: 1090076-1090147
AAEL004471	10419	supercont1.120: 1111642-1112239
AAEL004456	10421	supercont1.120: 1122147-1149469
AAEL004460	10429	supercont1.120: 1185856-1188498
AAEL014653	10610	supercont1.1203: 16022-16097
AAEL014657	10665	supercont1.1207: 58526-58597
AAEL004505	10711	supercont1.121: 178842-178900
AAEL004489	10877	supercont1.121: 1751547-1754506
AAEL004500	10888	supercont1.121: 1851181-1850873
AAEL004485	10916	supercont1.121: 2023584-2023714
AAEL004485	10917	supercont1.121: 2034375-2040978
AAEL004501	10922	supercont1.121: 2066876-2067411
AAEL004506	10948	supercont1.121: 2303689-2303761
AAEL004506	10949	supercont1.121: 2304759-2305057
AAEL004506	10950	supercont1.121: 2306853-2306911
AAEL004502	10955	supercont1.121: 2359548-81352
AAEL014668	10991	supercont1.1213: 4929-12870
AAEL014670	11006	supercont1.1215: 56576-56774
AAEL004524	11067	supercont1.122: 110544-131731
AAEL004534	11209	supercont1.122: 1595337-1595404
AAEL004532	11227	supercont1.122: 1785480-1785545
AAEL004521	11241	supercont1.122: 1925022-1932222
AAEL004533	11255	supercont1.122: 2083975-2087178
AAEL004520	11285	supercont1.122: 2335860-2344099
AAEL004516	11295	supercont1.122: 2398520-1288
AAEL014694	11328	supercont1.1223: 102263-107660
AAEL014694	11331	supercont1.1223: 125842-125907
AAEL014695	11333	supercont1.1223: 151784-152499
AAEL014705	11346	supercont1.1226: 46881-46974
AAEL018090	11354	supercont1.1227: 47858-60619
AAEL004561	11420	supercont1.123: 1013583-1013639
AAEL004564	11423	supercont1.123: 1053411-1062190
AAEL004573	11435	supercont1.123: 1222156-1222215
AAEL004574	11457	supercont1.123: 1390199-1390272
AAEL004576	11482	supercont1.123: 1578212-1591159
AAEL004566	11485	supercont1.123: 1602774-1604016
AAEL004547	11497	supercont1.123: 1725886-1732087
AAEL004546	11502	supercont1.123: 1753889-1756029
AAEL004582	11518	supercont1.123: 1895729-1895797
AAEL004575	11529	supercont1.123: 1963371-1963800
AAEL004562	11570	supercont1.123: 2258068-2258258
AAEL004579	11574	supercont1.123: 2285721-2285827
AAEL004545	11576	supercont1.123: 2312925-2312989
AAEL004577	11578	supercont1.123: 2321029-2322009
AAEL004544	11587	supercont1.123: 2386728-2387062
AAEL014715	11605	supercont1.1234: 52942-53044
AAEL014720	11620	supercont1.1235: 93341-129072
AAEL004587	11718	supercont1.124: 914447-914508
AAEL004586	11725	supercont1.124: 984699-984762
AAEL004594	11769	supercont1.124: 1325607-1337266
AAEL004589	11783	supercont1.124: 1452205-1468598
AAEL004595	11811	supercont1.124: 1855866-1856430
AAEL004590	11819	supercont1.124: 1929332-1931920
AAEL014728	11854	supercont1.1240: 277055-32338
AAEL014742	11883	supercont1.1244: 100332-100399
AAEL017159	11917	supercont1.1248: 2688-7849
AAEL004640	11992	supercont1.125: 915404-915586
AAEL004650	11995	supercont1.125: 994210-994272
AAEL004620	12004	supercont1.125: 1293627-1294788
AAEL004634	12005	supercont1.125: 1305884-1306837
AAEL018325	12016	supercont1.125: 1505132-1505893
AAEL004648	12049	supercont1.125: 1891204-1893180
AAEL004603	12069	supercont1.125: 2167937-2167996
AAEL014749	12109	supercont1.1251: 63387-69171
AAEL014749	12111	supercont1.1251: 77469-86969
AAEL014749	12117	supercont1.1251: 118637-118777
AAEL014753	12130	supercont1.1253: 50383-59402
AAEL014756	12140	supercont1.1254: 151484-151543
AAEL004657	12210	supercont1.126: 165921-166035
AAEL004662	12215	supercont1.126: 207978-212817
AAEL004684	12216	supercont1.126: 214283-214347
AAEL018326	12218	supercont1.126: 235977-236042
AAEL018326	12221	supercont1.126: 255364-255554
AAEL004666	12229	supercont1.126: 306211-310266
AAEL004669	12281	supercont1.126: 733780-733835
AAEL004671	12286	supercont1.126: 771231-783455
AAEL004677	12289	supercont1.126: 798953-806653
AAEL004655	12336	supercont1.126: 1157173-1157375
AAEL004664	12338	supercont1.126: 1171279-1175934
AAEL004664	12339	supercont1.126: 1177154-1177218
AAEL004673	12346	supercont1.126: 1233644-1233705
AAEL014768	12504	supercont1.1265: 91085-91440
AAEL014768	12505	supercont1.1265: 103305-115940
AAEL014771	12519	supercont1.1266: 133627-133690
AAEL004693	12641	supercont1.127: 933983-943385
AAEL004693	12642	supercont1.127: 959794-959882
AAEL004705	12643	supercont1.127: 981510-981573
AAEL004689	12695	supercont1.127: 1641457-1641658
AAEL004696	12729	supercont1.127: 1956882-1961231
AAEL004704	12742	supercont1.127: 2038923-2049813
AAEL004703	12756	supercont1.127: 2151634-2152055
AAEL004690	12757	supercont1.127: 2153080-2153145
AAEL004690	12758	supercont1.127: 2162949-2163009
AAEL004725	12881	supercont1.128: 212960-216225
AAEL004730	12889	supercont1.128: 267726-267785
AAEL004734	12949	supercont1.128: 672630-672688
AAEL018327	13015	supercont1.128: 1203896-1211220
AAEL004711	13018	supercont1.128: 1243830-1244327
AAEL004718	13034	supercont1.128: 1356707-1357658
AAEL004716	13038	supercont1.128: 1395951-1403576
AAEL017122	13046	supercont1.128: 1452014-1452656
AAEL014822	13160	supercont1.1280: 89990-92752
AAEL014821	13164	supercont1.1280: 130343-130251
AAEL014820	13165	supercont1.1280: 132812-132846
AAEL014825	13173	supercont1.1282: 81491-90490
AAEL014828	13180	supercont1.1282: 138533-145408
AAEL004776	13267	supercont1.129: 103214-117427
AAEL004760	13271	supercont1.129: 139663-139728
AAEL004748	13279	supercont1.129: 190081-190135
AAEL004766	13302	supercont1.129: 393224-393298
AAEL004755	13304	supercont1.129: 433851-433916
AAEL004774	13360	supercont1.129: 875766-875831
AAEL004743	13371	supercont1.129: 975658-986933
AAEL004743	13376	supercont1.129: 1030350-1030421
AAEL004743	13377	supercont1.129: 1032715-1055089
AAEL004777	13450	supercont1.129: 1628374-1628452
AAEL004768	13491	supercont1.129: 2027783-2027884
AAEL004739	13509	supercont1.129: 2167500-2171133
AAEL004773	13515	supercont1.129: 2221093-2225662
AAEL004741	13524	supercont1.129: 2297754-2309686
AAEL014846	13549	supercont1.1293: 34548-39813
AAEL014846	13552	supercont1.1293: 54067-54130
AAEL014847	13556	supercont1.1293: 89622-97405
AAEL014848	13561	supercont1.1293: 135305-139532
AAEL000673	13635	supercont1.13: 328334-335742
AAEL000672	13648	supercont1.13: 459422-463265
AAEL000649	13662	supercont1.13: 581401-581542
AAEL000641	13668	supercont1.13: 668326-668390
AAEL000661	13706	supercont1.13: 945038-951497
AAEL000661	13710	supercont1.13: 966618-979061
AAEL000667	13716	supercont1.13: 1029340-1035592
AAEL000642	13721	supercont1.13: 1065477-1065545
AAEL000651	13723	supercont1.13: 1078298-1078361
AAEL000635	13725	supercont1.13: 1091731-1091587
AAEL000635	13726	supercont1.13: 1092320-1092621
AAEL000677	13728	supercont1.13: 1139517-1148801
AAEL000655	13731	supercont1.13: 1167324-1167420
AAEL000645	13737	supercont1.13: 1205969-1206038
AAEL000658	13742	supercont1.13: 1246891-1246957
AAEL000669	13744	supercont1.13: 1249797-1249857
AAEL000669	13748	supercont1.13: 1264789-1264863
AAEL000650	13889	supercont1.13: 2708859-2708914
AAEL000636	13955	supercont1.13: 3274036-3274094
AAEL004788	14158	supercont1.130: 1237120-1240287
AAEL004802	14388	supercont1.131: 553944-554185
AAEL004804	14389	supercont1.131: 576584-576642
AAEL004815	14516	supercont1.131: 1645405-1646981
AAEL004805	14532	supercont1.131: 1772385-1777598
AAEL004821	14542	supercont1.131: 1849056-1860302
AAEL004814	14546	supercont1.131: 1887357-1896411
AAEL004862	14703	supercont1.132: 954326-965371
AAEL004842	14723	supercont1.132: 1158013-1158881
AAEL004852	14739	supercont1.132: 1341567-1343454
AAEL004834	14744	supercont1.132: 1409782-1416130
AAEL004846	14756	supercont1.132: 1514110-1514214
AAEL004832	14769	supercont1.132: 1608476-1608564
AAEL004845	14776	supercont1.132: 1722765-1725725
AAEL004847	14790	supercont1.132: 1936184-1997239
AAEL014878	14819	supercont1.1320: 124615-129330
AAEL014892	14881	supercont1.1327: 121712-121982
AAEL004879	14995	supercont1.133: 1097956-1098048
AAEL004874	15001	supercont1.133: 1164118-1172579
AAEL004884	15018	supercont1.133: 1312263-1312329
AAEL004875	15020	supercont1.133: 1334221-1341058
AAEL004870	15102	supercont1.133: 2248297-2250253
AAEL014900	15106	supercont1.1330: 9069-9137
AAEL014900	15108	supercont1.1330: 20492-23597
AAEL014899	15111	supercont1.1330: 37427-37588
AAEL014901	15114	supercont1.1330: 49473-49533
AAEL014913	15137	supercont1.1334: 22044-24882
AAEL004916	15248	supercont1.134: 704469-705258
AAEL004910	15259	supercont1.134: 786937-787410
AAEL004909	15276	supercont1.134: 892509-892583
AAEL004900	15358	supercont1.134: 1716117-1716186
AAEL004903	15381	supercont1.134: 2147823-2162505
AAEL014931	15421	supercont1.1345: 48990-49062
AAEL014931	15423	supercont1.1345: 63033-68179
AAEL004921	15476	supercont1.135: 847577-853213
AAEL004938	15482	supercont1.135: 894363-899998
AAEL004917	15607	supercont1.135: 1825919-1836361
AAEL004917	15613	supercont1.135: 1864292-1864914
AAEL004924	15624	supercont1.135: 1971150-1971819
AAEL004924	15625	supercont1.135: 1972115-1972182
AAEL014954	15710	supercont1.1357: 29460-35705
AAEL014957	15735	supercont1.1359: 74871-74932
AAEL014958	15736	supercont1.1359: 78411-78475
AAEL004945	15756	supercont1.136: 189928-195477
AAEL004950	15760	supercont1.136: 250805-264047
AAEL004948	15774	supercont1.136: 439299-439381
AAEL004958	15777	supercont1.136: 454060-454123
AAEL004964	15811	supercont1.136: 750316-755937
AAEL004955	15812	supercont1.136: 756775-758491
AAEL004955	15813	supercont1.136: 758765-758934
AAEL004941	15819	supercont1.136: 839236-839322
AAEL004941	15820	supercont1.136: 839774-849972
AAEL004957	15828	supercont1.136: 902822-914257
AAEL004957	15834	supercont1.136: 951311-951607
AAEL004947	15839	supercont1.136: 986224-986475
AAEL004953	15848	supercont1.136: 1052070-1052133
AAEL004949	15851	supercont1.136: 1066926-1066989
AAEL004961	15944	supercont1.136: 1803726-1809642
AAEL004971	16074	supercont1.137: 214927-228194
AAEL004975	16113	supercont1.137: 821495-836976
AAEL004982	16135	supercont1.137: 1005807-1005929
AAEL004978	16147	supercont1.137: 1085625-1085694
AAEL004977	16157	supercont1.137: 1162620-1162690
AAEL018103	16198	supercont1.137: 1491388-1491454
AAEL018103	16199	supercont1.137: 1508208-1508276
AAEL014966	16276	supercont1.1370: 8012-13495
AAEL018280	16293	supercont1.1372: 72186-87104
AAEL005012	16469	supercont1.138: 1614017-1614186
AAEL005003	16473	supercont1.138: 1635175-1635251
AAEL005003	16474	supercont1.138: 1653779-1667633
AAEL005008	16483	supercont1.138: 1730735-1737179
AAEL005009	16491	supercont1.138: 1782847-1782957
AAEL005019	16614	supercont1.139: 318349-331271
AAEL005019	16615	supercont1.139: 332089-335127
AAEL005021	16617	supercont1.139: 348396-355059
AAEL005028	16632	supercont1.139: 492659-497369
AAEL005033	16633	supercont1.139: 498886-498953
AAEL005017	16660	supercont1.139: 782310-800992
AAEL005013	16665	supercont1.139: 836173-846599
AAEL005026	16692	supercont1.139: 1184111-1184169
AAEL005030	16695	supercont1.139: 1252515-1252629
AAEL015011	16793	supercont1.1396: 65179-65316
AAEL015010	16796	supercont1.1396: 114743-140023
AAEL000700	16839	supercont1.14: 318630-319525
AAEL000714	16841	supercont1.14: 347751-348930
AAEL000679	16844	supercont1.14: 405006-405066
AAEL000712	16888	supercont1.14: 826252-838919
AAEL000704	16911	supercont1.14: 1026262-1026747
AAEL000706	16916	supercont1.14: 1085779-1085850
AAEL000703	16931	supercont1.14: 1236342-1236410
AAEL000709	16939	supercont1.14: 1283185-1296205
AAEL000701	16945	supercont1.14: 1321559-1326065
AAEL000687	16955	supercont1.14: 1406093-1414765
AAEL000694	16980	supercont1.14: 1690580-1690638
AAEL000690	16985	supercont1.14: 1770706-1770774
AAEL000689	16987	supercont1.14: 1795066-1795134
AAEL005086	17271	supercont1.140: 1115935-1135980
AAEL005057	17275	supercont1.140: 1306504-1333537
AAEL005050	17277	supercont1.140: 1370918-1370976
AAEL005054	17278	supercont1.140: 1402614-1408330
AAEL005072	17285	supercont1.140: 1557268-1557328
AAEL005076	17291	supercont1.140: 1635656-1638409
AAEL005083	17306	supercont1.140: 2025047-2025258
AAEL005073	17309	supercont1.140: 2079123-2091127
AAEL005084	17315	supercont1.140: 2191193-2191903
AAEL015038	17550	supercont1.1412: 67807-67867
AAEL015046	17589	supercont1.1419: 43642-44326
AAEL005122	17611	supercont1.142: 567390-579948
AAEL005109	17628	supercont1.142: 697373-697432
AAEL005125	17710	supercont1.142: 1958395-1958601
AAEL005121	17713	supercont1.142: 1978958-1979019
AAEL005146	17787	supercont1.143: 142423-142585
AAEL005140	17789	supercont1.143: 162910-163461
AAEL005140	17790	supercont1.143: 165491-173528
AAEL005137	17792	supercont1.143: 189067-189142
AAEL005147	17813	supercont1.143: 345911-345970
AAEL005151	17815	supercont1.143: 365460-366545
AAEL005147	17816	supercont1.143: 367339-371271
AAEL005149	17851	supercont1.143: 750471-756705
AAEL005131	17921	supercont1.143: 1383098-1384014
AAEL005131	17927	supercont1.143: 1418409-1427587
AAEL005143	17934	supercont1.143: 1470935-1470996
AAEL017315	17941	supercont1.143: 1521202-1527067
AAEL018332	17963	supercont1.143: 1744804-1745028
AAEL018332	17965	supercont1.143: 1773234-1773295
AAEL018332	17966	supercont1.143: 1774687-1774748
AAEL015062	18048	supercont1.1436: 75606-75863
AAEL005165	18077	supercont1.144: 8717-14876
AAEL005162	18113	supercont1.144: 403906-403970
AAEL005160	18136	supercont1.144: 582678-582815
AAEL015065	18290	supercont1.1440: 9758-21850
AAEL015065	18291	supercont1.1440: 25881-25991
AAEL005181	18366	supercont1.145: 705480-705382
AAEL005210	18371	supercont1.145: 781387-781460
AAEL005204	18388	supercont1.145: 1010530-1010595
AAEL005174	18422	supercont1.145: 1356080-1356245
AAEL005194	18424	supercont1.145: 1397633-1397717
AAEL005183	18425	supercont1.145: 1407092-1407144
AAEL005213	18474	supercont1.145: 1786345-1786404
AAEL005177	18479	supercont1.145: 1819281-1819351
AAEL005208	18496	supercont1.145: 1925223-1925214
AAEL005211	18516	supercont1.145: 2077090-2077217
AAEL005196	18528	supercont1.145: 2165515-2170690
AAEL005237	18566	supercont1.146: 74927-75144
AAEL005227	18654	supercont1.146: 1056352-1056411
AAEL005235	18656	supercont1.146: 1069448-1069514
AAEL005215	18671	supercont1.146: 1211989-1217879
AAEL005214	18745	supercont1.146: 1720976-1727265
AAEL005250	18932	supercont1.147: 618290-634325
AAEL005252	18942	supercont1.147: 683376-689807
AAEL005252	18944	supercont1.147: 692458-703911
AAEL005240	18968	supercont1.147: 918421-918478
AAEL005243	19070	supercont1.147: 1736077-1742719
AAEL015099	19125	supercont1.1475: 10223-10279
AAEL015099	19128	supercont1.1475: 19196-19004
AAEL015099	19129	supercont1.1475: 24543-24606
AAEL015100	19133	supercont1.1475: 68716-68893
AAEL018335	19165	supercont1.148: 240601-261215
AAEL005256	19284	supercont1.148: 1675989-1676316
AAEL005277	19286	supercont1.148: 1695188-1695254
AAEL005262	19294	supercont1.148: 1759157-1771469
AAEL005262	19296	supercont1.148: 1772589-1773180
AAEL005269	19306	supercont1.148: 1844542-1844693
AAEL005279	19337	supercont1.148: 2108854-2108916
AAEL005284	19586	supercont1.149: 1925960-1932507
AAEL000739	19671	supercont1.15: 154609-158466
AAEL000751	19745	supercont1.15: 724324-724391
AAEL000735	19746	supercont1.15: 738818-738878
AAEL000723	19793	supercont1.15: 1187308-1195552
AAEL000732	19809	supercont1.15: 1359891-1367151
AAEL000749	19923	supercont1.15: 2854586-2862073
AAEL000721	20035	supercont1.15: 3969918-3972048
AAEL018121	20047	supercont1.15: 4077755-4078331
AAEL018121	20079	supercont1.15: 4314406-4314504
AAEL005307	20090	supercont1.150: 147320-147391
AAEL005290	20115	supercont1.150: 609794-621899
AAEL005290	20118	supercont1.150: 635171-642643
AAEL005292	20120	supercont1.150: 678658-678718
AAEL005303	20182	supercont1.150: 1621970-1627165
AAEL005288	20192	supercont1.150: 1706405-1710287
AAEL005320	20276	supercont1.151: 238490-249101
AAEL005320	20277	supercont1.151: 250099-261037
AAEL005316	20295	supercont1.151: 427132-434049
AAEL005319	20298	supercont1.151: 464120-464277
AAEL005324	20306	supercont1.151: 545064-546051
AAEL005324	20307	supercont1.151: 559223-574006
AAEL005317	20317	supercont1.151: 705170-705681
AAEL005323	20325	supercont1.151: 795398-795404
AAEL005312	20362	supercont1.151: 1347967-1348030
AAEL005332	20391	supercont1.151: 1831229-1836235
AAEL005362	20499	supercont1.152: 557013-564352
AAEL005368	20518	supercont1.152: 676500-677169
AAEL005345	20543	supercont1.152: 865222-865505
AAEL005363	20581	supercont1.152: 1150992-1151176
AAEL005369	20595	supercont1.152: 1270492-1276630
AAEL005342	20617	supercont1.152: 1458244-1458693
AAEL005364	20639	supercont1.152: 1724768-1725016
AAEL005364	20640	supercont1.152: 1725381-1725440
AAEL005358	20657	supercont1.152: 1977713-1977961
AAEL018339	20659	supercont1.152: 2013089-2013837
AAEL018339	20662	supercont1.152: 2046288-2046351
AAEL005391	20872	supercont1.154: 50068-52148
AAEL005390	20875	supercont1.154: 82115-82177
AAEL005387	20879	supercont1.154: 128855-129907
AAEL005386	20914	supercont1.154: 415296-415369
AAEL005379	20961	supercont1.154: 870520-880453
AAEL018340	20993	supercont1.154: 1337309-1337367
AAEL005377	21045	supercont1.154: 1802524-1802598
AAEL005416	21125	supercont1.155: 399897-399974
AAEL005425	21126	supercont1.155: 406855-415296
AAEL005425	21127	supercont1.155: 418474-419576
AAEL005408	21146	supercont1.155: 607474-607542
AAEL005414	21151	supercont1.155: 649703-655655
AAEL005405	21226	supercont1.155: 1285598-1285658
AAEL005423	21238	supercont1.155: 1440040-1448131
AAEL005432	21325	supercont1.156: 218893-220208
AAEL005437	21346	supercont1.156: 547787-561954
AAEL005456	21540	supercont1.157: 318125-319562
AAEL005446	21563	supercont1.157: 487472-500024
AAEL015201	21772	supercont1.1577: 13808-13877
AAEL005472	21834	supercont1.158: 615251-628167
AAEL005471	21836	supercont1.158: 636680-652008
AAEL005468	21868	supercont1.158: 983599-983664
AAEL018342	21889	supercont1.158: 1123614-1123693
AAEL005478	21907	supercont1.158: 1303839-1311454
AAEL005475	21926	supercont1.158: 1494685-1510568
AAEL005474	21933	supercont1.158: 1550506-1550578
AAEL005466	21972	supercont1.158: 1967538-1971951
AAEL005464	21974	supercont1.158: 1980605-1997831
AAEL005496	22027	supercont1.159: 524590-536089
AAEL005495	22087	supercont1.159: 1240693-1240761
AAEL005493	22091	supercont1.159: 1271599-1271658
AAEL005493	22092	supercont1.159: 1272023-1272084
AAEL005481	22136	supercont1.159: 1643366-1643427
AAEL000780	22229	supercont1.16: 384151-389048
AAEL000752	22233	supercont1.16: 409899-410586
AAEL000774	22249	supercont1.16: 592165-592385
AAEL000792	22259	supercont1.16: 707403-708582
AAEL000759	22279	supercont1.16: 958310-961841
AAEL000763	22285	supercont1.16: 1028656-1028716
AAEL000753	22296	supercont1.16: 1116320-1116400
AAEL000767	22311	supercont1.16: 1220541-1220610
AAEL017379	22337	supercont1.16: 1451565-1451623
AAEL018128	22344	supercont1.16: 1509487-1512423
AAEL000773	22357	supercont1.16: 1614667-1614727
AAEL000776	22373	supercont1.16: 1744392-1744815
AAEL017512	22516	supercont1.16: 2920801-2920860
AAEL000769	22560	supercont1.16: 3313131-3326682
AAEL000791	22595	supercont1.16: 3759446-3760077
AAEL000770	22603	supercont1.16: 3837539-3837605
AAEL005510	22684	supercont1.160: 264040-277418
AAEL017437	22745	supercont1.160: 715816-717709
AAEL017437	22747	supercont1.160: 719119-729430
AAEL017437	22749	supercont1.160: 731302-735694
AAEL005499	22814	supercont1.160: 1371013-1371076
AAEL005499	22815	supercont1.160: 1379284-1379341
AAEL005512	22836	supercont1.160: 1514601-1547733
AAEL005531	22950	supercont1.161: 292005-303995
AAEL005531	22952	supercont1.161: 313321-336415
AAEL005528	22964	supercont1.161: 430605-431168
AAEL005526	23056	supercont1.161: 1561794-1562010
AAEL017483	23085	supercont1.1611: 13217-13669
AAEL017053	23116	supercont1.162: 568805-572913
AAEL005542	23126	supercont1.162: 766399-767929
AAEL005544	23239	supercont1.162: 2095972-2096145
AAEL005581	23345	supercont1.163: 502139-526086
AAEL005581	23351	supercont1.163: 556538-589559
AAEL005579	23355	supercont1.163: 673300-673379
AAEL005580	23373	supercont1.163: 921117-934353
AAEL018343	23375	supercont1.163: 936077-952410
AAEL005561	23395	supercont1.163: 1217093-1218164
AAEL005561	23396	supercont1.163: 1221419-1239003
AAEL005590	23430	supercont1.163: 1505189-1505252
AAEL005577	23437	supercont1.163: 1573547-1574501
AAEL005582	23443	supercont1.163: 1625872-1626043
AAEL005571	23452	supercont1.163: 1696854-1705730
AAEL005556	23482	supercont1.163: 1921856-1936630
AAEL015234	23496	supercont1.1630: 17194-17262
AAEL005598	23531	supercont1.164: 42916-42984
AAEL005610	23535	supercont1.164: 58408-58713
AAEL005617	23542	supercont1.164: 106293-108475
AAEL005605	23555	supercont1.164: 201269-201262
AAEL018344	23562	supercont1.164: 277467-278960
AAEL005615	23713	supercont1.164: 1883330-1886475
AAEL005618	23805	supercont1.165: 405988-406202
AAEL005627	24112	supercont1.166: 1777929-1778030
AAEL005649	24349	supercont1.168: 355383-355494
AAEL018346	24404	supercont1.168: 850709-850767
AAEL005645	24406	supercont1.168: 867799-867859
AAEL005672	24581	supercont1.169: 649995-650051
AAEL005669	24585	supercont1.169: 731723-732013
AAEL005666	24588	supercont1.169: 750924-759884
AAEL005667	24650	supercont1.169: 1436381-1436445
AAEL005667	24654	supercont1.169: 1486613-1487121
AAEL000807	24822	supercont1.17: 1007616-1007681
AAEL000807	24823	supercont1.17: 1009009-1010749
AAEL000806	24826	supercont1.17: 1068909-1070746
AAEL000853	24840	supercont1.17: 1231318-1231383
AAEL000849	24843	supercont1.17: 1250124-1263167
AAEL000795	24865	supercont1.17: 1409177-1409732
AAEL000828	24869	supercont1.17: 1449838-1449902
AAEL000817	24870	supercont1.17: 1464012-1464074
AAEL000817	24873	supercont1.17: 1486386-1493432
AAEL018135	24886	supercont1.17: 1711837-1711896
AAEL000829	24945	supercont1.17: 2399954-2400018
AAEL000834	24951	supercont1.17: 2445366-2445412
AAEL000844	24955	supercont1.17: 2481891-2482698
AAEL000802	24957	supercont1.17: 2497769-2497833
AAEL000802	24958	supercont1.17: 2507122-2507369
AAEL000798	24963	supercont1.17: 2545221-2545284
AAEL000839	24965	supercont1.17: 2563753-2571281
AAEL000832	24981	supercont1.17: 2691299-2698769
AAEL000800	24985	supercont1.17: 2731697-2732065
AAEL000836	24986	supercont1.17: 2753609-2768837
AAEL000845	24990	supercont1.17: 2806455-2806531
AAEL000845	24991	supercont1.17: 2810228-2811352
AAEL000840	25024	supercont1.17: 3584072-3611340
AAEL000812	25029	supercont1.17: 3695771-3695844
AAEL000824	25085	supercont1.17: 4286973-4287309
AAEL005711	25219	supercont1.170: 1418184-1419600
AAEL005706	25262	supercont1.170: 1888037-1888094
AAEL005688	25268	supercont1.170: 1941535-1941594
AAEL015283	25280	supercont1.1700: 15221-16680
AAEL005719	25308	supercont1.171: 26831-26834
AAEL005722	25333	supercont1.171: 199034-203956
AAEL005712	25497	supercont1.171: 1653329-1661200
AAEL005725	25520	supercont1.171: 1920274-1928287
AAEL018351	25572	supercont1.172: 328080-329431
AAEL005738	25648	supercont1.172: 1033309-1040062
AAEL005729	25653	supercont1.172: 1060992-1073285
AAEL005741	25743	supercont1.172: 1826808-1838590
AAEL005728	25753	supercont1.172: 1903841-1905975
AAEL005735	25764	supercont1.172: 1957547-1968527
AAEL005740	25773	supercont1.172: 2034376-2039354
AAEL005756	25797	supercont1.173: 74516-74057
AAEL005762	25800	supercont1.173: 92724-92782
AAEL018352	25809	supercont1.173: 233287-237724
AAEL005754	25872	supercont1.173: 814592-818671
AAEL005754	25878	supercont1.173: 887974-888210
AAEL015293	25972	supercont1.1734: 8793-18266
AAEL015293	25973	supercont1.1734: 18749-23996
AAEL005775	25999	supercont1.174: 137003-137058
AAEL005766	26009	supercont1.174: 188617-196846
AAEL005769	26077	supercont1.174: 806999-811782
AAEL005771	26080	supercont1.174: 836545-836607
AAEL005788	26081	supercont1.174: 847399-847469
AAEL005780	26175	supercont1.174: 1893777-1905384
AAEL017032	26194	supercont1.1742: 24269-25169
AAEL005817	26220	supercont1.175: 478104-478219
AAEL005822	26237	supercont1.175: 651177-653225
AAEL005803	26240	supercont1.175: 672444-683173
AAEL005793	26289	supercont1.175: 1368109-1368169
AAEL005793	26290	supercont1.175: 1369695-1379949
AAEL005813	26292	supercont1.175: 1393644-1398955
AAEL005799	26334	supercont1.175: 1734774-1734833
AAEL005819	26338	supercont1.175: 1763913-1763978
AAEL005821	26349	supercont1.175: 1866910-1873016
AAEL005806	26352	supercont1.175: 1910938-1929675
AAEL005829	26424	supercont1.176: 644205-649190
AAEL005827	26442	supercont1.176: 768128-768181
AAEL005837	26451	supercont1.176: 837626-837759
AAEL005830	26456	supercont1.176: 869897-869981
AAEL005857	26606	supercont1.177: 176313-176377
AAEL005858	26609	supercont1.177: 200658-200952
AAEL005846	26617	supercont1.177: 251410-256291
AAEL005843	26626	supercont1.177: 316262-317952
AAEL005859	26668	supercont1.177: 606225-606284
AAEL005854	26671	supercont1.177: 650817-651222
AAEL005842	26706	supercont1.177: 977789-977856
AAEL005850	26784	supercont1.177: 1534573-1534632
AAEL005861	26789	supercont1.177: 1572706-1572773
AAEL005861	26790	supercont1.177: 1574763-1574829
AAEL005861	26791	supercont1.177: 1578261-1578318
AAEL005861	26793	supercont1.177: 1608312-1609628
AAEL005845	26804	supercont1.177: 1669288-1670953
AAEL015307	26857	supercont1.1777: 15285-15354
AAEL005881	26886	supercont1.178: 248175-257188
AAEL005879	26967	supercont1.178: 1016755-1029944
AAEL005894	26993	supercont1.178: 1258572-1259592
AAEL005892	27045	supercont1.178: 1719825-1725106
AAEL005893	27047	supercont1.178: 1738262-1738391
AAEL005885	27053	supercont1.178: 1774134-1774200
AAEL005895	27107	supercont1.179: 191742-191956
AAEL005895	27108	supercont1.179: 192588-193476
AAEL005899	27146	supercont1.179: 531497-531630
AAEL005912	27156	supercont1.179: 604038-604107
AAEL005903	27179	supercont1.179: 744517-748771
AAEL005904	27244	supercont1.179: 1323906-1324783
AAEL005913	27248	supercont1.179: 1358839-1364673
AAEL005909	27253	supercont1.179: 1377374-1377439
AAEL005905	27256	supercont1.179: 1409495-1409827
AAEL015315	27323	supercont1.1791: 40289-40352
AAEL000860	27338	supercont1.18: 105420-108457
AAEL000860	27342	supercont1.18: 129843-138884
AAEL000867	27381	supercont1.18: 433442-433501
AAEL000876	27390	supercont1.18: 546830-546890
AAEL000871	27397	supercont1.18: 616853-616915
AAEL000915	27421	supercont1.18: 877100-877158
AAEL000861	27422	supercont1.18: 885530-891298
AAEL000894	27451	supercont1.18: 1307384-1318214
AAEL000863	27509	supercont1.18: 2079955-2080024
AAEL000864	27510	supercont1.18: 2091062-2101268
AAEL000893	27584	supercont1.18: 2850656-2874401
AAEL000918	27588	supercont1.18: 2962849-2962907
AAEL000874	27656	supercont1.18: 3653993-3654185
AAEL000911	27662	supercont1.18: 3685779-3698845
AAEL000906	27674	supercont1.18: 3806611-3807147
AAEL000906	27681	supercont1.18: 3862457-3864057
AAEL000887	27717	supercont1.18: 4176369-4177852
AAEL005919	27736	supercont1.180: 202929-203879
AAEL005922	27744	supercont1.180: 308121-308188
AAEL005930	27760	supercont1.180: 454560-455033
AAEL005941	27781	supercont1.180: 655048-655123
AAEL005941	27782	supercont1.180: 656213-663880
AAEL005929	27797	supercont1.180: 801780-807544
AAEL005927	27813	supercont1.180: 916968-918434
AAEL005921	27817	supercont1.180: 948244-955045
AAEL005933	27889	supercont1.180: 1684395-1686054
AAEL005933	27891	supercont1.180: 1700359-1708537
AAEL005948	27989	supercont1.181: 960642-961305
AAEL005950	28009	supercont1.181: 1211204-1211026
AAEL005949	28059	supercont1.181: 1744598-1745869
AAEL005943	28065	supercont1.181: 1828491-1848789
AAEL005962	28111	supercont1.182: 175312-175793
AAEL005959	28257	supercont1.182: 1364902-1374272
AAEL005964	28264	supercont1.182: 1440386-1441184
AAEL005961	28266	supercont1.182: 1448362-1449335
AAEL005968	28293	supercont1.182: 1915821-1915879
AAEL005979	28368	supercont1.183: 742044-742104
AAEL005976	28385	supercont1.183: 860889-860950
AAEL005977	28387	supercont1.183: 878247-890496
AAEL005977	28396	supercont1.183: 949349-949380
AAEL005975	28398	supercont1.183: 959707-965023
AAEL015335	28499	supercont1.1834: 6470-7397
AAEL005997	28538	supercont1.184: 175967-182020
AAEL015338	28724	supercont1.1848: 45189-45258
AAEL006006	28929	supercont1.185: 1791605-1799529
AAEL006009	28932	supercont1.185: 1809792-1809862
AAEL005998	28936	supercont1.185: 1864456-1871078
AAEL006031	28979	supercont1.186: 368348-368234
AAEL006036	28981	supercont1.186: 391814-398284
AAEL006030	29011	supercont1.186: 768132-768196
AAEL006037	29016	supercont1.186: 817351-844380
AAEL018357	29031	supercont1.186: 1011750-1011899
AAEL018357	29034	supercont1.186: 1041574-1044442
AAEL018357	29063	supercont1.186: 1301958-1301548
AAEL006022	29117	supercont1.186: 1906660-1906729
AAEL006044	29167	supercont1.187: 210247-210303
AAEL006057	29182	supercont1.187: 315563-315631
AAEL006055	29230	supercont1.187: 641217-643091
AAEL006071	29337	supercont1.188: 157623-167322
AAEL006085	29348	supercont1.188: 258926-262258
AAEL006073	29442	supercont1.188: 1107135-1107195
AAEL006069	29487	supercont1.188: 1471406-1474694
AAEL006080	29545	supercont1.188: 1924670-1924756
AAEL006091	29559	supercont1.189: 76605-76705
AAEL018145	29669	supercont1.19: 161316-162724
AAEL000944	29693	supercont1.19: 332186-339528
AAEL000943	29717	supercont1.19: 518508-518505
AAEL000947	29772	supercont1.19: 993769-993839
AAEL000940	29776	supercont1.19: 1043688-1046666
AAEL000973	29957	supercont1.19: 3632082-3662537
AAEL000936	29971	supercont1.19: 3814707-3814744
AAEL006113	30142	supercont1.190: 1486921-1486986
AAEL006113	30144	supercont1.190: 1498656-1503199
AAEL006148	30226	supercont1.191: 354113-354171
AAEL006139	30234	supercont1.191: 438324-438394
AAEL006137	30236	supercont1.191: 451917-457489
AAEL006130	30245	supercont1.191: 570147-570214
AAEL006128	30260	supercont1.191: 692398-692465
AAEL006134	30263	supercont1.191: 704851-704907
AAEL006142	30277	supercont1.191: 809730-812637
AAEL006125	30334	supercont1.191: 1309890-1312709
AAEL006144	30338	supercont1.191: 1345953-1363630
AAEL006154	30348	supercont1.191: 1478512-1491900
AAEL006147	30356	supercont1.191: 1549031-1552355
AAEL006151	30358	supercont1.191: 1553482-1553513
AAEL006136	30362	supercont1.191: 1593520-1596853
AAEL006123	30363	supercont1.191: 1598669-1611550
AAEL006158	30513	supercont1.192: 1124168-1129163
AAEL006166	30515	supercont1.192: 1134324-1134384
AAEL018112	30532	supercont1.192: 1284039-1284105
AAEL018112	30543	supercont1.192: 1421329-1421802
AAEL006159	30582	supercont1.192: 1755496-1755555
AAEL006186	30611	supercont1.193: 77736-78418
AAEL006177	30619	supercont1.193: 123547-124175
AAEL006182	30620	supercont1.193: 124567-140660
AAEL006182	30628	supercont1.193: 200788-211973
AAEL006171	30669	supercont1.193: 523237-523335
AAEL006171	30672	supercont1.193: 537459-537522
AAEL006185	30678	supercont1.193: 618256-618313
AAEL018113	30763	supercont1.193: 1471316-1471387
AAEL018113	30764	supercont1.193: 1473005-1482346
AAEL006180	30803	supercont1.193: 1828735-1828825
AAEL006199	30823	supercont1.194: 252128-252186
AAEL006199	30826	supercont1.194: 270418-294426
AAEL006191	30848	supercont1.194: 467443-467502
AAEL006205	30939	supercont1.194: 1677616-1691723
AAEL006205	30940	supercont1.194: 1692472-1703815
AAEL006190	30956	supercont1.194: 1829074-1830331
AAEL006203	30961	supercont1.194: 1859831-1859896
AAEL006222	30982	supercont1.195: 101495-101851
AAEL006214	31020	supercont1.195: 506856-507098
AAEL006229	31117	supercont1.196: 60090-70381
AAEL006232	31132	supercont1.196: 268947-271611
AAEL018047	31136	supercont1.196: 308334-308830
AAEL006228	31140	supercont1.196: 352101-354221
AAEL006236	31145	supercont1.196: 394948-408242
AAEL017301	31193	supercont1.196: 980019-988245
AAEL017301	31200	supercont1.196: 1019604-1025013
AAEL006235	31230	supercont1.196: 1252530-1258911
AAEL006248	31331	supercont1.197: 190814-202709
AAEL006249	31357	supercont1.197: 539596-539972
AAEL006252	31364	supercont1.197: 593694-593763
AAEL006253	31365	supercont1.197: 611562-611620
AAEL006254	31393	supercont1.197: 809495-809555
AAEL006254	31394	supercont1.197: 810970-811625
AAEL018114	31548	supercont1.198: 448756-455220
AAEL018114	31574	supercont1.198: 624050-638018
AAEL018114	31581	supercont1.198: 676687-682881
AAEL006262	31628	supercont1.198: 999489-999701
AAEL006279	31633	supercont1.198: 1055308-1074050
AAEL018115	31661	supercont1.198: 1290787-1299377
AAEL006280	31711	supercont1.198: 1674054-1674139
AAEL006301	31809	supercont1.199: 721200-722822
AAEL006293	31838	supercont1.199: 958741-966892
AAEL006290	31846	supercont1.199: 1002207-1002376
AAEL018116	31863	supercont1.199: 1274533-1289468
AAEL006289	31889	supercont1.199: 1876324-1877373
AAEL000128	31923	supercont1.2: 225250-228042
AAEL000126	31929	supercont1.2: 268224-278490
AAEL000104	31967	supercont1.2: 625601-628015
AAEL000124	31971	supercont1.2: 673188-673252
AAEL000103	31986	supercont1.2: 821887-821985
AAEL000144	32015	supercont1.2: 1087816-1087874
AAEL000137	32020	supercont1.2: 1208770-1210819
AAEL000111	32179	supercont1.2: 2475501-2475572
AAEL000111	32180	supercont1.2: 2476117-2481598
AAEL000143	32183	supercont1.2: 2501449-2501506
AAEL000129	32306	supercont1.2: 4118570-4129860
AAEL017443	32371	supercont1.2: 4906749-4923307
AAEL017533	32373	supercont1.2: 4944912-4945066
AAEL000119	32375	supercont1.2: 4971712-4971906
AAEL000154	32389	supercont1.2: 5084506-5084572
AAEL000116	32392	supercont1.2: 5104419-5104482
AAEL018110	32405	supercont1.2: 5213452-5213857
AAEL018110	32409	supercont1.2: 5239554-5239618
AAEL000136	32448	supercont1.2: 5540296-5540360
AAEL000157	32457	supercont1.2: 5583069-5590343
AAEL000994	32525	supercont1.20: 799272-799338
AAEL000977	32526	supercont1.20: 809169-817898
AAEL018150	32617	supercont1.20: 1601754-1601830
AAEL018150	32641	supercont1.20: 1817245-1822602
AAEL001007	32696	supercont1.20: 2500296-2500424
AAEL017245	32715	supercont1.20: 2650361-2652062
AAEL018151	32718	supercont1.20: 2689831-2699363
AAEL000981	32725	supercont1.20: 2806198-2806273
AAEL000988	32740	supercont1.20: 3008466-3016079
AAEL000983	32785	supercont1.20: 3484684-3484547
AAEL006306	32820	supercont1.200: 120421-121700
AAEL006307	32822	supercont1.200: 127159-138001
AAEL006322	32843	supercont1.200: 428818-434548
AAEL006320	32898	supercont1.200: 975265-975324
AAEL006320	32899	supercont1.200: 976230-976295
AAEL006320	32904	supercont1.200: 1020134-1020805
AAEL006315	32936	supercont1.200: 1434810-1434897
AAEL006317	32949	supercont1.200: 1560012-1560687
AAEL006351	33002	supercont1.201: 300938-300997
AAEL006335	33016	supercont1.201: 425845-425912
AAEL006326	33088	supercont1.201: 1144110-1144176
AAEL006348	33089	supercont1.201: 1152304-1152358
AAEL006357	33090	supercont1.201: 1153938-1155672
AAEL006340	33091	supercont1.201: 1162660-1163247
AAEL006341	33103	supercont1.201: 1227797-1227872
AAEL006353	33104	supercont1.201: 1239417-1239478
AAEL006346	33108	supercont1.201: 1297961-1298013
AAEL006329	33110	supercont1.201: 1309490-1309550
AAEL006343	33115	supercont1.201: 1348114-1357446
AAEL006360	33119	supercont1.201: 1449814-1458908
AAEL006354	33120	supercont1.201: 1459241-1459301
AAEL006342	33123	supercont1.201: 1495974-1496035
AAEL006361	33128	supercont1.201: 1562806-1563264
AAEL006337	33130	supercont1.201: 1575699-1577228
AAEL006379	33184	supercont1.202: 641809-641869
AAEL006362	33237	supercont1.202: 1541267-1556006
AAEL006370	33244	supercont1.202: 1591436-1591971
AAEL006373	33251	supercont1.202: 1667156-1666937
AAEL017365	33253	supercont1.202: 1674077-1676054
AAEL006390	33372	supercont1.203: 827062-832534
AAEL006386	33450	supercont1.203: 1429691-1429751
AAEL006389	33453	supercont1.203: 1447348-1447413
AAEL006395	33492	supercont1.203: 1750796-1750869
AAEL006423	33538	supercont1.204: 279358-279414
AAEL006406	33539	supercont1.204: 286556-291413
AAEL006426	33574	supercont1.204: 688628-694379
AAEL006422	33581	supercont1.204: 730434-730555
AAEL006411	33600	supercont1.204: 867526-867598
AAEL006418	33621	supercont1.204: 1027269-1034939
AAEL006414	33624	supercont1.204: 1043218-1046812
AAEL006415	33630	supercont1.204: 1085311-1085425
AAEL006407	33684	supercont1.204: 1466683-1466742
AAEL006413	33687	supercont1.204: 1512684-1513054
AAEL006412	33690	supercont1.204: 1531659-1531733
AAEL006434	33731	supercont1.205: 160513-172040
AAEL006448	33734	supercont1.205: 198620-200206
AAEL006452	33739	supercont1.205: 226317-226382
AAEL006450	33761	supercont1.205: 435247-435728
AAEL006433	33777	supercont1.205: 581607-583971
AAEL006437	33843	supercont1.205: 1211854-1223938
AAEL006435	33849	supercont1.205: 1271333-1271391
AAEL006447	33863	supercont1.205: 1418361-1424325
AAEL015402	33909	supercont1.2051: 3940-12582
AAEL006474	33918	supercont1.206: 17498-17559
AAEL006469	33941	supercont1.206: 210681-211107
AAEL006460	33943	supercont1.206: 234330-234396
AAEL006473	33948	supercont1.206: 268427-272567
AAEL006458	33974	supercont1.206: 406086-414143
AAEL006459	33979	supercont1.206: 465058-465169
AAEL006459	33980	supercont1.206: 473809-480261
AAEL006470	34059	supercont1.206: 1115306-1120583
AAEL006477	34179	supercont1.207: 746826-746950
AAEL006477	34180	supercont1.207: 755657-756888
AAEL006476	34282	supercont1.207: 1557738-1557839
AAEL006481	34386	supercont1.208: 739346-740697
AAEL006483	34405	supercont1.208: 885097-885477
AAEL006479	34412	supercont1.208: 954242-961855
AAEL006496	34448	supercont1.208: 1237863-1237924
AAEL018051	34495	supercont1.208: 1663933-1664002
AAEL006482	34506	supercont1.208: 1760074-1760142
AAEL006531	34572	supercont1.209: 476418-475707
AAEL006510	34576	supercont1.209: 523632-535008
AAEL006525	34578	supercont1.209: 546381-546441
AAEL006526	34590	supercont1.209: 691447-691518
AAEL006509	34592	supercont1.209: 720179-720301
AAEL006532	34601	supercont1.209: 768551-771433
AAEL006516	34605	supercont1.209: 789653-800204
AAEL006512	34609	supercont1.209: 846998-847063
AAEL006529	34616	supercont1.209: 882840-882897
AAEL018052	34670	supercont1.209: 1330891-1330957
AAEL006522	34696	supercont1.209: 1517035-1525426
AAEL006524	34720	supercont1.209: 1722638-1735454
AAEL006524	34724	supercont1.209: 1770293-1778633
AAEL001041	34739	supercont1.21: 45249-79888
AAEL001021	34755	supercont1.21: 221079-221141
AAEL017334	34756	supercont1.21: 245361-245454
AAEL001030	34868	supercont1.21: 1840884-1840967
AAEL001038	34869	supercont1.21: 1849206-1849268
AAEL001031	34889	supercont1.21: 2068237-2068294
AAEL001031	34890	supercont1.21: 2069487-2082481
AAEL001048	34917	supercont1.21: 2316593-2316649
AAEL001017	34948	supercont1.21: 2562981-2568901
AAEL001016	34954	supercont1.21: 2583158-2583220
AAEL001034	34995	supercont1.21: 3427753-3427822
AAEL006539	35047	supercont1.210: 200690-201300
AAEL006539	35049	supercont1.210: 236406-262299
AAEL006560	35051	supercont1.210: 273458-273529
AAEL006538	35067	supercont1.210: 460410-463108
AAEL006541	35085	supercont1.210: 687977-702231
AAEL006536	35108	supercont1.210: 1034032-1034691
AAEL006547	35122	supercont1.210: 1184602-1184671
AAEL006553	35125	supercont1.210: 1237913-1238086
AAEL006563	35132	supercont1.210: 1325830-1337823
AAEL018119	35158	supercont1.210: 1519652-1531835
AAEL006558	35186	supercont1.210: 2002868-2025198
AAEL006572	35230	supercont1.211: 590476-589770
AAEL006573	35262	supercont1.211: 1012656-1016479
AAEL006583	35264	supercont1.211: 1028605-1028665
AAEL006567	35335	supercont1.211: 1710923-1720101
AAEL017088	35343	supercont1.211: 1806079-1806405
AAEL006571	35347	supercont1.211: 1836275-1836338
AAEL006589	35364	supercont1.212: 68491-68553
AAEL006597	35516	supercont1.212: 1276600-1278009
AAEL006609	35568	supercont1.213: 151000-162009
AAEL006628	35581	supercont1.213: 292164-292489
AAEL006610	35592	supercont1.213: 398864-398922
AAEL006620	35594	supercont1.213: 417502-424073
AAEL006617	35598	supercont1.213: 487216-487276
AAEL006600	35604	supercont1.213: 527425-527447
AAEL006600	35606	supercont1.213: 557853-557983
AAEL006625	35685	supercont1.213: 1494815-1505976
AAEL006608	35689	supercont1.213: 1566230-1572253
AAEL006611	35695	supercont1.213: 1645918-1653488
AAEL006632	35765	supercont1.214: 790925-791138
AAEL006656	35901	supercont1.215: 156832-159754
AAEL006656	35902	supercont1.215: 160208-160499
AAEL006659	35955	supercont1.215: 563579-563639
AAEL006642	35957	supercont1.215: 574025-575326
AAEL006641	35959	supercont1.215: 601522-601612
AAEL006655	35963	supercont1.215: 630195-634168
AAEL006661	35988	supercont1.215: 802421-802680
AAEL006649	36087	supercont1.215: 1698259-1709867
AAEL006677	36141	supercont1.216: 376394-376473
AAEL006666	36143	supercont1.216: 389382-390904
AAEL006674	36292	supercont1.216: 1672292-1672353
AAEL006695	36308	supercont1.217: 28522-31227
AAEL006691	36324	supercont1.217: 288138-288206
AAEL006701	36336	supercont1.217: 370847-379125
AAEL006687	36401	supercont1.217: 848805-848862
AAEL006694	36408	supercont1.217: 899400-899460
AAEL006688	36413	supercont1.217: 929564-936549
AAEL006703	36414	supercont1.217: 937790-937921
AAEL006696	36421	supercont1.217: 1000804-1000865
AAEL006705	36423	supercont1.217: 1021194-1021437
AAEL006710	36518	supercont1.218: 358717-359672
AAEL006712	36530	supercont1.218: 432064-439015
AAEL006712	36532	supercont1.218: 445332-454347
AAEL006707	36571	supercont1.218: 683738-683793
AAEL006708	36613	supercont1.218: 939848-944413
AAEL006711	36648	supercont1.218: 1168841-1180304
AAEL006720	36743	supercont1.219: 166379-178154
AAEL006717	36744	supercont1.219: 180165-185392
AAEL006721	36753	supercont1.219: 244626-246404
AAEL006749	36765	supercont1.219: 394094-394165
AAEL006719	36766	supercont1.219: 416140-416200
AAEL006728	36768	supercont1.219: 434265-439628
AAEL006726	36771	supercont1.219: 454864-454935
AAEL006750	36775	supercont1.219: 482427-487209
AAEL006724	36776	supercont1.219: 494146-499497
AAEL006725	36777	supercont1.219: 506198-506287
AAEL006744	36781	supercont1.219: 531450-533611
AAEL006729	36826	supercont1.219: 933190-936991
AAEL006736	36875	supercont1.219: 1465530-1480715
AAEL006727	36878	supercont1.219: 1516953-1517010
AAEL006753	36880	supercont1.219: 1571760-1572038
AAEL006730	36895	supercont1.219: 1714642-1715662
AAEL001086	36920	supercont1.22: 143175-143232
AAEL001088	36986	supercont1.22: 914367-920767
AAEL001088	36992	supercont1.22: 950049-950859
AAEL001085	36993	supercont1.22: 962577-963355
AAEL001089	36994	supercont1.22: 963899-963982
AAEL001097	37001	supercont1.22: 1029060-1032869
AAEL001087	37180	supercont1.22: 3774310-3796247
AAEL006769	37275	supercont1.220: 641702-641768
AAEL006768	37350	supercont1.220: 1481721-1487294
AAEL006780	37381	supercont1.220: 1755214-1755291
AAEL006792	37391	supercont1.221: 51372-51459
AAEL006785	37393	supercont1.221: 79719-79664
AAEL006790	37396	supercont1.221: 113827-114164
AAEL006801	37401	supercont1.221: 192638-196678
AAEL006805	37415	supercont1.221: 332745-332809
AAEL018123	37493	supercont1.221: 1206758-1215762
AAEL018124	37505	supercont1.221: 1308347-1308444
AAEL018124	37507	supercont1.221: 1323931-1331412
AAEL006782	37533	supercont1.221: 1509632-1509709
AAEL006786	37554	supercont1.221: 1690441-1690520
AAEL006789	37557	supercont1.221: 1726549-1731536
AAEL006825	37582	supercont1.222: 298933-300068
AAEL006820	37607	supercont1.222: 507330-524384
AAEL006828	37622	supercont1.222: 824353-826715
AAEL006847	37667	supercont1.223: 150798-153041
AAEL006834	37690	supercont1.223: 411835-419010
AAEL006833	37774	supercont1.223: 1424129-1424414
AAEL006872	37811	supercont1.224: 83961-83584
AAEL006873	37826	supercont1.224: 221233-227382
AAEL006871	37829	supercont1.224: 237842-237909
AAEL006864	37834	supercont1.224: 302573-304044
AAEL017985	37840	supercont1.224: 347217-347283
AAEL006870	37841	supercont1.224: 389686-389750
AAEL006870	37842	supercont1.224: 405478-427278
AAEL006863	37847	supercont1.224: 484452-496915
AAEL006862	37849	supercont1.224: 504890-504950
AAEL006856	37899	supercont1.224: 1028724-1028791
AAEL006854	37906	supercont1.224: 1107582-1107661
AAEL006885	37993	supercont1.225: 258716-258794
AAEL006891	38074	supercont1.225: 1165507-1175261
AAEL006886	38076	supercont1.225: 1176998-1177062
AAEL006883	38081	supercont1.225: 1237583-1237721
AAEL006880	38100	supercont1.225: 1430237-1444107
AAEL017188	38108	supercont1.225: 1495984-1505805
AAEL017188	38110	supercont1.225: 1513117-1514265
AAEL006884	38116	supercont1.225: 1617865-1630221
AAEL006902	38154	supercont1.226: 422785-422852
AAEL006901	38216	supercont1.226: 1080866-1082764
AAEL006917	38277	supercont1.227: 32918-38497
AAEL017140	38334	supercont1.227: 586572-595129
AAEL006920	38381	supercont1.227: 1056373-1056428
AAEL006919	38410	supercont1.227: 1347198-1347264
AAEL006929	38510	supercont1.228: 549037-549094
AAEL006929	38512	supercont1.228: 558914-559851
AAEL006932	38571	supercont1.228: 1314519-1315232
AAEL006931	38577	supercont1.228: 1424112-1424490
AAEL006937	38640	supercont1.229: 537223-543286
AAEL006957	38655	supercont1.229: 645230-645549
AAEL018127	38663	supercont1.229: 734790-734860
AAEL006950	38695	supercont1.229: 965627-967333
AAEL006948	38703	supercont1.229: 1065951-1066028
AAEL006958	38719	supercont1.229: 1173249-1179920
AAEL006958	38721	supercont1.229: 1204118-1204389
AAEL006936	38743	supercont1.229: 1332996-1336336
AAEL006955	38805	supercont1.229: 1777408-1777538
AAEL001132	38839	supercont1.23: 197942-198008
AAEL001134	38870	supercont1.23: 448114-449019
AAEL001144	38872	supercont1.23: 468826-468884
AAEL001105	38895	supercont1.23: 669801-669646
AAEL001142	38923	supercont1.23: 1003548-1003611
AAEL001141	38935	supercont1.23: 1113933-1114100
AAEL001130	39046	supercont1.23: 2122238-2122509
AAEL001130	39047	supercont1.23: 2123360-2132232
AAEL001146	39058	supercont1.23: 2282063-2295892
AAEL001108	39064	supercont1.23: 2369569-2372502
AAEL001120	39094	supercont1.23: 2706585-2707996
AAEL001110	39127	supercont1.23: 3176795-3177232
AAEL001123	39131	supercont1.23: 3238924-3238987
AAEL001123	39133	supercont1.23: 3262417-3262478
AAEL001123	39134	supercont1.23: 3263930-3264065
AAEL001135	39162	supercont1.23: 3588086-3589846
AAEL001124	39171	supercont1.23: 3659496-3659765
AAEL001103	39172	supercont1.23: 3674689-3674763
AAEL006973	39204	supercont1.230: 92277-92340
AAEL006963	39209	supercont1.230: 129627-129954
AAEL006965	39213	supercont1.230: 170020-170080
AAEL006974	39224	supercont1.230: 310931-313774
AAEL006974	39226	supercont1.230: 322745-322800
AAEL006980	39232	supercont1.230: 364660-370366
AAEL006970	39235	supercont1.230: 376317-376456
AAEL006977	39254	supercont1.230: 512961-513028
AAEL006983	39258	supercont1.230: 559230-559303
AAEL006964	39260	supercont1.230: 570319-570381
AAEL006969	39261	supercont1.230: 576494-576551
AAEL006990	39418	supercont1.231: 211423-220936
AAEL006990	39423	supercont1.231: 245070-245228
AAEL006991	39425	supercont1.231: 254757-254285
AAEL006994	39438	supercont1.231: 352576-352644
AAEL007025	39449	supercont1.231: 413816-418787
AAEL006995	39468	supercont1.231: 735205-738086
AAEL007016	39470	supercont1.231: 749697-749752
AAEL006984	39473	supercont1.231: 771383-771439
AAEL006992	39476	supercont1.231: 785941-786007
AAEL006989	39477	supercont1.231: 801187-801249
AAEL006988	39522	supercont1.231: 1224998-1237197
AAEL007009	39524	supercont1.231: 1238920-1238988
AAEL006986	39558	supercont1.231: 1503512-1503786
AAEL007022	39560	supercont1.231: 1542920-1551414
AAEL007039	39681	supercont1.232: 705267-709505
AAEL007029	39691	supercont1.232: 766603-771955
AAEL007032	39721	supercont1.232: 1068847-1084650
AAEL007038	39727	supercont1.232: 1104342-1104402
AAEL018130	39764	supercont1.232: 1465028-1470813
AAEL018130	39765	supercont1.232: 1470923-1470991
AAEL007036	39787	supercont1.232: 1653785-1659494
AAEL007053	39798	supercont1.233: 15932-15937
AAEL007065	39811	supercont1.233: 173256-198033
AAEL007046	39817	supercont1.233: 234182-240499
AAEL007064	39836	supercont1.233: 416042-416098
AAEL007066	39893	supercont1.233: 1318239-1318553
AAEL007045	39902	supercont1.233: 1399578-1401069
AAEL007059	39907	supercont1.233: 1448166-1449051
AAEL007049	39909	supercont1.233: 1461910-1462057
AAEL007043	39911	supercont1.233: 1471803-1471877
AAEL007043	39913	supercont1.233: 1480029-1480159
AAEL007080	40044	supercont1.234: 1684468-1689893
AAEL007088	40058	supercont1.235: 43863-80830
AAEL018131	40065	supercont1.235: 165706-182701
AAEL007082	40079	supercont1.235: 284169-292306
AAEL007103	40334	supercont1.236: 975806-975876
AAEL007102	40337	supercont1.236: 1007811-1007866
AAEL007106	40338	supercont1.236: 1020370-1020443
AAEL007106	40339	supercont1.236: 1022668-1027760
AAEL007109	40340	supercont1.236: 1028675-1028738
AAEL007114	40454	supercont1.237: 264030-264573
AAEL007111	40487	supercont1.237: 598458-599842
AAEL017017	40526	supercont1.237: 1300594-1300667
AAEL007136	40644	supercont1.238: 1183017-1185785
AAEL007131	40646	supercont1.238: 1208960-1222093
AAEL007128	40650	supercont1.238: 1237114-1237179
AAEL007141	40686	supercont1.238: 1535791-1535807
AAEL007132	40687	supercont1.238: 1552424-1553255
AAEL007127	40699	supercont1.238: 1640189-1647110
AAEL007144	40735	supercont1.239: 149960-157126
AAEL001154	40972	supercont1.24: 575644-575705
AAEL001166	40974	supercont1.24: 591393-591606
AAEL001170	40982	supercont1.24: 662876-662964
AAEL001171	40988	supercont1.24: 700117-711937
AAEL001194	41011	supercont1.24: 894922-901207
AAEL001165	41030	supercont1.24: 1043701-1043764
AAEL001165	41035	supercont1.24: 1067817-1067876
AAEL001180	41053	supercont1.24: 1208852-1210712
AAEL001182	41185	supercont1.24: 2381903-2382017
AAEL007164	41340	supercont1.240: 460409-460565
AAEL018132	41349	supercont1.240: 537293-537357
AAEL007158	41365	supercont1.240: 625299-625365
AAEL007150	41378	supercont1.240: 699684-699749
AAEL007150	41382	supercont1.240: 729218-739329
AAEL007151	41386	supercont1.240: 766413-769923
AAEL018133	41429	supercont1.240: 1044029-1044092
AAEL007156	41495	supercont1.240: 1505607-1505328
AAEL017121	41588	supercont1.241: 1007722-1009328
AAEL007177	41600	supercont1.241: 1156043-1156155
AAEL018134	41617	supercont1.241: 1306310-1306596
AAEL007176	41621	supercont1.241: 1338930-1342657
AAEL007195	41673	supercont1.242: 523238-524735
AAEL007194	41701	supercont1.242: 783818-792114
AAEL007192	41703	supercont1.242: 809777-809846
AAEL007189	41747	supercont1.242: 1205950-1206013
AAEL007202	41856	supercont1.243: 1320566-1327068
AAEL007202	41858	supercont1.243: 1353742-1353488
AAEL007203	41859	supercont1.243: 1362885-1364433
AAEL007242	41958	supercont1.244: 521655-521728
AAEL007231	41988	supercont1.244: 824347-824982
AAEL007245	41994	supercont1.244: 860852-862610
AAEL007244	42049	supercont1.244: 1311634-1311688
AAEL007237	42063	supercont1.244: 1415014-1434788
AAEL007228	42064	supercont1.244: 1435752-1435813
AAEL007246	42069	supercont1.244: 1465763-1465839
AAEL007226	42081	supercont1.244: 1543237-1543299
AAEL007226	42082	supercont1.244: 1555254-1563069
AAEL007252	42100	supercont1.245: 103663-103733
AAEL007253	42108	supercont1.245: 181977-187469
AAEL007260	42161	supercont1.245: 520224-520289
AAEL007270	42166	supercont1.245: 570348-570409
AAEL007267	42208	supercont1.245: 857454-857925
AAEL018137	42224	supercont1.245: 973238-973640
AAEL007277	42453	supercont1.246: 1434249-1435690
AAEL007309	42494	supercont1.247: 101195-106108
AAEL007306	42527	supercont1.247: 381493-394222
AAEL007287	42551	supercont1.247: 555029-560540
AAEL007294	42567	supercont1.247: 692931-704284
AAEL007283	42580	supercont1.247: 773452-784158
AAEL007281	42594	supercont1.247: 860507-860566
AAEL007281	42598	supercont1.247: 884747-889913
AAEL007282	42646	supercont1.247: 1193243-1194146
AAEL007286	42693	supercont1.247: 1569684-1569743
AAEL007312	42738	supercont1.248: 383051-394954
AAEL007313	42819	supercont1.248: 1424934-1424994
AAEL007317	42849	supercont1.248: 1671093-1671153
AAEL007324	42861	supercont1.249: 21120-21516
AAEL007325	42903	supercont1.249: 604919-604974
AAEL007332	42907	supercont1.249: 639103-639166
AAEL007338	42922	supercont1.249: 731977-744793
AAEL001196	43028	supercont1.25: 672570-672716
AAEL018183	43112	supercont1.25: 1627859-1639908
AAEL001199	43123	supercont1.25: 1716714-1716791
AAEL001204	43131	supercont1.25: 1795493-1795554
AAEL001198	43336	supercont1.25: 3469919-3469986
AAEL001205	43352	supercont1.25: 3592631-3592692
AAEL001206	43354	supercont1.25: 3605515-3605581
AAEL001195	43355	supercont1.25: 3606805-3606868
AAEL001223	43359	supercont1.25: 3642539-3643034
AAEL001219	43371	supercont1.25: 3744267-3744431
AAEL007363	43438	supercont1.250: 337162-355961
AAEL007355	43448	supercont1.250: 453224-453283
AAEL007356	43452	supercont1.250: 491137-499754
AAEL007354	43455	supercont1.250: 512529-519641
AAEL007361	43481	supercont1.250: 698060-703836
AAEL007381	43586	supercont1.251: 300189-323318
AAEL007374	43636	supercont1.251: 953088-953153
AAEL007368	43637	supercont1.251: 962038-972971
AAEL007369	43649	supercont1.251: 1050679-1071374
AAEL007378	43660	supercont1.251: 1218211-1218273
AAEL007370	43673	supercont1.251: 1347613-1347668
AAEL007375	43674	supercont1.251: 1363638-1363733
AAEL007382	43680	supercont1.251: 1450129-1450188
AAEL007376	43686	supercont1.251: 1512865-1524076
AAEL007383	43733	supercont1.252: 572440-572105
AAEL007399	43803	supercont1.253: 108653-113350
AAEL007399	43807	supercont1.253: 123301-123366
AAEL007402	43813	supercont1.253: 203622-203683
AAEL007391	43815	supercont1.253: 272061-276571
AAEL007404	43899	supercont1.253: 1009960-1010027
AAEL007390	43906	supercont1.253: 1078338-1078391
AAEL007410	43982	supercont1.254: 31112-40161
AAEL007407	43992	supercont1.254: 136326-136203
AAEL007407	44002	supercont1.254: 292375-302348
AAEL007412	44028	supercont1.254: 845889-864366
AAEL007418	44122	supercont1.255: 423063-427208
AAEL007429	44146	supercont1.255: 614721-614937
AAEL007429	44151	supercont1.255: 631251-637337
AAEL007417	44193	supercont1.255: 1035434-1035839
AAEL007452	44274	supercont1.256: 336692-353155
AAEL007437	44276	supercont1.256: 366763-367217
AAEL007442	44306	supercont1.256: 546248-546312
AAEL007447	44312	supercont1.256: 620712-625182
AAEL007446	44332	supercont1.256: 789774-789840
AAEL007476	44436	supercont1.257: 368880-379849
AAEL007455	44454	supercont1.257: 849810-862858
AAEL007462	44474	supercont1.257: 1341844-1350296
AAEL007454	44479	supercont1.257: 1412036-1420748
AAEL007475	44480	supercont1.257: 1423756-1425346
AAEL007483	44541	supercont1.258: 387030-411216
AAEL007492	44565	supercont1.258: 783880-783939
AAEL007495	44595	supercont1.258: 1003760-1003475
AAEL018140	44602	supercont1.258: 1057317-1057387
AAEL007489	44618	supercont1.258: 1266124-1278325
AAEL007504	44646	supercont1.259: 1025-5653
AAEL007504	44652	supercont1.259: 65223-65414
AAEL007503	44782	supercont1.259: 1372296-1377515
AAEL017149	44821	supercont1.26: 92713-92768
AAEL001231	45060	supercont1.26: 2774765-2780149
AAEL001225	45075	supercont1.26: 2923883-2932329
AAEL007514	45150	supercont1.260: 201926-202727
AAEL018141	45170	supercont1.260: 530844-535463
AAEL007509	45182	supercont1.260: 634594-634669
AAEL007510	45281	supercont1.260: 1492932-1508020
AAEL007525	45332	supercont1.261: 356307-356376
AAEL007521	45335	supercont1.261: 377190-377262
AAEL007521	45338	supercont1.261: 392067-392910
AAEL007532	45346	supercont1.261: 436012-436076
AAEL007530	45363	supercont1.261: 745290-750485
AAEL007523	45366	supercont1.261: 779050-787454
AAEL007523	45367	supercont1.261: 788740-797933
AAEL007538	45455	supercont1.262: 111001-115499
AAEL007538	45459	supercont1.262: 126968-127034
AAEL007534	45470	supercont1.262: 196928-207515
AAEL007535	45477	supercont1.262: 337117-355959
AAEL007555	45563	supercont1.262: 1242331-1251449
AAEL007554	45569	supercont1.262: 1284533-1285804
AAEL007551	45571	supercont1.262: 1320318-1320385
AAEL007551	45572	supercont1.262: 1336045-1338549
AAEL007542	45580	supercont1.262: 1413006-1426864
AAEL007536	45592	supercont1.262: 1512593-1512661
AAEL007541	45596	supercont1.262: 1542184-1542243
AAEL007549	45599	supercont1.262: 1557555-1561899
AAEL007568	45664	supercont1.263: 416800-419894
AAEL007564	45665	supercont1.263: 421428-421490
AAEL007566	45666	supercont1.263: 442776-443823
AAEL007563	45717	supercont1.263: 966516-966575
AAEL007563	45718	supercont1.263: 983344-983419
AAEL017177	45769	supercont1.263: 1361018-1366442
AAEL007578	45897	supercont1.264: 1110319-1117559
AAEL007569	45901	supercont1.264: 1145090-1150696
AAEL007598	45932	supercont1.265: 126715-155825
AAEL007587	45963	supercont1.265: 539543-539595
AAEL007594	45994	supercont1.265: 1090194-1090275
AAEL007601	46157	supercont1.266: 1321121-1329021
AAEL007613	46298	supercont1.267: 1408268-1419915
AAEL007609	46306	supercont1.267: 1512027-1520275
AAEL007626	46354	supercont1.268: 405089-406227
AAEL018142	46360	supercont1.268: 463800-463930
AAEL007634	46461	supercont1.269: 9699-9762
AAEL007636:6	46464	supercont1.269: 27333-35525
AAEL017280	46486	supercont1.269: 195961-210179
AAEL017343	46824	supercont1.27: 1578953-1583312
AAEL001238	46829	supercont1.27: 1613095-1613468
AAEL001238	46830	supercont1.27: 1614641-1614700
AAEL001235	46868	supercont1.27: 2001501-2001564
AAEL016963	46874	supercont1.27: 2035334-2035411
AAEL001242	46875	supercont1.27: 2048092-2055266
AAEL007642	47037	supercont1.270: 169844-169916
AAEL007638	47042	supercont1.270: 221698-221757
AAEL007641	47089	supercont1.270: 675130-680281
AAEL007648	47191	supercont1.271: 376654-376865
AAEL017515	47213	supercont1.271: 727785-728361
AAEL007667	47344	supercont1.272: 1105499-1117988
AAEL018143	47345	supercont1.272: 1150994-1151068
AAEL007674	47521	supercont1.273: 1441348-1441408
AAEL007685	47631	supercont1.274: 743453-750493
AAEL007690	47657	supercont1.274: 949471-954900
AAEL007684	47665	supercont1.274: 1021739-1022893
AAEL007689	47713	supercont1.274: 1437948-1443008
AAEL007698	47820	supercont1.275: 919132-919200
AAEL007705	47829	supercont1.275: 1015988-1016050
AAEL007700	47850	supercont1.275: 1150194-1157143
AAEL007719	47967	supercont1.276: 714323-719572
AAEL007725	47976	supercont1.276: 768796-768921
AAEL007726	47982	supercont1.276: 812015-817344
AAEL017004	47987	supercont1.276: 837613-837681
AAEL007722	47994	supercont1.276: 876362-882857
AAEL007712	48004	supercont1.276: 947381-965030
AAEL007716	48016	supercont1.276: 1063734-1063795
AAEL007729	48149	supercont1.277: 1034439-1042315
AAEL018147	48223	supercont1.278: 990458-1025695
AAEL007757	48239	supercont1.278: 1222390-1222454
AAEL007774	48281	supercont1.279: 353626-353691
AAEL007774	48282	supercont1.279: 355080-531154
AAEL007768	48286	supercont1.279: 549455-549519
AAEL007767	48318	supercont1.279: 789238-789296
AAEL007767	48327	supercont1.279: 866829-871521
AAEL007773	48376	supercont1.279: 1234212-1239768
AAEL007765	48383	supercont1.279: 1277749-1277812
AAEL007765	48384	supercont1.279: 1283547-1284402
AAEL001283	48443	supercont1.28: 206893-208602
AAEL001259	48444	supercont1.28: 210479-235018
AAEL001250	48476	supercont1.28: 517859-523131
AAEL001249	48673	supercont1.28: 2505379-2505450
AAEL001276	48735	supercont1.28: 3073181-3073247
AAEL001276	48748	supercont1.28: 3184357-3190738
AAEL001276	48754	supercont1.28: 3227613-3229450
AAEL001255	48808	supercont1.28: 3610867-3616225
AAEL001255	48810	supercont1.28: 3618731-3618841
AAEL001246	48811	supercont1.28: 3643241-3643319
AAEL007785	48830	supercont1.280: 217754-231498
AAEL007782	48854	supercont1.280: 362406-362485
AAEL007776	48863	supercont1.280: 431986-432633
AAEL007784	48883	supercont1.280: 699452-715184
AAEL007801	49268	supercont1.283: 101457-109402
AAEL007803	49270	supercont1.283: 112106-118651
AAEL007803	49271	supercont1.283: 119966-120028
AAEL007812	49370	supercont1.283: 1151136-1155313
AAEL007808	49386	supercont1.283: 1327262-1327323
AAEL007798	49392	supercont1.283: 1388067-1388131
AAEL007822	49421	supercont1.284: 334514-336878
AAEL007821	49428	supercont1.284: 420510-420585
AAEL007827	49430	supercont1.284: 445141-451772
AAEL007838	49586	supercont1.285: 407841-410092
AAEL018031	49599	supercont1.285: 546883-557543
AAEL007828	49633	supercont1.285: 1124843-1124904
AAEL007848	49679	supercont1.286: 497166-502912
AAEL007845	49689	supercont1.286: 648572-654750
AAEL007843	49701	supercont1.286: 737383-740909
AAEL007857	49705	supercont1.286: 813709-828185
AAEL007854	49726	supercont1.286: 1111076-1112225
AAEL007850	49745	supercont1.286: 1266155-1266227
AAEL007869	49781	supercont1.287: 4661-16561
AAEL007887	49784	supercont1.287: 50278-59734
AAEL007885	49787	supercont1.287: 72246-72271
AAEL007878	49794	supercont1.287: 135190-137034
AAEL007882	49837	supercont1.287: 526696-527150
AAEL007874	49864	supercont1.287: 854001-854116
AAEL007874	49865	supercont1.287: 870211-871890
AAEL007875	49902	supercont1.287: 1197118-1213303
AAEL007884	49906	supercont1.287: 1251781-1251936
AAEL007909	49935	supercont1.288: 251436-252007
AAEL007914	49943	supercont1.288: 639682-643024
AAEL007897	49947	supercont1.288: 670156-670298
AAEL007893	49953	supercont1.288: 703662-703753
AAEL007900	49959	supercont1.288: 739018-739189
AAEL007911	49984	supercont1.288: 927650-928536
AAEL007911	49985	supercont1.288: 933636-933844
AAEL007902	49987	supercont1.288: 943912-943969
AAEL018148	50007	supercont1.288: 1077611-1077779
AAEL018148	50008	supercont1.288: 1079203-1079272
AAEL001289	50154	supercont1.29: 356004-371380
AAEL001290	50175	supercont1.29: 650741-651850
AAEL001321	50226	supercont1.29: 1415735-1427439
AAEL001321	50229	supercont1.29: 1441574-1443971
AAEL001300	50233	supercont1.29: 1465727-1466251
AAEL001304	50263	supercont1.29: 1767871-1769506
AAEL001302	50264	supercont1.29: 1778572-1792905
AAEL001296	50355	supercont1.29: 2744468-2770153
AAEL001323	50359	supercont1.29: 2822364-2822424
AAEL001306	50373	supercont1.29: 2993727-2993795
AAEL001312	50409	supercont1.29: 3467679-3467742
AAEL007942	50480	supercont1.290: 516728-516785
AAEL017450	50498	supercont1.290: 888538-888595
AAEL007935	50502	supercont1.290: 921142-921212
AAEL007935	50503	supercont1.290: 930676-940110
AAEL007947	50613	supercont1.291: 947690-947747
AAEL007944	50632	supercont1.291: 1387011-1394580
AAEL007980	50732	supercont1.292: 775914-775981
AAEL007980	50746	supercont1.292: 858570-861816
AAEL007980	50747	supercont1.292: 862234-862295
AAEL007983	50750	supercont1.292: 878046-889659
AAEL008005	50878	supercont1.293: 868469-868633
AAEL008002	50891	supercont1.293: 970500-972274
AAEL007987	50907	supercont1.293: 1064447-1068324
AAEL007998	50944	supercont1.293: 1322988-1327697
AAEL007984	50948	supercont1.293: 1354613-1359171
AAEL008007	50951	supercont1.293: 1408934-1409602
AAEL008045	51337	supercont1.297: 406778-434640
AAEL008048	51379	supercont1.297: 864700-876262
AAEL008041	51396	supercont1.297: 1030690-1030751
AAEL008034	51402	supercont1.297: 1088821-1088889
AAEL017551	51577	supercont1.298: 1196222-1196402
AAEL008054	51579	supercont1.298: 1203366-1211933
AAEL008062	51615	supercont1.299: 27208-27265
AAEL008062	51618	supercont1.299: 35762-35839
AAEL008061	51624	supercont1.299: 61987-62057
AAEL008055	51664	supercont1.299: 339450-340018
AAEL008073	51676	supercont1.299: 420307-420372
AAEL008058	51683	supercont1.299: 462973-469455
AAEL008058	51695	supercont1.299: 540128-540217
AAEL008068	51710	supercont1.299: 634366-640170
AAEL008068	51713	supercont1.299: 649222-649300
AAEL018152	51752	supercont1.299: 954527-956701
AAEL000181	51895	supercont1.3: 754851-754915
AAEL000181	51898	supercont1.3: 767490-773451
AAEL000213	51901	supercont1.3: 808147-818316
AAEL000188	51939	supercont1.3: 1096182-1099287
AAEL000214	51953	supercont1.3: 1228162-1245441
AAEL000217	51959	supercont1.3: 1285894-1294089
AAEL000170	52010	supercont1.3: 1770008-1770070
AAEL000170	52013	supercont1.3: 1782883-1782944
AAEL000201	52018	supercont1.3: 1804995-1805051
AAEL000201	52020	supercont1.3: 1818254-1825152
AAEL000201	52021	supercont1.3: 1825829-1825850
AAEL000208	52041	supercont1.3: 1992347-1992427
AAEL000206	52060	supercont1.3: 2112642-2112709
AAEL018223	52128	supercont1.3: 2576004-2594880
AAEL018035	52253	supercont1.3: 3611112-3626279
AAEL018036	52286	supercont1.3: 3881730-3893222
AAEL000200	52373	supercont1.3: 4498803-4498865
AAEL000191	52412	supercont1.3: 4849671-4849742
AAEL000191	52413	supercont1.3: 4851894-4856495
AAEL001339	52474	supercont1.30: 297650-297715
AAEL001352	52487	supercont1.30: 421876-421942
AAEL017357	52492	supercont1.30: 454866-465690
AAEL018214	52593	supercont1.30: 1506921-1506981
AAEL001332	52594	supercont1.30: 1530148-1539125
AAEL001325	52643	supercont1.30: 2679779-2679415
AAEL001358	52649	supercont1.30: 2749126-2749843
AAEL001328	52651	supercont1.30: 2800927-2801247
AAEL001355	52656	supercont1.30: 2878994-2879234
AAEL001333	52700	supercont1.30: 3414668-3414732
AAEL008107	52862	supercont1.301: 532281-543315
AAEL008112	52867	supercont1.301: 564788-566272
AAEL008105	52905	supercont1.301: 847323-847393
AAEL008102	52910	supercont1.301: 894346-895715
AAEL008115	52928	supercont1.301: 1001858-1002040
AAEL008110	52930	supercont1.301: 1023132-1033433
AAEL008104	52931	supercont1.301: 1034142-1034369
AAEL008122	52986	supercont1.302: 18470-33721
AAEL008134	52989	supercont1.302: 74004-76797
AAEL008134	52992	supercont1.302: 107503-116193
AAEL008132	52995	supercont1.302: 119140-130605
AAEL008136	53009	supercont1.302: 293171-293249
AAEL008131	53059	supercont1.302: 720393-721582
AAEL008124	53068	supercont1.302: 850924-851437
AAEL008129	53088	supercont1.302: 1174367-1177894
AAEL008137	53147	supercont1.303: 453764-459049
AAEL008137	53150	supercont1.303: 467568-467644
AAEL017537	53242	supercont1.303: 1265704-1265833
AAEL008164	53276	supercont1.304: 247399-247727
AAEL008167	53286	supercont1.304: 333283-333410
AAEL008174	53289	supercont1.304: 359640-369271
AAEL008154	53294	supercont1.304: 400876-400907
AAEL008181	53306	supercont1.304: 500287-515639
AAEL008176	53307	supercont1.304: 516793-524775
AAEL008152	53355	supercont1.304: 1025777-1026051
AAEL008152	53356	supercont1.304: 1026597-1038137
AAEL008192	53557	supercont1.305: 1322431-1322309
AAEL008205	53640	supercont1.306: 821432-821496
AAEL008211	53661	supercont1.306: 1032437-1039183
AAEL017462	53683	supercont1.306: 1178355-1180404
AAEL017462	53693	supercont1.306: 1244474-1244545
AAEL017462	53694	supercont1.306: 1245072-1245143
AAEL008218	53700	supercont1.306: 1290489-1298502
AAEL008214	53708	supercont1.306: 1370241-1370704
AAEL008241	53943	supercont1.308: 893283-899116
AAEL008243	53989	supercont1.309: 69378-78051
AAEL008248	54027	supercont1.309: 383557-399813
AAEL008249	54029	supercont1.309: 404779-404865
AAEL008244	54036	supercont1.309: 484441-484501
AAEL001374	54160	supercont1.31: 192891-192956
AAEL001372	54166	supercont1.31: 232826-237560
AAEL001385	54172	supercont1.31: 282051-288223
AAEL001387	54200	supercont1.31: 491652-501666
AAEL001391	54204	supercont1.31: 544188-561003
AAEL001360	54240	supercont1.31: 783110-786740
AAEL001361	54249	supercont1.31: 833104-837432
AAEL001370	54257	supercont1.31: 871691-887202
AAEL001384	54298	supercont1.31: 1209592-1210663
AAEL001386	54307	supercont1.31: 1285629-1288738
AAEL001388	54315	supercont1.31: 1345589-1351688
AAEL001376	54322	supercont1.31: 1401369-1403574
AAEL001363	54404	supercont1.31: 2010595-2010653
AAEL008278	54649	supercont1.310: 638808-638870
AAEL008279	54653	supercont1.310: 662247-662310
AAEL008275	54656	supercont1.310: 679361-679828
AAEL008259	54676	supercont1.310: 838088-838146
AAEL008261	54677	supercont1.310: 850540-850603
AAEL008277	54689	supercont1.310: 1015026-1017715
AAEL018153	54706	supercont1.310: 1229192-1229292
AAEL018153	54707	supercont1.310: 1236934-1237816
AAEL008262	54730	supercont1.310: 1418839-1418933
AAEL017521	54895	supercont1.312: 736662-772717
AAEL008314	54982	supercont1.313: 709667-709733
AAEL008318	54986	supercont1.313: 754898-756713
AAEL008306	55035	supercont1.313: 1333510-1339229
AAEL008320	55118	supercont1.314: 907024-907099
AAEL008320	55124	supercont1.314: 953553-953619
AAEL008322	55151	supercont1.314: 1132163-1141446
AAEL008327	55153	supercont1.314: 1143644-1143708
AAEL008330	55156	supercont1.314: 1172656-1172657
AAEL008323	55161	supercont1.314: 1243390-1243463
AAEL008323	55162	supercont1.314: 1250094-1250161
AAEL008328	55166	supercont1.314: 1280001-1280069
AAEL008335	55177	supercont1.315: 58404-58609
AAEL008340	55570	supercont1.318: 1118379-1118463
AAEL008343	55583	supercont1.318: 1285106-1285171
AAEL008358	55660	supercont1.319: 897259-897372
AAEL001414	55757	supercont1.32: 441352-441409
AAEL001398	55759	supercont1.32: 461596-461665
AAEL001431	55766	supercont1.32: 537357-537515
AAEL001431	55767	supercont1.32: 543629-553729
AAEL001399	55810	supercont1.32: 826208-826273
AAEL001399	55813	supercont1.32: 844532-848972
AAEL001416	55817	supercont1.32: 882655-895209
AAEL001394	55820	supercont1.32: 906404-906468
AAEL001413	55832	supercont1.32: 998566-1008936
AAEL001437	55844	supercont1.32: 1088411-1098727
AAEL001406	55945	supercont1.32: 2500977-2508409
AAEL001434	55953	supercont1.32: 2557115-2557180
AAEL001411	55995	supercont1.32: 2898428-2904335
AAEL001411	55998	supercont1.32: 2923175-2926796
AAEL001397	56008	supercont1.32: 2975132-2988208
AAEL001425	56025	supercont1.32: 3124475-3124534
AAEL001427	56056	supercont1.32: 3551806-3557399
AAEL008375	56099	supercont1.320: 297244-298460
AAEL008374	56101	supercont1.320: 305844-305899
AAEL008363	56110	supercont1.320: 387785-387539
AAEL008373	56115	supercont1.320: 421894-421959
AAEL008362	56152	supercont1.320: 868614-868642
AAEL015552	56204	supercont1.3207: 3267-5188
AAEL008377	56281	supercont1.321: 549389-557731
AAEL008377	56283	supercont1.321: 565303-565690
AAEL008376	56291	supercont1.321: 624884-624941
AAEL008388	56296	supercont1.321: 665003-665078
AAEL008393	56334	supercont1.321: 986823-988156
AAEL008393	56338	supercont1.321: 1022444-1023754
AAEL008391	56341	supercont1.321: 1041315-1041320
AAEL008389	56357	supercont1.321: 1166083-1174350
AAEL008380	56379	supercont1.321: 1303484-1313567
AAEL018156	56470	supercont1.322: 1000152-1019171
AAEL008419	56497	supercont1.323: 5818-12862
AAEL008421	56562	supercont1.323: 513198-520775
AAEL008418	56592	supercont1.323: 713136-719748
AAEL008413	56643	supercont1.323: 1048023-1066878
AAEL008427	56815	supercont1.324: 1073939-1077274
AAEL008438	56890	supercont1.325: 959431-970551
AAEL018157	56893	supercont1.325: 1023266-1030340
AAEL008442	56917	supercont1.325: 1238306-1238368
AAEL017138	56925	supercont1.325: 1298678-1298841
AAEL008466	57166	supercont1.327: 731024-762839
AAEL008464	57170	supercont1.327: 774444-775854
AAEL017302	57193	supercont1.327: 1263011-1263077
AAEL008483	57214	supercont1.328: 224039-226998
AAEL008483	57216	supercont1.328: 236097-259930
AAEL008478	57269	supercont1.328: 734418-734484
AAEL008480	57279	supercont1.328: 880520-880585
AAEL008481	57287	supercont1.328: 928457-928602
AAEL008495	57341	supercont1.329: 169386-176297
AAEL008498	57355	supercont1.329: 263586-263981
AAEL008496	57357	supercont1.329: 273607-276613
AAEL008497	57369	supercont1.329: 338929-348442
AAEL001467	57486	supercont1.33: 28358-39405
AAEL001464	57491	supercont1.33: 141279-141522
AAEL001464	57492	supercont1.33: 142266-142324
AAEL001448	57507	supercont1.33: 274706-274767
AAEL001451	57512	supercont1.33: 300674-300666
AAEL001466	57515	supercont1.33: 324081-324195
AAEL001442	57536	supercont1.33: 477818-477880
AAEL001446	57545	supercont1.33: 571654-578441
AAEL001470	57548	supercont1.33: 606977-614748
AAEL001449	57550	supercont1.33: 622347-622409
AAEL001449	57551	supercont1.33: 623621-632086
AAEL001440	57737	supercont1.33: 2674661-2674888
AAEL001440	57746	supercont1.33: 2733225-2733567
AAEL017548	57757	supercont1.33: 2813731-2823277
AAEL018237	57864	supercont1.33: 3607018-3607051
AAEL001455	57872	supercont1.33: 3670045-3675186
AAEL008511	57881	supercont1.330: 194476-194552
AAEL008511	57884	supercont1.330: 211215-226457
AAEL008507	57896	supercont1.330: 356567-358321
AAEL008542	57944	supercont1.331: 147457-148323
AAEL008530	57962	supercont1.331: 257479-264662
AAEL008545	57969	supercont1.331: 303197-309868
AAEL008533	57980	supercont1.331: 500825-508378
AAEL008547	57983	supercont1.331: 531320-531388
AAEL008520	58023	supercont1.331: 1180429-1185580
AAEL008562	58069	supercont1.332: 393248-402871
AAEL008556	58108	supercont1.332: 996654-996714
AAEL008564	58123	supercont1.332: 1106330-1110350
AAEL008557	58135	supercont1.332: 1192423-1197166
AAEL017057	58267	supercont1.333: 770755-771513
AAEL008577	58276	supercont1.333: 843591-843655
AAEL008578	58281	supercont1.333: 885687-912964
AAEL008572	58282	supercont1.333: 914300-914418
AAEL008579	58293	supercont1.333: 996761-997103
AAEL008584	58295	supercont1.333: 1005297-1028138
AAEL008591	58361	supercont1.334: 467941-468044
AAEL008602	58374	supercont1.334: 608810-608866
AAEL008609	58376	supercont1.334: 628240-643767
AAEL008599	58377	supercont1.334: 644971-645030
AAEL008601	58381	supercont1.334: 709603-716734
AAEL008603	58383	supercont1.334: 719333-721038
AAEL008608	58399	supercont1.334: 844022-854851
AAEL018159	58420	supercont1.334: 1084743-1096363
AAEL018695	58515	supercont1.335: 931712-938954
AAEL018070	58608	supercont1.336: 686500-686564
AAEL008619	58644	supercont1.336: 1071413-1075949
AAEL008624	58663	supercont1.337: 24659-24727
AAEL008625	58670	supercont1.337: 131014-131034
AAEL008631	58686	supercont1.337: 290684-297575
AAEL008622	58751	supercont1.337: 854759-858328
AAEL008621	58754	supercont1.337: 871333-871400
AAEL008623	58756	supercont1.337: 891660-902772
AAEL008630	58758	supercont1.337: 904190-904244
AAEL008630	58769	supercont1.337: 967441-967865
AAEL017176	58828	supercont1.338: 239871-242114
AAEL008641	58845	supercont1.338: 406732-413484
AAEL017362	58927	supercont1.338: 1036495-1036555
AAEL008650	59041	supercont1.339: 658433-658527
AAEL008662	59043	supercont1.339: 679749-689477
AAEL008653	59049	supercont1.339: 739710-745093
AAEL008656	59061	supercont1.339: 828181-836332
AAEL018161	59104	supercont1.339: 1142736-1142796
AAEL008654	59110	supercont1.339: 1180508-1180610
AAEL008663	59116	supercont1.339: 1268164-1268300
AAEL017082	59325	supercont1.34: 1715292-1715381
AAEL001492	59347	supercont1.34: 1922698-1928989
AAEL001480	59348	supercont1.34: 1929739-1933656
AAEL018240	59367	supercont1.34: 2100827-2102845
AAEL001506	59406	supercont1.34: 2357139-2359699
AAEL001498	59414	supercont1.34: 2423646-2424739
AAEL001485	59427	supercont1.34: 2496885-2496949
AAEL001495	59429	supercont1.34: 2508304-2508382
AAEL001500	59490	supercont1.34: 3041567-3041633
AAEL008671	59603	supercont1.340: 330993-332398
AAEL008672	59628	supercont1.340: 468049-468107
AAEL008667	59701	supercont1.340: 1023071-1029169
AAEL008670	59711	supercont1.340: 1149613-1149821
AAEL008673	59719	supercont1.340: 1204878-1213693
AAEL008679	59800	supercont1.341: 841512-858522
AAEL008679	59803	supercont1.341: 878374-878629
AAEL008682	59806	supercont1.341: 910665-933496
AAEL008680	59815	supercont1.341: 1061587-1073791
AAEL008675	59827	supercont1.341: 1202962-1210223
AAEL008691	59836	supercont1.342: 110043-114820
AAEL008688	59840	supercont1.342: 164865-166267
AAEL008696	59906	supercont1.342: 1172491-1172748
AAEL018072	59964	supercont1.343: 351484-352153
AAEL018073	59966	supercont1.343: 374940-379825
AAEL008703	60001	supercont1.343: 878204-887949
AAEL016997	60031	supercont1.343: 1229690-1240003
AAEL008718	60133	supercont1.344: 871169-882707
AAEL008737	60196	supercont1.345: 133046-133129
AAEL008740	60207	supercont1.345: 199277-203315
AAEL008735	60218	supercont1.345: 365982-366079
AAEL008724	60263	supercont1.345: 937849-937908
AAEL008742	60281	supercont1.345: 1112209-1112274
AAEL008751	60335	supercont1.346: 288080-288141
AAEL008751	60336	supercont1.346: 290446-294801
AAEL008753	60472	supercont1.347: 81353-84682
AAEL017050	60488	supercont1.347: 262390-262452
AAEL008761	60552	supercont1.347: 1044010-1051380
AAEL008757	60553	supercont1.347: 1052875-1052937
AAEL008763	60554	supercont1.347: 1068024-1068081
AAEL008774	60632	supercont1.348: 648299-661274
AAEL008768	60650	supercont1.348: 847534-847818
AAEL008777	60664	supercont1.348: 1011051-1011166
AAEL008821	60681	supercont1.349: 31705-31650
AAEL018163	60684	supercont1.349: 48022-54957
AAEL018163	60686	supercont1.349: 65658-65719
AAEL008823	60698	supercont1.349: 159617-159692
AAEL008823	60701	supercont1.349: 168016-178012
AAEL008796	60712	supercont1.349: 249513-268277
AAEL008816	60744	supercont1.349: 599109-599979
AAEL008807	60747	supercont1.349: 623667-623731
AAEL008812	60749	supercont1.349: 645472-648710
AAEL008806	60751	supercont1.349: 663067-663224
AAEL008794	60754	supercont1.349: 683311-689773
AAEL008800	60756	supercont1.349: 691032-697976
AAEL008787	60759	supercont1.349: 712036-715920
AAEL008802	60775	supercont1.349: 829953-830020
AAEL008788	60788	supercont1.349: 910794-910853
AAEL008817	60793	supercont1.349: 965260-975713
AAEL001535	60844	supercont1.35: 269440-270608
AAEL001518	60930	supercont1.35: 959556-959622
AAEL001520	60934	supercont1.35: 1008808-1009565
AAEL001507	60949	supercont1.35: 1118979-1125789
AAEL001533	61016	supercont1.35: 1642843-1642905
AAEL001532	61024	supercont1.35: 1711100-1711174
AAEL001530	61030	supercont1.35: 1766383-1766440
AAEL001509	61031	supercont1.35: 1790827-1790894
AAEL001509	61034	supercont1.35: 1807794-1807856
AAEL001509	61037	supercont1.35: 1831142-1837579
AAEL001510	61049	supercont1.35: 1918162-1926324
AAEL001516	61256	supercont1.35: 3573951-3574016
AAEL001516	61259	supercont1.35: 3596502-3596957
AAEL008827	61420	supercont1.351: 611768-617335
AAEL008831	61422	supercont1.351: 644849-729864
AAEL018075	61484	supercont1.352: 156467-158525
AAEL008853	61490	supercont1.352: 189546-190168
AAEL018032	61503	supercont1.352: 302291-303010
AAEL008837	61579	supercont1.352: 861159-861220
AAEL008847	61617	supercont1.352: 1130902-1136276
AAEL008856	61650	supercont1.353: 153192-153249
AAEL008862	61655	supercont1.353: 208335-216819
AAEL008864	61667	supercont1.353: 319355-323699
AAEL008865	61673	supercont1.353: 344031-344117
AAEL008870	61680	supercont1.353: 370678-384429
AAEL008855	61684	supercont1.353: 424948-425010
AAEL008855	61685	supercont1.353: 425849-425987
AAEL008855	61686	supercont1.353: 433764-433822
AAEL008855	61687	supercont1.353: 435611-443042
AAEL008859	61710	supercont1.353: 613421-618653
AAEL008859	61717	supercont1.353: 679253-685574
AAEL008891	61790	supercont1.354: 57242-58752
AAEL008886	61792	supercont1.354: 84710-95051
AAEL008882	61860	supercont1.354: 1033157-1033631
AAEL008878	61867	supercont1.354: 1086930-1086995
AAEL008904	61883	supercont1.355: 170360-178909
AAEL008895	61932	supercont1.355: 581186-581248
AAEL008901	61935	supercont1.355: 594175-601504
AAEL008905	61936	supercont1.355: 606825-613916
AAEL008902	61950	supercont1.355: 728119-728318
AAEL008894	61988	supercont1.355: 1090306-1109134
AAEL008911	62097	supercont1.356: 1181874-1184182
AAEL008915	62108	supercont1.357: 282259-292373
AAEL008915	62109	supercont1.357: 293167-293232
AAEL008921	62197	supercont1.358: 351887-352411
AAEL008928	62210	supercont1.358: 683984-683734
AAEL008932	62217	supercont1.358: 826863-826925
AAEL008935	62342	supercont1.359: 920390-920533
AAEL001539	62382	supercont1.36: 143404-152827
AAEL001551	62385	supercont1.36: 156181-156243
AAEL001555	62398	supercont1.36: 270340-271125
AAEL001566	62412	supercont1.36: 440348-463726
AAEL001578	62440	supercont1.36: 691081-691149
AAEL001568	62448	supercont1.36: 808837-816110
AAEL001595	62458	supercont1.36: 909853-909913
AAEL001585	62461	supercont1.36: 920265-920323
AAEL001545	62462	supercont1.36: 921548-921604
AAEL001569	62463	supercont1.36: 942684-945069
AAEL001584	62473	supercont1.36: 1071463-1078728
AAEL001550	62495	supercont1.36: 1368946-1369089
AAEL001570	62508	supercont1.36: 1578942-1579002
AAEL001570	62509	supercont1.36: 1592431-1592496
AAEL001565	62561	supercont1.36: 2077393-2077461
AAEL001583	62567	supercont1.36: 2176751-2176817
AAEL001575	62570	supercont1.36: 2213424-2213482
AAEL001559	62580	supercont1.36: 2316618-2317097
AAEL001559	62581	supercont1.36: 2317486-2317566
AAEL001538	62614	supercont1.36: 2622206-2622246
[truncated: 1,992 more rows]
