# Supplementary material for: High-throughput cis-regulatory element discovery in the vector mosquito Aedes aegypti
Source: BMC Genomics. 2016 May 10;17:341. doi: 10.1186/s12864-016-2468-x (PMC4862039; doi:10.1186/s12864-016-2468-x)
Supplement: Additional file 11: — Moyo-S vs. Moyo-R SNPs mapping to FPs. Moyo-S vs. Moyo-R SNPs at the indicated positions mapped to the FPs. The supercontig location of each SNP and corresponding FP ID numbers are indicated. FP numbers correspond to the numbers assigned in Additional file 2. (XLSX 181 kb) [file 12864_2016_2468_MOESM11_ESM.xlsx]

## Sheet: SNPs within FPs
FAIRE-peak ID	Supercontig	Peak start	Peak end	SNP alleles	SNP position
137	supercont1.1	1391340	1391973	A/C	1391622
679	supercont1.10	750378	751341	A/C	750843
2345	supercont1.1029	251548	252677	A/C	251949
2576	supercont1.103	2496299	2497444	A/C	2496320
2865	supercont1.104	729424	730692	A/C	730091
3499	supercont1.105	1460938	1462073	A/C	1461026
3925	supercont1.106	804041	806397	A/C	804532
4329	supercont1.107	201651	202347	A/C	201856
4426	supercont1.107	1096391	1097116	A/C	1096827
4487	supercont1.107	1708751	1710242	A/C	1709665
4803	supercont1.108	674116	675898	A/C	674967
4876	supercont1.108	1212505	1213255	A/C	1213030
4895	supercont1.108	1423204	1424177	A/C	1423854
4951	supercont1.108	1829650	1830712	A/C	1829973
6009	supercont1.11	4062177	4063340	A/C	4062374
8261	supercont1.1150	139070	140449	A/C	140188
8401	supercont1.116	59631	60604	A/C	60434
8402	supercont1.116	71913	72475	A/C	72147
9213	supercont1.118	1542520	1544412	A/C	1544047
9922	supercont1.12	439126	441494	A/C	440865
10015	supercont1.12	2016709	2018425	A/C	2018085
10365	supercont1.120	719352	720595	A/C	719860
12152	supercont1.1256	192529	193707	A/C	193263
12689	supercont1.127	1563468	1567140	A/C	1564281
13338	supercont1.129	698588	699271	A/C	698904
14294	supercont1.130	2404804	2405993	A/C	2405842
14431	supercont1.131	897614	898751	A/C	897929
15570	supercont1.135	1536633	1537707	A/C	1537471
16127	supercont1.137	921978	923061	A/C	922561
16188	supercont1.137	1366727	1367646	A/C	1367330
16211	supercont1.137	1570842	1573506	A/C	1573134
16749	supercont1.139	1909140	1910055	A/C	1909456
17818	supercont1.143	367290	368430	A/C	368124
17864	supercont1.143	839107	840548	A/C	839679
18503	supercont1.145	1951891	1954934	A/C	1952328
18606	supercont1.146	439303	440485	A/C	439332
18646	supercont1.146	985162	986935	A/C	985547
18751	supercont1.146	1743996	1745321	A/C	1744477
18918	supercont1.147	467307	468569	A/C	467767
19329	supercont1.148	2037690	2038461	A/C	2038415
20944	supercont1.154	684018	684617	A/C	684401
21442	supercont1.156	1686931	1688870	A/C	1687170
21892	supercont1.158	1132603	1135167	A/C	1134932
22505	supercont1.16	2802756	2804070	A/C	2803303
23169	supercont1.162	1422241	1423442	A/C	1422497
26271	supercont1.175	1091274	1092583	A/C	1091782
27866	supercont1.180	1429642	1431194	A/C	1429678
28567	supercont1.184	363972	364994	A/C	364105
29662	supercont1.19	110302	111282	A/C	110778
31093	supercont1.195	1733895	1734854	A/C	1733928
31271	supercont1.196	1527839	1528759	A/C	1527891
32050	supercont1.2	1388776	1390430	A/C	1389677
32148	supercont1.2	2135305	2136772	A/C	2135994
32348	supercont1.2	4661856	4662799	A/C	4662707
33187	supercont1.202	663300	664278	A/C	664104
33627	supercont1.204	1058705	1059809	A/C	1059669
35437	supercont1.212	614968	615938	A/C	614977
35646	supercont1.213	1071429	1072019	A/C	1071534
35820	supercont1.214	1280674	1281720	A/C	1281180
38526	supercont1.228	704117	705064	A/C	704994
38553	supercont1.228	1101801	1103550	A/C	1102117
40647	supercont1.238	1206807	1208717	A/C	1207781
42175	supercont1.245	607356	609022	A/C	607641
42253	supercont1.245	1207446	1208403	A/C	1208208
42809	supercont1.248	1328024	1330029	A/C	1328437
43114	supercont1.25	1627167	1628453	A/C	1628436
43646	supercont1.251	1012735	1013672	A/C	1013400
43737	supercont1.252	627010	627767	A/C	627749
49798	supercont1.287	146506	147090	A/C	146612
50362	supercont1.29	2848672	2850633	A/C	2850185
51496	supercont1.298	434337	435674	A/C	435266
51850	supercont1.3	266773	267853	A/C	267169
53022	supercont1.302	358548	359829	A/C	358980
53660	supercont1.306	1008788	1011718	A/C	1009792
54421	supercont1.31	2135940	2137057	A/C	2136798
54556	supercont1.31	3334232	3335895	A/C	3335394
55360	supercont1.316	249711	251971	A/C	250609
56009	supercont1.32	2973103	2974088	A/C	2973857
56029	supercont1.32	3144179	3146851	A/C	3146731
56078	supercont1.32	3716238	3718546	A/C	3716724
56787	supercont1.324	834600	836290	A/C	835580
57040	supercont1.326	938325	939187	A/C	939178
58245	supercont1.333	630625	634562	A/C	631868
58494	supercont1.335	706554	707718	A/C	706748
58676	supercont1.337	163624	165811	A/C	163951
59010	supercont1.339	413334	415386	A/C	413525
59145	supercont1.34	162971	163770	A/C	163097
59352	supercont1.34	1972260	1974743	A/C	1973087
59668	supercont1.340	784155	785641	A/C	784699
59813	supercont1.341	998142	999998	A/C	998745
61002	supercont1.35	1510440	1512821	A/C	1510888
61060	supercont1.35	1969855	1970839	A/C	1970312
63325	supercont1.365	1125078	1125694	A/C	1125418
63698	supercont1.369	106127	108003	A/C	106636
64095	supercont1.37	3560095	3562927	A/C	3562419
64450	supercont1.373	392043	394078	A/C	393454
65014	supercont1.378	393684	394290	A/C	394096
66246	supercont1.386	48161	49966	A/C	48447
67344	supercont1.393	687871	690798	A/C	688179
68464	supercont1.4	5118395	5119493	A/C	5118490
68970	supercont1.402	212778	213495	A/C	213450
69819	supercont1.41	251018	252195	A/C	251402
71053	supercont1.419	796717	797794	A/C	797693
71134	supercont1.42	738302	740220	A/C	739697
71416	supercont1.420	226254	227315	A/C	226835
72493	supercont1.43	3074038	3075123	A/C	3074826
75001	supercont1.45	2830540	2833768	A/C	2831542
77912	supercont1.473	235121	236448	A/C	235894
79306	supercont1.487	458560	460245	A/C	458572
79665	supercont1.49	1215230	1216855	A/C	1216089
79841	supercont1.49	2407624	2409506	A/C	2408124
80905	supercont1.5	2473409	2475821	A/C	2473941
81071	supercont1.5	4299826	4301123	A/C	4300580
81371	supercont1.50	2678284	2679026	A/C	2678430
81734	supercont1.503	697285	698480	A/C	697397
82289	supercont1.51	200596	201806	A/C	200947
84478	supercont1.529	536880	538906	A/C	538700
84709	supercont1.53	2220524	2221277	A/C	2220712
84921	supercont1.532	306569	307286	A/C	307141
85737	supercont1.541	144269	144927	A/C	144901
86500	supercont1.549	148254	149431	A/C	148784
88988	supercont1.57	519061	521249	A/C	520617
91821	supercont1.6	990805	991791	A/C	991365
93219	supercont1.61	2093956	2094783	A/C	2094305
93554	supercont1.613	285200	287164	A/C	286623
94549	supercont1.622	330656	331447	A/C	330770
94561	supercont1.622	415993	417978	A/C	416548
95166	supercont1.63	1584792	1586109	A/C	1585285
96785	supercont1.65	435723	436385	A/C	436024
96942	supercont1.65	1885462	1887443	A/C	1886201
97738	supercont1.66	503877	505896	A/C	505496
98912	supercont1.670	476161	477100	A/C	476173
99016	supercont1.672	207299	207983	A/C	207568
99426	supercont1.68	692220	693490	A/C	693045
100100	supercont1.69	239640	241387	A/C	239844
100276	supercont1.69	1501932	1505147	A/C	1502826
100585	supercont1.693	64754	66257	A/C	65163
101012	supercont1.7	202051	202692	A/C	202583
101229	supercont1.7	2251698	2252774	A/C	2251775
101933	supercont1.702	509558	510962	A/C	510837
104649	supercont1.74	1872085	1873120	A/C	1872481
105165	supercont1.75	541506	543987	A/C	543059
105462	supercont1.75	2807634	2809469	A/C	2808260
106814	supercont1.77	729377	730011	A/C	729552
107468	supercont1.78	643193	644180	A/C	643481
108338	supercont1.79	1690552	1692139	A/C	1691312
108975	supercont1.8	460512	462299	A/C	460910
109252	supercont1.8	2753201	2755007	A/C	2754626
109594	supercont1.80	1473592	1475625	A/C	1474276
109609	supercont1.80	1611943	1612660	A/C	1612370
110060	supercont1.807	203958	205180	A/C	204765
110324	supercont1.81	1203491	1204674	A/C	1204657
111953	supercont1.835	150058	152650	A/C	150627
112337	supercont1.84	1745426	1746119	A/C	1745466
113381	supercont1.857	144129	145283	A/C	144456
113494	supercont1.86	463763	464946	A/C	464214
113542	supercont1.86	917017	918725	A/C	917826
113840	supercont1.863	16938	18017	A/C	17756
114200	supercont1.87	1199395	1201387	A/C	1200968
115534	supercont1.89	2817412	2818029	A/C	2817741
116514	supercont1.90	1072065	1072734	A/C	1072204
117127	supercont1.91	253287	254125	A/C	253732
117351	supercont1.91	2011738	2012336	A/C	2012191
118283	supercont1.93	1042513	1043140	A/C	1042836
119396	supercont1.95	417246	419326	A/C	417988
119708	supercont1.955	63689	64695	A/C	64486
120020	supercont1.96	2477684	2479956	A/C	2479861
120028	supercont1.96	2518351	2520117	A/C	2519408
120287	supercont1.97	242508	243315	A/C	243010
120613	supercont1.978	269611	270704	A/C	269760
120739	supercont1.98	1458183	1459430	A/C	1458675
121210	supercont1.99	1074724	1076722	A/C	1076049
77	supercont1.1	967805	970250	A/G	968797
157	supercont1.1	1618818	1621168	A/G	1619250
284	supercont1.1	2750461	2751353	A/G	2750647
794	supercont1.10	2058799	2060603	A/G	2059965
1047	supercont1.100	623230	623810	A/G	623544
1050	supercont1.100	636182	637767	A/G	636240
1105	supercont1.100	1276136	1276890	A/G	1276392
1128	supercont1.100	1479204	1480505	A/G	1479333
1531	supercont1.101	1469535	1471719	A/G	1471063
1541	supercont1.101	1569621	1570635	A/G	1570040
1781	supercont1.1016	123922	124730	A/G	124208
2082	supercont1.102	2092333	2094049	A/G	2093284
2362	supercont1.103	244517	246317	A/G	244634
2539	supercont1.103	2005923	2006750	A/G	2006361
3395	supercont1.105	625007	625675	A/G	625459
3477	supercont1.105	1281856	1283503	A/G	1282835
3522	supercont1.105	1622621	1623342	A/G	1622861
3576	supercont1.105	1936622	1938740	A/G	1936673
3674	supercont1.1052	111538	112144	A/G	111883
3753	supercont1.1057	32954	34977	A/G	33164
3855	supercont1.106	191518	193463	A/G	192860
3873	supercont1.106	340533	343158	A/G	341718
3923	supercont1.106	789693	790250	A/G	790179
4054	supercont1.106	2188546	2190335	A/G	2189323
4233	supercont1.1065	127567	129787	A/G	127870
4474	supercont1.107	1570440	1573591	A/G	1571296
4479	supercont1.107	1620843	1622064	A/G	1621814
5256	supercont1.109	517891	520599	A/G	519862
5716	supercont1.11	1398626	1400131	A/G	1398745
5879	supercont1.11	2678711	2679550	A/G	2679031
5920	supercont1.11	3237192	3238069	A/G	3237714
6144	supercont1.110	813773	815343	A/G	813976
6231	supercont1.110	1801430	1802533	A/G	1801875
6980	supercont1.112	778122	778688	A/G	778188
7651	supercont1.114	696646	698892	A/G	696935
7684	supercont1.114	972336	973740	A/G	973441
7798	supercont1.114	1826456	1828607	A/G	1827134
7853	supercont1.114	2271050	2272771	A/G	2271662
8418	supercont1.116	190127	191784	A/G	190213
8496	supercont1.116	923475	924612	A/G	924469
8598	supercont1.116	1768157	1768752	A/G	1768236
8816	supercont1.117	166143	166827	A/G	166741
9002	supercont1.1171	236791	238708	A/G	237286
9284	supercont1.118	2202845	2204586	A/G	2203406
9403	supercont1.1186	141749	143723	A/G	141869
9680	supercont1.119	1823568	1824559	A/G	1824114
9920	supercont1.12	400233	401789	A/G	400606
10023	supercont1.12	2148789	2150218	A/G	2148898
10246	supercont1.12	4093488	4094134	A/G	4093611
10335	supercont1.120	407957	408622	A/G	408079
10406	supercont1.120	1025337	1026027	A/G	1025663
10426	supercont1.120	1154823	1155376	A/G	1155129
10497	supercont1.120	1776058	1778653	A/G	1776766
10536	supercont1.120	2062130	2063453	A/G	2063200
10586	supercont1.120	2418585	2421071	A/G	2418900
10722	supercont1.121	261582	263536	A/G	262298
10968	supercont1.1211	52657	53649	A/G	52824
11182	supercont1.122	1344879	1346215	A/G	1345404
11198	supercont1.122	1516771	1518052	A/G	1518035
11200	supercont1.122	1527444	1528337	A/G	1528034
11212	supercont1.122	1602838	1604234	A/G	1603380
11445	supercont1.123	1295452	1297361	A/G	1296049
11454	supercont1.123	1363950	1366002	A/G	1364821
11468	supercont1.123	1446242	1447174	A/G	1446769
11745	supercont1.124	1111924	1113420	A/G	1112910
11778	supercont1.124	1391638	1394094	A/G	1393063
11809	supercont1.124	1839135	1840133	A/G	1839855
11972	supercont1.125	477755	478654	A/G	478436
11974	supercont1.125	489909	491735	A/G	491149
11997	supercont1.125	994144	994755	A/G	994437
12027	supercont1.125	1647080	1648231	A/G	1647531
12280	supercont1.126	706995	709686	A/G	708289
12308	supercont1.126	919053	920367	A/G	919246
12839	supercont1.1277	23885	26917	A/G	24801
13004	supercont1.128	1114738	1116132	A/G	1115677
13048	supercont1.128	1451532	1452514	A/G	1451739
13108	supercont1.128	1988094	1989450	A/G	1988900
13153	supercont1.1280	53399	54037	A/G	53933
13551	supercont1.1293	34419	35589	A/G	35240
13650	supercont1.13	458936	460276	A/G	459272
13733	supercont1.13	1166935	1168452	A/G	1167388
13791	supercont1.13	1597497	1599613	A/G	1597782
14070	supercont1.130	102048	103266	A/G	103103
14112	supercont1.130	478126	478732	A/G	478266
14114	supercont1.130	492528	493927	A/G	492913
14355	supercont1.131	157505	159520	A/G	159381
14773	supercont1.132	1624677	1625254	A/G	1625040
15104	supercont1.133	2248011	2250238	A/G	2248389
15251	supercont1.134	705640	706199	A/G	706192
15296	supercont1.134	1024034	1024853	A/G	1024428
15809	supercont1.136	707563	708438	A/G	708265
16413	supercont1.138	829799	830843	A/G	829812
16767	supercont1.139	2090341	2091635	A/G	2090910
17257	supercont1.140	999204	1001653	A/G	1000410
17646	supercont1.142	908925	909509	A/G	908953
17673	supercont1.142	1120275	1121761	A/G	1121052
17753	supercont1.1423	48414	49163	A/G	48688
17926	supercont1.143	1394962	1396644	A/G	1395563
17972	supercont1.143	1820140	1822040	A/G	1821278
18086	supercont1.144	73452	76595	A/G	75160
18103	supercont1.144	335262	336244	A/G	335405
18466	supercont1.145	1738770	1741591	A/G	1740246
18754	supercont1.146	1784003	1786201	A/G	1784281
18858	supercont1.147	41173	42567	A/G	42326
18985	supercont1.147	1006247	1009117	A/G	1006615
19409	supercont1.149	251961	252601	A/G	252136
19792	supercont1.15	1169156	1170865	A/G	1169635
20567	supercont1.152	1002719	1003268	A/G	1002828
20594	supercont1.152	1260646	1261234	A/G	1260937
20877	supercont1.154	82052	82810	A/G	82382
20887	supercont1.154	180809	182014	A/G	181455
20964	supercont1.154	890100	890773	A/G	890516
20967	supercont1.154	923676	924371	A/G	923953
21860	supercont1.158	842884	844374	A/G	843469
21880	supercont1.158	1049618	1050454	A/G	1050015
22031	supercont1.159	569411	570069	A/G	569797
22039	supercont1.159	701010	701940	A/G	701652
22361	supercont1.16	1627484	1628648	A/G	1627624
22512	supercont1.16	2859336	2860322	A/G	2860028
22638	supercont1.16	4134901	4136948	A/G	4136622
23525	supercont1.1638	12035	12605	A/G	12594
23794	supercont1.165	260181	262061	A/G	262048
24263	supercont1.167	1517608	1518658	A/G	1517870
24290	supercont1.167	1909548	1910230	A/G	1909892
24655	supercont1.169	1483773	1484734	A/G	1484001
24731	supercont1.1694	23155	24665	A/G	24156
24747	supercont1.17	60400	62014	A/G	61831
24868	supercont1.17	1420127	1421724	A/G	1420894
24941	supercont1.17	2344244	2347167	A/G	2344383
24947	supercont1.17	2398591	2400711	A/G	2399516
25031	supercont1.17	3695667	3696537	A/G	3695863
25424	supercont1.171	930095	931023	A/G	930599
25517	supercont1.171	1885125	1886631	A/G	1886478
26279	supercont1.175	1220637	1221550	A/G	1220815
27044	supercont1.178	1702199	1702800	A/G	1702273
27168	supercont1.179	650947	651502	A/G	651145
27345	supercont1.18	138884	140351	A/G	139633
27450	supercont1.18	1267081	1268045	A/G	1268019
27565	supercont1.18	2638333	2639230	A/G	2638816
27722	supercont1.18	4200514	4202260	A/G	4202003
27955	supercont1.181	554855	556011	A/G	555188
28118	supercont1.182	194736	196607	A/G	194844
29065	supercont1.186	1301150	1303956	A/G	1302890
29109	supercont1.186	1828031	1829446	A/G	1828675
29409	supercont1.188	762270	763350	A/G	762518
29743	supercont1.19	724738	725968	A/G	725074
29885	supercont1.19	2769572	2771048	A/G	2769679
30124	supercont1.190	1313634	1314515	A/G	1314451
30214	supercont1.191	216574	218064	A/G	216734
30267	supercont1.191	743822	745607	A/G	744504
30519	supercont1.192	1144925	1147958	A/G	1146546
30625	supercont1.193	151696	153081	A/G	152919
30748	supercont1.193	1232144	1233509	A/G	1232760
30836	supercont1.194	367296	367958	A/G	367490
31460	supercont1.197	1432958	1434130	A/G	1433023
31581	supercont1.198	667777	668330	A/G	667841
32083	supercont1.2	1652731	1654456	A/G	1653129
32178	supercont1.2	2437264	2438964	A/G	2438620
32341	supercont1.2	4619007	4619669	A/G	4619050
32373	supercont1.2	4905958	4907550	A/G	4906016
32411	supercont1.2	5239331	5240838	A/G	5239449
32585	supercont1.20	1286749	1288323	A/G	1286845
32975	supercont1.200	1804677	1805229	A/G	1804788
33179	supercont1.202	517964	518558	A/G	518102
33564	supercont1.204	545563	547623	A/G	546230
34408	supercont1.208	896532	898411	A/G	897038
34785	supercont1.21	595421	596515	A/G	595778
34831	supercont1.21	1313054	1314626	A/G	1314205
35078	supercont1.210	543922	545762	A/G	545719
35322	supercont1.211	1616890	1618628	A/G	1618391
36464	supercont1.217	1648304	1649218	A/G	1648859
36513	supercont1.218	316249	319029	A/G	317742
37071	supercont1.22	1614518	1616099	A/G	1615054
37152	supercont1.22	3120123	3120785	A/G	3120747
37274	supercont1.220	613095	614037	A/G	613399
37600	supercont1.222	432104	432706	A/G	432500
38174	supercont1.226	619164	621070	A/G	620818
38743	supercont1.229	1316774	1318800	A/G	1318174
38785	supercont1.229	1618483	1620145	A/G	1619971
38882	supercont1.23	523894	524491	A/G	523988
39047	supercont1.23	2102161	2105229	A/G	2104742
39131	supercont1.23	3195178	3195875	A/G	3195208
39204	supercont1.230	56776	58375	A/G	57252
39472	supercont1.231	749363	750761	A/G	750622
39813	supercont1.233	173144	174307	A/G	173208
40024	supercont1.234	1447786	1449772	A/G	1447966
40052	supercont1.234	1725635	1727424	A/G	1725711
40199	supercont1.235	1337845	1338479	A/G	1338281
40531	supercont1.237	1370420	1370996	A/G	1370580
40950	supercont1.24	449782	450761	A/G	450600
41310	supercont1.24	3770928	3772108	A/G	3771855
41648	supercont1.242	225349	226216	A/G	226170
41798	supercont1.243	372757	373441	A/G	373257
42023	supercont1.244	1103695	1105337	A/G	1103723
42247	supercont1.245	1169004	1170389	A/G	1169939
43478	supercont1.250	660705	661496	A/G	661454
43703	supercont1.252	106760	107978	A/G	107300
44567	supercont1.258	783809	785469	A/G	784352
44748	supercont1.259	929040	930161	A/G	929197
44757	supercont1.259	1035669	1036618	A/G	1035915
44968	supercont1.26	1503436	1505127	A/G	1504100
45129	supercont1.26	3633195	3636327	A/G	3634198
45155	supercont1.260	232362	233587	A/G	232992
45507	supercont1.262	581683	584217	A/G	582827
45864	supercont1.264	618276	619318	A/G	618926
45974	supercont1.265	677643	678869	A/G	678662
46022	supercont1.266	60140	62017	A/G	60755
46523	supercont1.269	485564	486391	A/G	486276
46696	supercont1.27	457686	458968	A/G	458237
46758	supercont1.27	990682	991417	A/G	991405
46846	supercont1.27	1781034	1783070	A/G	1781847
46855	supercont1.27	1851124	1852700	A/G	1851990
46953	supercont1.27	2681408	2682218	A/G	2681572
47295	supercont1.272	134890	135487	A/G	134968
47667	supercont1.274	1021593	1022609	A/G	1021814
47786	supercont1.275	588744	590394	A/G	589017
48205	supercont1.278	552298	553368	A/G	552315
48312	supercont1.279	707133	709482	A/G	707198
48425	supercont1.28	38049	39125	A/G	38728
48493	supercont1.28	777401	777966	A/G	777767
48502	supercont1.28	859853	861099	A/G	860730
48563	supercont1.28	1367627	1370756	A/G	1368314
48841	supercont1.280	282674	284734	A/G	283840
49775	supercont1.286	1440754	1443481	A/G	1441249
49874	supercont1.287	944676	946876	A/G	945551
49931	supercont1.288	201281	202108	A/G	201456
49939	supercont1.288	372060	372962	A/G	372174
49968	supercont1.288	785914	787763	A/G	786474
50099	supercont1.289	239795	242254	A/G	241191
50172	supercont1.29	541102	542331	A/G	541326
50547	supercont1.290	1515208	1515783	A/G	1515336
50797	supercont1.292	1382736	1383843	A/G	1383526
50979	supercont1.294	118978	120297	A/G	119753
51062	supercont1.294	812345	813371	A/G	812459
51176	supercont1.295	568773	569746	A/G	569007
51220	supercont1.296	119900	121330	A/G	120360
51530	supercont1.298	775174	775724	A/G	775306
51853	supercont1.3	279428	282664	A/G	280889
51954	supercont1.3	1222243	1223931	A/G	1223462
52400	supercont1.3	4745126	4747633	A/G	4746265
52431	supercont1.3	4955925	4957915	A/G	4956041
52577	supercont1.30	1312957	1314547	A/G	1314043
52765	supercont1.300	510110	512344	A/G	510252
53160	supercont1.303	544727	548180	A/G	548083
53840	supercont1.307	1382205	1383648	A/G	1382538
54211	supercont1.31	586038	587160	A/G	587109
54232	supercont1.31	727798	729075	A/G	728097
54391	supercont1.31	1921395	1922265	A/G	1921518
54451	supercont1.31	2429678	2430930	A/G	2430242
55341	supercont1.316	45336	47062	A/G	45808
55520	supercont1.318	314743	315365	A/G	314749
55788	supercont1.32	655377	657940	A/G	655987
55790	supercont1.32	663836	664557	A/G	664189
56057	supercont1.32	3549446	3550261	A/G	3550065
56191	supercont1.320	1238189	1239678	A/G	1239397
56630	supercont1.323	957284	958262	A/G	958123
56654	supercont1.323	1135368	1136547	A/G	1135421
56947	supercont1.326	192477	194304	A/G	193753
57261	supercont1.328	641272	642057	A/G	641552
57456	supercont1.329	1182142	1182780	A/G	1182163
57528	supercont1.33	418300	419208	A/G	418545
57546	supercont1.33	533211	536234	A/G	535064
57739	supercont1.33	2674000	2676000	A/G	2674371
57754	supercont1.33	2766698	2768366	A/G	2767392
57858	supercont1.33	3545473	3547421	A/G	3545761
58035	supercont1.331	1266313	1268603	A/G	1267171
58180	supercont1.333	231840	234231	A/G	233991
58241	supercont1.333	612834	613721	A/G	613611
58710	supercont1.337	450678	452008	A/G	450936
58992	supercont1.339	288551	290563	A/G	290174
59044	supercont1.339	663558	665073	A/G	663795
59161	supercont1.34	337230	338582	A/G	338074
59449	supercont1.34	2661093	2663538	A/G	2662237
59865	supercont1.342	561608	562377	A/G	562088
60087	supercont1.344	509069	509952	A/G	509429
60388	supercont1.346	710832	712456	A/G	711654
60675	supercont1.348	1141623	1142172	A/G	1141822
60887	supercont1.35	590737	592688	A/G	591091
60942	supercont1.35	1064776	1066175	A/G	1065662
60964	supercont1.35	1230141	1233075	A/G	1232367
61345	supercont1.350	1125074	1127969	A/G	1126930
62924	supercont1.361	1074447	1075156	A/G	1074917
63493	supercont1.367	398317	399329	A/G	398931
63502	supercont1.367	512793	513691	A/G	513131
63937	supercont1.37	2037682	2038604	A/G	2038414
64002	supercont1.37	2593599	2594453	A/G	2594034
64052	supercont1.37	3096494	3097527	A/G	3096936
64803	supercont1.376	266961	269508	A/G	267455
64835	supercont1.376	574982	575680	A/G	575449
64921	supercont1.377	192792	193530	A/G	193228
65117	supercont1.379	360661	361493	A/G	360965
65353	supercont1.38	1196668	1198844	A/G	1197354
65405	supercont1.38	1587569	1588165	A/G	1588127
65459	supercont1.38	2167454	2168438	A/G	2168159
65533	supercont1.38	2750140	2752975	A/G	2751748
66266	supercont1.386	174599	176513	A/G	174775
66311	supercont1.386	493153	494969	A/G	493881
67046	supercont1.390	593739	594361	A/G	593783
67593	supercont1.395	717424	719335	A/G	717996
67597	supercont1.395	747867	749973	A/G	749932
67839	supercont1.398	142707	143994	A/G	143180
68105	supercont1.4	1116234	1117325	A/G	1116798
68404	supercont1.4	4772398	4775186	A/G	4773875
68542	supercont1.40	1252822	1253514	A/G	1253327
68680	supercont1.40	2808633	2809388	A/G	2809030
69438	supercont1.406	373355	374089	A/G	373782
69543	supercont1.407	521700	523035	A/G	522033
69676	supercont1.408	829848	830728	A/G	830233
69680	supercont1.408	866190	868885	A/G	867517
69866	supercont1.41	750873	751730	A/G	751687
69913	supercont1.41	1212423	1214286	A/G	1214088
70046	supercont1.41	2962173	2962880	A/G	2962469
70065	supercont1.41	3237121	3237767	A/G	3237755
70456	supercont1.413	984654	987228	A/G	985403
70940	supercont1.418	539121	539806	A/G	539412
71213	supercont1.42	1482301	1482859	A/G	1482425
71265	supercont1.42	1988306	1989875	A/G	1988576
72200	supercont1.43	376889	377505	A/G	377169
72317	supercont1.43	1400339	1401727	A/G	1401456
72666	supercont1.431	218343	219099	A/G	218386
73079	supercont1.435	649515	650401	A/G	649752
73100	supercont1.435	947590	948489	A/G	947984
73488	supercont1.44	619139	620819	A/G	619328
73490	supercont1.44	653053	654118	A/G	653868
73518	supercont1.44	890160	891096	A/G	890624
73678	supercont1.44	2176921	2177550	A/G	2177048
74025	supercont1.442	504334	505410	A/G	504553
74351	supercont1.446	804748	805367	A/G	805318
74824	supercont1.45	1451555	1453330	A/G	1451772
74890	supercont1.45	2021911	2024331	A/G	2022227
75112	supercont1.450	856027	858889	A/G	856060
75391	supercont1.453	504846	506654	A/G	505772
76152	supercont1.46	776207	777363	A/G	777001
76162	supercont1.46	847756	849547	A/G	848376
76166	supercont1.46	862055	862996	A/G	862175
76317	supercont1.46	1985228	1987213	A/G	1985953
76428	supercont1.46	3123165	3123787	A/G	3123470
76460	supercont1.460	441917	442780	A/G	442132
77030	supercont1.466	530488	532896	A/G	530534
77176	supercont1.468	735706	736703	A/G	736313
77308	supercont1.47	579180	581076	A/G	579390
77324	supercont1.47	690284	691168	A/G	690800
77540	supercont1.47	2731372	2733000	A/G	2731381
77557	supercont1.47	2864770	2865433	A/G	2865334
77565	supercont1.47	2917849	2921752	A/G	2920274
77796	supercont1.472	93869	94910	A/G	93996
78311	supercont1.478	18243	19041	A/G	18301
78620	supercont1.48	2007595	2008607	A/G	2008508
78649	supercont1.48	2299711	2302430	A/G	2299805
79415	supercont1.489	247470	248361	A/G	248298
79772	supercont1.49	1896342	1898940	A/G	1896656
79932	supercont1.49	3020336	3020917	A/G	3020540
80017	supercont1.491	232521	233376	A/G	232910
80273	supercont1.495	59282	63678	A/G	59902
80505	supercont1.497	354521	355440	A/G	355294
80552	supercont1.498	268213	269984	A/G	268906
80757	supercont1.5	1046192	1046835	A/G	1046305
80764	supercont1.5	1110155	1112279	A/G	1110747
80884	supercont1.5	2212541	2213136	A/G	2213068
81300	supercont1.50	1893170	1895318	A/G	1893637
82512	supercont1.51	2231284	2233103	A/G	2233068
83433	supercont1.52	202457	203059	A/G	203034
83528	supercont1.52	1256615	1258645	A/G	1258092
83540	supercont1.52	1347508	1348637	A/G	1348122
83717	supercont1.52	3043751	3044774	A/G	3043942
83827	supercont1.521	172977	175264	A/G	173856
84276	supercont1.527	370136	371230	A/G	370823
84647	supercont1.53	1543350	1544513	A/G	1543863
84648	supercont1.53	1549824	1551037	A/G	1550963
84662	supercont1.53	1727378	1728007	A/G	1727992
84743	supercont1.53	2509513	2510411	A/G	2509995
85133	supercont1.536	180623	181522	A/G	180690
85546	supercont1.54	2239930	2240562	A/G	2240067
85568	supercont1.54	2507193	2508350	A/G	2507875
85825	supercont1.541	705562	708097	A/G	707969
86128	supercont1.544	760964	762342	A/G	761390
86259	supercont1.546	525667	527614	A/G	526116
86471	supercont1.548	676628	677298	A/G	677134
86488	supercont1.549	37494	40414	A/G	39510
86634	supercont1.55	577082	577914	A/G	577473
86637	supercont1.55	594694	596718	A/G	595736
87404	supercont1.555	372220	374204	A/G	373372
87467	supercont1.556	102212	103888	A/G	103387
87803	supercont1.56	208047	209197	A/G	208376
87808	supercont1.56	265799	269589	A/G	269097
87839	supercont1.56	587961	588520	A/G	588117
87948	supercont1.56	1475811	1476834	A/G	1476774
88064	supercont1.56	2299248	2300022	A/G	2299594
88143	supercont1.56	2984168	2985308	A/G	2984650
88144	supercont1.56	2994756	2995920	A/G	2995788
88160	supercont1.56	3089510	3090299	A/G	3089656
89136	supercont1.57	1882622	1883643	A/G	1883101
89142	supercont1.57	1941599	1942461	A/G	1941795
89228	supercont1.57	2756411	2757431	A/G	2757335
89394	supercont1.572	82704	83401	A/G	83222
89410	supercont1.572	334792	336369	A/G	335517
89907	supercont1.58	180468	181874	A/G	181184
89921	supercont1.58	337514	339385	A/G	337530
90094	supercont1.58	1985195	1986982	A/G	1985555
90781	supercont1.59	211143	212587	A/G	211883
90872	supercont1.59	1167151	1169349	A/G	1168144
90996	supercont1.59	2899527	2900679	A/G	2900554
91329	supercont1.594	44493	45642	A/G	45626
91657	supercont1.598	608288	609847	A/G	609185
91810	supercont1.6	825653	826384	A/G	825962
91824	supercont1.6	1101428	1103166	A/G	1102586
91844	supercont1.6	1405324	1406317	A/G	1405736
92084	supercont1.6	3527378	3528239	A/G	3527834
92126	supercont1.6	3996596	3997564	A/G	3997509
92469	supercont1.600	354161	354927	A/G	354409
92845	supercont1.608	222980	223659	A/G	223014
92915	supercont1.608	625614	627214	A/G	626118
93078	supercont1.61	930574	931408	A/G	930693
94034	supercont1.62	76161	77342	A/G	76206
94239	supercont1.62	1961826	1963189	A/G	1961872
94372	supercont1.62	2871180	2872523	A/G	2872131
94635	supercont1.623	406719	408474	A/G	407604
94747	supercont1.625	208595	209260	A/G	208745
94974	supercont1.629	33620	34560	A/G	34521
95084	supercont1.63	612168	613205	A/G	612940
95108	supercont1.63	955672	958826	A/G	958164
95130	supercont1.63	1232819	1234969	A/G	1233073
95275	supercont1.63	2665380	2666070	A/G	2666052
95842	supercont1.639	568239	569380	A/G	569270
95883	supercont1.64	298269	298902	A/G	298365
95914	supercont1.64	607599	608717	A/G	608114
95944	supercont1.64	917316	920838	A/G	918942
96170	supercont1.640	163947	165784	A/G	165431
96654	supercont1.648	567870	569529	A/G	568857
97580	supercont1.658	406943	408169	A/G	407034
97846	supercont1.66	1506210	1508221	A/G	1507222
97909	supercont1.66	2079275	2081386	A/G	2079410
97943	supercont1.66	2366949	2368087	A/G	2367376
98700	supercont1.67	1523483	1524145	A/G	1523596
98748	supercont1.67	2183277	2184017	A/G	2183741
99093	supercont1.673	313721	314582	A/G	314399
99305	supercont1.678	467438	469465	A/G	468858
99463	supercont1.68	990873	992165	A/G	991729
99626	supercont1.680	527175	528393	A/G	527498
99890	supercont1.685	490470	492191	A/G	490770
100143	supercont1.69	495756	498477	A/G	496985
100380	supercont1.69	2340168	2340897	A/G	2340771
100968	supercont1.699	344426	345105	A/G	344667
101046	supercont1.7	698477	701519	A/G	700840
101164	supercont1.7	1754029	1756169	A/G	1754510
101203	supercont1.7	2074444	2075410	A/G	2075000
101624	supercont1.70	1446785	1447575	A/G	1447271
101713	supercont1.70	2293962	2297638	A/G	2295349
101780	supercont1.700	22116	22882	A/G	22605
101861	supercont1.701	281364	282040	A/G	281434
102394	supercont1.71	1055283	1058072	A/G	1055510
102430	supercont1.71	1327092	1328463	A/G	1327912
103669	supercont1.727	496347	497900	A/G	497818
104128	supercont1.732	283897	285586	A/G	283928
104152	supercont1.733	112054	113230	A/G	112565
104419	supercont1.739	262880	264109	A/G	262929
104631	supercont1.74	1758887	1759511	A/G	1759293
104648	supercont1.74	1862138	1864537	A/G	1863327
105174	supercont1.75	616321	617139	A/G	616731
105249	supercont1.75	1141281	1144099	A/G	1141792
105291	supercont1.75	1446928	1447837	A/G	1447679
105468	supercont1.75	2963888	2964973	A/G	2964014
105531	supercont1.751	364330	366680	A/G	366124
105536	supercont1.751	452558	455431	A/G	453144
105715	supercont1.755	331728	332578	A/G	331783
105841	supercont1.758	144729	145654	A/G	145424
105946	supercont1.76	255331	257275	A/G	256775
106158	supercont1.76	1822495	1826318	A/G	1823931
106196	supercont1.76	2170517	2172508	A/G	2170856
106586	supercont1.766	368833	370059	A/G	369093
106804	supercont1.77	556997	557974	A/G	557587
106874	supercont1.77	1695870	1698073	A/G	1697279
106957	supercont1.77	2592884	2594684	A/G	2593370
106995	supercont1.770	50866	52017	A/G	51206
107280	supercont1.777	131649	133257	A/G	131833
107323	supercont1.778	125689	126455	A/G	126230
107612	supercont1.78	2074654	2075752	A/G	2074701
107719	supercont1.780	249017	250507	A/G	249427
107850	supercont1.783	78868	80016	A/G	79911
108089	supercont1.788	446141	446702	A/G	446146
108261	supercont1.79	1065840	1067022	A/G	1066046
108982	supercont1.8	506441	507454	A/G	506933
109152	supercont1.8	1881330	1882240	A/G	1881668
109254	supercont1.8	2764711	2766247	A/G	2764932
109361	supercont1.8	3686582	3687205	A/G	3686791
109616	supercont1.80	1647198	1647791	A/G	1647466
109722	supercont1.80	2555572	2556484	A/G	2556229
109732	supercont1.80	2642313	2644496	A/G	2642613
109741	supercont1.80	2712272	2713162	A/G	2713099
109760	supercont1.800	62764	63825	A/G	63170
110253	supercont1.81	610947	612259	A/G	611095
110336	supercont1.81	1366870	1369759	A/G	1368933
110381	supercont1.81	1811500	1812524	A/G	1811876
110529	supercont1.810	302014	303274	A/G	302367
111013	supercont1.82	1481422	1483618	A/G	1481979
111583	supercont1.83	738767	739395	A/G	738928
111667	supercont1.83	1612269	1613421	A/G	1612646
111938	supercont1.835	41849	43562	A/G	42874
112463	supercont1.840	248460	249854	A/G	249750
112771	supercont1.847	425124	426102	A/G	425397
112970	supercont1.85	1033215	1034105	A/G	1033739
113088	supercont1.85	2204846	2205505	A/G	2204921
113208	supercont1.852	113521	115232	A/G	114004
113664	supercont1.86	2058628	2059283	A/G	2058635
113720	supercont1.86	2587388	2589096	A/G	2587698
114128	supercont1.87	647464	649102	A/G	648308
114159	supercont1.87	903173	904877	A/G	903829
114207	supercont1.87	1280645	1282225	A/G	1281352
115402	supercont1.89	1725326	1726467	A/G	1725856
115421	supercont1.89	1920140	1921090	A/G	1920578
115856	supercont1.9	576360	576926	A/G	576743
115956	supercont1.9	1473880	1475337	A/G	1474887
116000	supercont1.9	1851230	1854089	A/G	1852863
116025	supercont1.9	2033048	2034043	A/G	2033840
116056	supercont1.9	2242014	2244099	A/G	2244060
116084	supercont1.9	2478235	2480928	A/G	2480217
116441	supercont1.90	522224	524307	A/G	523395
116462	supercont1.90	688395	692097	A/G	689719
116502	supercont1.90	1002623	1003537	A/G	1002836
116641	supercont1.90	1898251	1899873	A/G	1898413
116891	supercont1.904	62359	64821	A/G	63943
117172	supercont1.91	646648	647236	A/G	646684
117601	supercont1.916	267063	268613	A/G	267463
117850	supercont1.92	1849210	1850246	A/G	1850053
118474	supercont1.93	2669626	2671830	A/G	2670267
118599	supercont1.933	67905	68576	A/G	68439
119357	supercont1.95	52176	54670	A/G	52363
119471	supercont1.95	1418216	1419391	A/G	1418298
119473	supercont1.95	1430557	1431111	A/G	1431033
119477	supercont1.95	1451386	1452595	A/G	1452037
119548	supercont1.95	2069222	2071815	A/G	2070891
119552	supercont1.95	2136567	2138485	A/G	2137416
119601	supercont1.950	174974	177133	A/G	176239
119618	supercont1.951	33195	34212	A/G	33540
120375	supercont1.97	1626190	1627618	A/G	1626360
120408	supercont1.97	2375070	2376207	A/G	2375723
120452	supercont1.971	155811	156494	A/G	156374
120503	supercont1.972	297257	298479	A/G	297927
120840	supercont1.98	2169506	2170998	A/G	2170815
121363	supercont1.991	197347	198929	A/G	198418
36	supercont1.1	344820	345505	A/T	344873
962	supercont1.10	3883537	3885232	A/T	3883771
2056	supercont1.102	1713834	1716484	A/T	1714458
3404	supercont1.105	674037	677004	A/T	675756
3734	supercont1.1055	224841	226070	A/T	225487
4000	supercont1.106	1546332	1547149	A/T	1547095
4385	supercont1.107	710970	712530	A/T	712146
4529	supercont1.107	2032969	2035439	A/T	2033026
4847	supercont1.108	1004782	1005912	A/T	1005330
4914	supercont1.108	1564529	1565102	A/T	1564893
5272	supercont1.109	741448	743303	A/T	742865
5634	supercont1.11	611890	612604	A/T	612061
5797	supercont1.11	2062504	2063704	A/T	2063262
5989	supercont1.11	3917453	3918922	A/T	3918228
7387	supercont1.113	1697510	1698866	A/T	1698848
7569	supercont1.114	11698	12482	A/T	12115
7731	supercont1.114	1294066	1295602	A/T	1294526
8067	supercont1.115	63458	64368	A/T	64124
8290	supercont1.1152	89277	90222	A/T	89409
9380	supercont1.1184	178250	179152	A/T	178288
10159	supercont1.12	3345119	3346515	A/T	3346139
10364	supercont1.120	710819	711872	A/T	711048
11682	supercont1.124	389874	390542	A/T	390267
12496	supercont1.1265	18131	19359	A/T	18357
12739	supercont1.127	2007709	2009440	A/T	2008279
13390	supercont1.129	1135874	1137082	A/T	1136379
13708	supercont1.13	944457	945224	A/T	944834
14151	supercont1.130	1155046	1157228	A/T	1155294
14600	supercont1.1311	79709	80264	A/T	80129
16391	supercont1.138	544308	544920	A/T	544910
16396	supercont1.138	625211	625762	A/T	625544
17093	supercont1.14	3152156	3153111	A/T	3152617
17260	supercont1.140	1009878	1011343	A/T	1010059
18129	supercont1.144	526598	527324	A/T	526991
18516	supercont1.145	2066284	2068465	A/T	2066512
18757	supercont1.146	1804391	1805077	A/T	1804466
19788	supercont1.15	1096841	1097796	A/T	1097639
20664	supercont1.152	2046213	2048024	A/T	2047060
21284	supercont1.155	1942211	1943235	A/T	1942412
21370	supercont1.156	839154	841267	A/T	839936
21534	supercont1.157	269683	270788	A/T	270252
21574	supercont1.157	577047	577885	A/T	577433
22248	supercont1.16	566109	568090	A/T	567178
22596	supercont1.16	3751216	3752954	A/T	3752217
23251	supercont1.1621	90355	92995	A/T	90990
23885	supercont1.165	1239233	1240028	A/T	1239799
24108	supercont1.166	1674877	1675734	A/T	1675223
24571	supercont1.169	513226	514618	A/T	514500
24779	supercont1.17	531049	532542	A/T	531646
24785	supercont1.17	616886	617470	A/T	616948
24870	supercont1.17	1435764	1436801	A/T	1436355
25331	supercont1.171	167338	167951	A/T	167616
26348	supercont1.175	1852120	1852978	A/T	1852969
27445	supercont1.18	1182320	1183114	A/T	1182621
27461	supercont1.18	1363646	1364678	A/T	1364387
27591	supercont1.18	2993453	2994146	A/T	2994087
28099	supercont1.182	75756	76320	A/T	76135
28364	supercont1.183	690988	691783	A/T	691318
28638	supercont1.184	959377	960244	A/T	959637
29489	supercont1.188	1471041	1472829	A/T	1472133
29529	supercont1.188	1767452	1770704	A/T	1768196
30624	supercont1.193	146368	147964	A/T	146502
31327	supercont1.197	114060	114930	A/T	114470
31449	supercont1.197	1342272	1343674	A/T	1342320
32035	supercont1.2	1297545	1298970	A/T	1297706
32217	supercont1.2	2901994	2903002	A/T	2902856
33127	supercont1.201	1516484	1518490	A/T	1517225
34381	supercont1.208	634480	636204	A/T	635223
35874	supercont1.2145	7260	8396	A/T	7696
36315	supercont1.217	186880	188191	A/T	186915
37776	supercont1.223	1424091	1425489	A/T	1424405
37814	supercont1.224	100551	101688	A/T	100758
38013	supercont1.225	491435	492535	A/T	492377
38063	supercont1.225	1050605	1051687	A/T	1050904
38277	supercont1.2261	9507	12167	A/T	10511
38513	supercont1.228	551033	551784	A/T	551346
39502	supercont1.231	1019144	1019782	A/T	1019655
39793	supercont1.232	1680227	1681747	A/T	1680798
39974	supercont1.234	469343	471181	A/T	471080
41031	supercont1.24	1029909	1031417	A/T	1030621
41060	supercont1.24	1219144	1220238	A/T	1219335
41763	supercont1.242	1452561	1454122	A/T	1452733
42575	supercont1.247	736881	737976	A/T	737458
42643	supercont1.247	1161213	1163541	A/T	1162354
43184	supercont1.25	2240072	2241016	A/T	2240936
44326	supercont1.256	717153	718454	A/T	717681
44546	supercont1.258	424516	425209	A/T	425013
44597	supercont1.258	1003307	1004704	A/T	1004535
44738	supercont1.259	806425	808220	A/T	807223
45650	supercont1.263	322719	323444	A/T	323282
45740	supercont1.263	1149352	1149969	A/T	1149557
46021	supercont1.266	47872	49150	A/T	49049
46091	supercont1.266	728921	730047	A/T	729582
47951	supercont1.276	560963	562552	A/T	561224
49418	supercont1.284	302364	303652	A/T	303487
49427	supercont1.284	372119	374655	A/T	372398
50784	supercont1.292	1154191	1155305	A/T	1155069
52006	supercont1.3	1739370	1740676	A/T	1739745
52325	supercont1.3	4128910	4130379	A/T	4129262
52560	supercont1.30	1143664	1144843	A/T	1144304
52588	supercont1.30	1431527	1433460	A/T	1433077
52970	supercont1.301	1333593	1334532	A/T	1334001
53321	supercont1.304	664459	666792	A/T	666323
53482	supercont1.305	752515	755753	A/T	754161
54254	supercont1.31	845287	846381	A/T	845342
54363	supercont1.31	1691563	1692573	A/T	1691862
54745	supercont1.311	43749	45533	A/T	45326
56103	supercont1.320	305217	305850	A/T	305632
56153	supercont1.320	842846	844816	A/T	843737
56193	supercont1.320	1262107	1263823	A/T	1263126
56527	supercont1.323	218774	220725	A/T	219446
56769	supercont1.324	714218	714848	A/T	714822
56801	supercont1.324	989020	990079	A/T	989128
57100	supercont1.326	1325191	1325924	A/T	1325592
57737	supercont1.33	2657003	2659492	A/T	2659368
58943	supercont1.338	1123183	1125518	A/T	1123777
58977	supercont1.339	120239	122716	A/T	122265
59036	supercont1.339	605864	606940	A/T	606204
59300	supercont1.34	1526682	1528380	A/T	1526872
59521	supercont1.34	3307255	3308957	A/T	3308120
61166	supercont1.35	2810580	2811447	A/T	2811080
61511	supercont1.352	337724	338727	A/T	338494
61741	supercont1.353	827896	829386	A/T	828635
62017	supercont1.356	82012	83977	A/T	82421
62019	supercont1.356	133055	133922	A/T	133878
62322	supercont1.359	719557	721070	A/T	719560
62938	supercont1.362	195923	196634	A/T	195938
63457	supercont1.366	1109184	1110329	A/T	1109376
63538	supercont1.367	973705	976372	A/T	974038
63976	supercont1.37	2381480	2382242	A/T	2381775
66034	supercont1.383	1062585	1063674	A/T	1063254
66046	supercont1.384	42884	45035	A/T	43503
67392	supercont1.394	42699	43383	A/T	43309
67834	supercont1.398	98467	99256	A/T	99029
68141	supercont1.4	1415671	1416510	A/T	1416046
68358	supercont1.4	4269054	4271876	A/T	4271239
68471	supercont1.4	5157863	5159021	A/T	5158081
69311	supercont1.405	530982	532744	A/T	531730
69774	supercont1.409	1013172	1014022	A/T	1013521
69811	supercont1.41	181588	182601	A/T	181820
71225	supercont1.42	1555930	1557027	A/T	1556235
71289	supercont1.42	2139909	2142066	A/T	2141663
71491	supercont1.420	874735	875520	A/T	875103
71564	supercont1.421	911144	912290	A/T	911710
71595	supercont1.422	245894	246566	A/T	246555
71600	supercont1.422	323011	323910	A/T	323368
72653	supercont1.431	52601	53489	A/T	52620
72987	supercont1.434	541801	542574	A/T	542424
73377	supercont1.439	355402	356188	A/T	355518
73445	supercont1.439	967778	970552	A/T	970434
74077	supercont1.443	131947	133282	A/T	132231
74218	supercont1.445	389851	390533	A/T	390058
74728	supercont1.45	755978	757771	A/T	756796
74929	supercont1.45	2247875	2249623	A/T	2248783
75751	supercont1.456	663237	664460	A/T	663852
75805	supercont1.457	275466	276091	A/T	275595
76714	supercont1.463	422936	424309	A/T	423606
77408	supercont1.47	1451431	1452633	A/T	1451590
78575	supercont1.48	1267977	1269001	A/T	1268578
78628	supercont1.48	2048686	2050381	A/T	2049871
79487	supercont1.49	23138	24179	A/T	23381
79830	supercont1.49	2331674	2334421	A/T	2332677
79884	supercont1.49	2737461	2739060	A/T	2737510
81205	supercont1.50	716849	718209	A/T	717789
81249	supercont1.50	1268506	1269412	A/T	1268756
81560	supercont1.501	668548	669220	A/T	668951
81784	supercont1.504	272274	273004	A/T	272650
82145	supercont1.508	789282	790048	A/T	789480
83006	supercont1.514	498662	499657	A/T	498836
83743	supercont1.520	56576	59046	A/T	57056
85314	supercont1.539	34934	35798	A/T	35336
85630	supercont1.54	3097203	3097855	A/T	3097300
85725	supercont1.541	79738	81580	A/T	80835
85830	supercont1.541	738014	739012	A/T	738606
86154	supercont1.545	174037	177435	A/T	175179
87851	supercont1.56	689862	690519	A/T	690453
87979	supercont1.56	1710519	1712763	A/T	1712039
88016	supercont1.56	1979430	1981351	A/T	1980498
89935	supercont1.58	461620	463112	A/T	461956
89967	supercont1.58	691189	692364	A/T	691629
90005	supercont1.58	1025926	1026884	A/T	1026432
90995	supercont1.59	2853775	2854812	A/T	2854558
93001	supercont1.61	216681	218773	A/T	218496
94568	supercont1.622	469136	470249	A/T	469262
95162	supercont1.63	1557815	1560451	A/T	1558350
95683	supercont1.637	329758	331279	A/T	330897
96091	supercont1.64	2241983	2243692	A/T	2242084
96953	supercont1.65	1967611	1969053	A/T	1968986
97159	supercont1.651	285798	286509	A/T	285878
97376	supercont1.655	113226	114652	A/T	113748
97781	supercont1.66	887188	888207	A/T	887730
98201	supercont1.663	85074	86514	A/T	85423
99100	supercont1.673	352920	354076	A/T	353462
99264	supercont1.677	189527	190280	A/T	190168
100295	supercont1.69	1700658	1701903	A/T	1701347
101267	supercont1.7	2675725	2677373	A/T	2676278
101659	supercont1.70	1836015	1836688	A/T	1836261
102339	supercont1.71	732647	734175	A/T	732952
103016	supercont1.718	504004	505452	A/T	505076
103436	supercont1.722	258168	259513	A/T	258423
103568	supercont1.725	372441	373034	A/T	372549
103639	supercont1.727	124325	126043	A/T	124451
103664	supercont1.727	458355	459917	A/T	459331
103869	supercont1.73	1441219	1441787	A/T	1441367
104434	supercont1.739	402337	403329	A/T	402573
104604	supercont1.74	1501891	1503655	A/T	1502635
104941	supercont1.746	193463	194676	A/T	194216
105717	supercont1.755	359174	360211	A/T	360160
106799	supercont1.77	504826	505657	A/T	505085
107706	supercont1.780	172762	173547	A/T	173089
107785	supercont1.781	298012	300662	A/T	298250
107851	supercont1.783	88638	89646	A/T	89245
109308	supercont1.8	3284823	3286419	A/T	3284968
109499	supercont1.80	317902	318553	A/T	318281
109639	supercont1.80	1943508	1946473	A/T	1945430
111180	supercont1.820	291818	293443	A/T	292880
111408	supercont1.826	166224	167688	A/T	166727
111560	supercont1.83	581133	581912	A/T	581319
111729	supercont1.83	2473439	2474350	A/T	2474024
112932	supercont1.85	682175	684119	A/T	682445
114047	supercont1.869	217024	218349	A/T	217598
114933	supercont1.881	287968	288759	A/T	288120
115541	supercont1.89	2854059	2856137	A/T	2854784
116470	supercont1.90	743111	744625	A/T	744263
116595	supercont1.90	1590059	1591419	A/T	1591239
117057	supercont1.908	324846	325593	A/T	325399
117539	supercont1.915	19405	20861	A/T	19675
118158	supercont1.929	269581	272110	A/T	269982
118855	supercont1.94	906697	908433	A/T	908001
119407	supercont1.95	489535	490091	A/T	489858
119976	supercont1.96	2110437	2111679	A/T	2111069
120415	supercont1.97	2451423	2453282	A/T	2452665
120755	supercont1.98	1543014	1543919	A/T	1543282
121291	supercont1.99	2077804	2078369	A/T	2078123
121465	supercont1.995	206719	207627	A/T	207284
44	supercont1.1	401073	403007	C/A	401303
143	supercont1.1	1442873	1446622	C/A	1443467
408	supercont1.1	3967836	3969542	C/A	3969200
536	supercont1.1	5338809	5339936	C/A	5339831
1027	supercont1.100	424594	425328	C/A	425003
2011	supercont1.102	1242089	1243138	C/A	1242517
3585	supercont1.105	2042517	2043971	C/A	2043189
3647	supercont1.105	2550970	2553467	C/A	2553297
3738	supercont1.1056	174749	176903	C/A	175737
4089	supercont1.106	2511720	2512904	C/A	2511790
5087	supercont1.1082	112618	115771	C/A	114110
5225	supercont1.109	116942	118162	C/A	117901
5253	supercont1.109	458189	459067	C/A	458262
5394	supercont1.109	2313651	2315003	C/A	2314107
6971	supercont1.112	708029	709644	C/A	709344
7778	supercont1.114	1676462	1677531	C/A	1676995
8731	supercont1.1166	12230	12982	C/A	12389
9605	supercont1.119	1303244	1305436	C/A	1303618
9651	supercont1.119	1615753	1616481	C/A	1616334
9665	supercont1.119	1724670	1725631	C/A	1725091
10349	supercont1.120	560496	562363	C/A	561933
10405	supercont1.120	1018288	1019948	C/A	1018861
10502	supercont1.120	1821545	1824220	C/A	1822012
10788	supercont1.121	877884	879639	C/A	878843
11086	supercont1.122	559661	560538	C/A	560269
12350	supercont1.126	1248254	1250109	C/A	1248370
12495	supercont1.1265	11411	13243	C/A	12468
12672	supercont1.127	1416037	1417247	C/A	1416515
13165	supercont1.1280	125457	126841	C/A	126326
14103	supercont1.130	378051	378966	C/A	378372
14395	supercont1.131	592349	593395	C/A	593240
15348	supercont1.134	1575616	1576710	C/A	1575804
15476	supercont1.135	824844	827617	C/A	827235
15603	supercont1.135	1783482	1785287	C/A	1785051
18019	supercont1.1432	79798	80872	C/A	80260
18226	supercont1.144	1755470	1756430	C/A	1755575
18529	supercont1.145	2157846	2158401	C/A	2158377
19696	supercont1.15	381215	383004	C/A	382470
19954	supercont1.15	3130504	3133199	C/A	3130852
20036	supercont1.15	3967985	3968542	C/A	3968464
21608	supercont1.157	866381	866980	C/A	866534
22366	supercont1.16	1664753	1665963	C/A	1664956
24777	supercont1.17	505706	507704	C/A	506483
27369	supercont1.18	335732	336825	C/A	336449
27464	supercont1.18	1389757	1391709	C/A	1390821
27654	supercont1.18	3616789	3618074	C/A	3617286
27673	supercont1.18	3763640	3765759	C/A	3765541
32077	supercont1.2	1596439	1597957	C/A	1597297
32181	supercont1.2	2475098	2475762	C/A	2475144
32253	supercont1.2	3322820	3324104	C/A	3323440
32778	supercont1.20	3375916	3377360	C/A	3376092
32799	supercont1.20	3621469	3624870	C/A	3622430
33622	supercont1.204	1023381	1025139	C/A	1023456
34050	supercont1.206	1041202	1042986	C/A	1042147
39103	supercont1.23	2830964	2834529	C/A	2832244
40946	supercont1.24	425810	427115	C/A	426772
41313	supercont1.24	3810423	3810985	C/A	3810954
43361	supercont1.25	3641783	3643472	C/A	3641789
43670	supercont1.251	1288467	1289431	C/A	1288949
44196	supercont1.255	1043326	1044287	C/A	1043555
44328	supercont1.256	745674	747937	C/A	747619
44765	supercont1.259	1109918	1110940	C/A	1110240
46830	supercont1.27	1598672	1600275	C/A	1599496
47572	supercont1.274	303086	303820	C/A	303479
48410	supercont1.279	1476854	1477836	C/A	1477213
49747	supercont1.286	1265966	1266540	C/A	1266115
50212	supercont1.29	1279149	1279793	C/A	1279505
50778	supercont1.292	1121403	1122184	C/A	1121822
51995	supercont1.3	1653365	1654967	C/A	1653770
52012	supercont1.3	1769684	1770515	C/A	1770164
52197	supercont1.3	3162575	3163518	C/A	3162769
52316	supercont1.3	4058116	4059564	C/A	4058609
54200	supercont1.31	463803	465660	C/A	464093
54401	supercont1.31	1981824	1983781	C/A	1983178
55796	supercont1.32	709217	710562	C/A	710023
55802	supercont1.32	770672	771575	C/A	770785
57811	supercont1.33	3203864	3205486	C/A	3205212
57836	supercont1.33	3387095	3388161	C/A	3387285
58146	supercont1.332	1250593	1251362	C/A	1250891
58640	supercont1.336	979877	981684	C/A	980726
60082	supercont1.344	474516	475500	C/A	475000
60185	supercont1.344	1249894	1250522	C/A	1250516
60947	supercont1.35	1095086	1095968	C/A	1095267
63252	supercont1.365	146245	147175	C/A	146254
63949	supercont1.37	2166726	2167802	C/A	2167136
64054	supercont1.37	3110705	3112054	C/A	3111774
66780	supercont1.39	1213993	1215818	C/A	1214172
67974	supercont1.399	613639	614598	C/A	613990
68711	supercont1.40	3041165	3043213	C/A	3041320
69594	supercont1.407	1072929	1073655	C/A	1072980
70622	supercont1.415	1071607	1073356	C/A	1072616
71399	supercont1.420	110814	111434	C/A	110974
71522	supercont1.420	1091838	1094346	C/A	1093594
72311	supercont1.43	1344767	1347196	C/A	1345592
73485	supercont1.44	557875	558960	C/A	558311
75522	supercont1.454	617103	617745	C/A	617457
75573	supercont1.454	944238	946222	C/A	944330
75786	supercont1.457	63516	64278	C/A	64167
76716	supercont1.463	440396	441286	C/A	441236
77183	supercont1.468	782621	784318	C/A	783126
77253	supercont1.47	40	2279	C/A	534
78219	supercont1.476	754021	756719	C/A	754607
78721	supercont1.48	3147369	3147959	C/A	3147727
79723	supercont1.49	1578637	1579834	C/A	1579389
79832	supercont1.49	2348579	2349938	C/A	2349735
82538	supercont1.51	2419097	2420860	C/A	2419956
83028	supercont1.514	676160	676770	C/A	676696
83034	supercont1.514	781216	781947	C/A	781607
83596	supercont1.52	1764253	1765637	C/A	1765343
85490	supercont1.54	1509410	1511776	C/A	1510035
85661	supercont1.540	288918	290036	C/A	289095
86629	supercont1.55	558238	559042	C/A	558375
87165	supercont1.553	39849	41285	C/A	40321
88097	supercont1.56	2576066	2576783	C/A	2576288
89917	supercont1.58	283929	286617	C/A	285332
90337	supercont1.582	423990	426338	C/A	424661
90379	supercont1.583	299822	301049	C/A	300645
91353	supercont1.594	275783	276669	C/A	276125
91622	supercont1.598	39798	41258	C/A	40872
91776	supercont1.6	525230	526055	C/A	525625
91839	supercont1.6	1347968	1348909	C/A	1348171
92134	supercont1.6	4075225	4076620	C/A	4075771
92222	supercont1.60	61908	63422	C/A	62327
94660	supercont1.624	73628	75358	C/A	74554
94714	supercont1.624	541942	542938	C/A	542071
94968	supercont1.628	639273	640339	C/A	640115
95223	supercont1.63	2223470	2224202	C/A	2223475
95906	supercont1.64	515554	517065	C/A	516578
97028	supercont1.65	2579107	2580662	C/A	2579900
97890	supercont1.66	1877026	1878498	C/A	1877150
97944	supercont1.66	2371996	2373886	C/A	2373511
99867	supercont1.685	188268	189451	C/A	189167
100138	supercont1.69	474919	476147	C/A	474923
101287	supercont1.7	2883767	2885485	C/A	2883947
101731	supercont1.70	2482623	2485644	C/A	2485422
103239	supercont1.72	2105783	2107137	C/A	2105910
104660	supercont1.74	1947547	1949192	C/A	1948544
107429	supercont1.78	280199	281369	C/A	280672
107814	supercont1.782	33911	34539	C/A	34044
108299	supercont1.79	1360906	1361579	C/A	1360944
109002	supercont1.8	636528	637724	C/A	637147
109058	supercont1.8	1122707	1124215	C/A	1123683
109118	supercont1.8	1566022	1568699	C/A	1568437
110230	supercont1.81	381410	382252	C/A	381501
110991	supercont1.82	1266033	1267065	C/A	1266095
111424	supercont1.826	359089	359753	C/A	359686
111696	supercont1.83	2160500	2162683	C/A	2162657
112385	supercont1.84	2180956	2182653	C/A	2181328
113238	supercont1.852	373842	375111	C/A	374091
114541	supercont1.878	51135	52667	C/A	52241
114718	supercont1.88	915611	917017	C/A	916465
114793	supercont1.88	1777228	1779238	C/A	1778640
114812	supercont1.88	2075463	2076933	C/A	2075800
115511	supercont1.89	2639161	2640487	C/A	2640323
116495	supercont1.90	950333	952478	C/A	950421
116610	supercont1.90	1681204	1682115	C/A	1682021
116625	supercont1.90	1791635	1792336	C/A	1791663
117209	supercont1.91	918964	921296	C/A	920568
117218	supercont1.91	974415	975121	C/A	974438
117578	supercont1.915	310340	312048	C/A	310572
118515	supercont1.930	198232	199690	C/A	199471
118853	supercont1.94	897916	899726	C/A	897977
119385	supercont1.95	286717	287907	C/A	287340
120275	supercont1.97	61180	62014	C/A	61483
120690	supercont1.98	843548	846415	C/A	846000
120824	supercont1.98	2069799	2071131	C/A	2069824
120916	supercont1.981	44088	44878	C/A	44115
136	supercont1.1	1376901	1379231	C/G	1378637
442	supercont1.1	4244093	4245262	C/G	4244229
2486	supercont1.103	1398980	1399985	C/G	1399145
2771	supercont1.1039	277994	279519	C/G	278012
5038	supercont1.1080	65761	68359	C/G	67314
5412	supercont1.1090	60674	61772	C/G	61178
5719	supercont1.11	1416408	1418273	C/G	1416725
7144	supercont1.1124	226153	227896	C/G	226720
7251	supercont1.113	380588	381172	C/G	380971
8197	supercont1.115	1954742	1955336	C/G	1955112
8287	supercont1.1152	44898	46023	C/G	44961
8302	supercont1.1152	184420	185112	C/G	184862
9176	supercont1.118	1236271	1237936	C/G	1237212
10863	supercont1.121	1629394	1630115	C/G	1629612
11250	supercont1.122	1990530	1992341	C/G	1991437
11444	supercont1.123	1275513	1276078	C/G	1275998
12982	supercont1.128	923563	926381	C/G	923586
13727	supercont1.13	1090913	1091934	C/G	1091849
14881	supercont1.1327	104920	105874	C/G	105807
16890	supercont1.14	825566	826795	C/G	826628
17704	supercont1.142	1873142	1875126	C/G	1874422
17893	supercont1.143	1091438	1092240	C/G	1091615
19613	supercont1.149	2103139	2104443	C/G	2104119
19829	supercont1.15	1543267	1545431	C/G	1543715
21173	supercont1.155	878691	879285	C/G	879048
22213	supercont1.16	242809	245774	C/G	242942
22817	supercont1.160	1378614	1379972	C/G	1379840
23230	supercont1.162	1997219	1998632	C/G	1998072
26103	supercont1.174	1076026	1077515	C/G	1077144
29663	supercont1.19	114503	116496	C/G	115864
30962	supercont1.194	1857637	1859505	C/G	1857670
31408	supercont1.197	890522	891726	C/G	891175
31758	supercont1.199	115749	116953	C/G	115789
31859	supercont1.199	1187097	1188283	C/G	1187742
32283	supercont1.2	3814594	3815792	C/G	3814833
32470	supercont1.2	5691415	5692848	C/G	5692478
32558	supercont1.20	1063270	1066732	C/G	1065659
34167	supercont1.207	556679	557628	C/G	557285
34916	supercont1.21	2288003	2290732	C/G	2290475
35042	supercont1.21	4031616	4033422	C/G	4032320
36024	supercont1.215	1096899	1097906	C/G	1097856
37122	supercont1.22	2548449	2549757	C/G	2549422
39374	supercont1.230	1618673	1620129	C/G	1619774
40511	supercont1.237	809792	812219	C/G	810363
40964	supercont1.24	527969	528814	C/G	528488
42538	supercont1.247	446072	447357	C/G	446708
42633	supercont1.247	1095339	1096437	C/G	1096375
43596	supercont1.251	515056	516575	C/G	516259
45130	supercont1.26	3655061	3656422	C/G	3655396
50527	supercont1.290	1182609	1183439	C/G	1183123
54564	supercont1.31	3413378	3414339	C/G	3413795
57706	supercont1.33	2272783	2273926	C/G	2273220
59220	supercont1.34	905440	906505	C/G	905942
60272	supercont1.345	1014493	1015775	C/G	1015255
62364	supercont1.359	1077580	1078885	C/G	1078042
63764	supercont1.369	788057	788624	C/G	788612
63840	supercont1.37	689587	691189	C/G	690854
68676	supercont1.40	2746622	2749019	C/G	2748242
70470	supercont1.414	97982	98593	C/G	98081
71262	supercont1.42	1977760	1978333	C/G	1978062
74362	supercont1.446	958836	959782	C/G	958942
74736	supercont1.45	794366	795584	C/G	794635
76503	supercont1.460	853536	854267	C/G	853758
78018	supercont1.474	551453	553457	C/G	552825
79201	supercont1.485	798725	801190	C/G	800092
79608	supercont1.49	792697	794325	C/G	793380
80697	supercont1.5	454014	455882	C/G	454245
80767	supercont1.5	1130455	1131183	C/G	1130872
80845	supercont1.5	1856249	1856967	C/G	1856507
80961	supercont1.5	3164780	3167469	C/G	3165555
81155	supercont1.50	155943	157088	C/G	156504
81805	supercont1.504	460304	462089	C/G	460396
83449	supercont1.52	398660	400687	C/G	398898
90101	supercont1.58	2080952	2081917	C/G	2081019
90966	supercont1.59	2368555	2370521	C/G	2369158
93916	supercont1.618	619363	620135	C/G	619783
96809	supercont1.65	693892	694954	C/G	694556
97417	supercont1.655	523981	525326	C/G	525153
100266	supercont1.69	1411625	1413985	C/G	1411843
101455	supercont1.7	4729931	4731715	C/G	4731055
103347	supercont1.720	226401	229183	C/G	228783
104321	supercont1.736	377278	378541	C/G	378053
105227	supercont1.75	986926	988511	C/G	987438
107182	supercont1.774	301979	302888	C/G	302376
107709	supercont1.780	188290	189144	C/G	188732
109674	supercont1.80	2156045	2157221	C/G	2156055
112404	supercont1.84	2320845	2321728	C/G	2321614
114723	supercont1.88	973276	974486	C/G	974329
116279	supercont1.9	3923817	3924551	C/G	3923850
116587	supercont1.90	1538905	1541874	C/G	1540031
117466	supercont1.911	320437	323020	C/G	320855
119000	supercont1.94	2037485	2038811	C/G	2037975
119709	supercont1.955	74280	76123	C/G	74693
204	supercont1.1	2074261	2075431	C/T	2074870
232	supercont1.1	2321165	2322633	C/T	2321637
499	supercont1.1	4969330	4970722	C/T	4969634
619	supercont1.10	266987	267744	C/T	267436
927	supercont1.10	3591535	3592280	C/T	3591811
937	supercont1.10	3672550	3674426	C/T	3674199
1010	supercont1.100	291868	294568	C/T	292714
1243	supercont1.100	2514719	2515279	C/T	2515173
1314	supercont1.1003	110526	111544	C/T	110872
1447	supercont1.101	371723	373470	C/T	372138
1525	supercont1.101	1417478	1419028	C/T	1418138
1578	supercont1.101	1913162	1914323	C/T	1913277
2037	supercont1.102	1503445	1506109	C/T	1504520
2137	supercont1.102	2649740	2650860	C/T	2650700
2174	supercont1.1022	75805	76398	C/T	76313
2839	supercont1.104	555710	556482	C/T	555737
3054	supercont1.104	2218259	2220841	C/T	2218981
3078	supercont1.104	2383835	2387360	C/T	2384498
3082	supercont1.104	2473358	2475665	C/T	2474650
3318	supercont1.1049	216752	217868	C/T	217100
3435	supercont1.105	924624	926224	C/T	925672
3471	supercont1.105	1227267	1229835	C/T	1227628
3596	supercont1.105	2113358	2115433	C/T	2114026
3637	supercont1.105	2481861	2483630	C/T	2482966
3807	supercont1.1058	243983	245713	C/T	244376
3867	supercont1.106	304837	306913	C/T	305179
3880	supercont1.106	400169	403249	C/T	400367
3932	supercont1.106	834953	836286	C/T	835483
3983	supercont1.106	1396984	1397553	C/T	1397459
4569	supercont1.107	2376181	2377446	C/T	2376732
4701	supercont1.1077	334093	334984	C/T	334501
4871	supercont1.108	1183287	1184247	C/T	1183861
4957	supercont1.108	1873344	1876104	C/T	1873491
5549	supercont1.1097	215665	217039	C/T	216897
5831	supercont1.11	2308528	2309287	C/T	2308828
6016	supercont1.11	4098233	4099539	C/T	4098599
6024	supercont1.11	4158568	4160111	C/T	4159233
6052	supercont1.11	4352843	4354094	C/T	4353767
6108	supercont1.110	297343	300187	C/T	297627
6163	supercont1.110	1202437	1204078	C/T	1203294
6288	supercont1.110	2266509	2267900	C/T	2266913
6657	supercont1.111	2117944	2119499	C/T	2118182
6813	supercont1.1115	134317	135605	C/T	135049
6821	supercont1.1115	185449	187821	C/T	186192
7350	supercont1.113	1366742	1367291	C/T	1366833
7580	supercont1.114	102213	103315	C/T	102248
7582	supercont1.114	113353	114098	C/T	113472
7596	supercont1.114	257983	258835	C/T	258106
7708	supercont1.114	1150904	1152742	C/T	1151972
7730	supercont1.114	1288928	1289951	C/T	1289381
7895	supercont1.1140	195765	196648	C/T	196086
8176	supercont1.115	1588134	1589286	C/T	1589142
8454	supercont1.116	484785	487015	C/T	486894
8467	supercont1.116	595277	596078	C/T	595977
8804	supercont1.117	79614	80386	C/T	79770
9278	supercont1.118	2171035	2172125	C/T	2171434
9455	supercont1.119	203801	207443	C/T	205406
9502	supercont1.119	563030	564023	C/T	563037
9509	supercont1.119	622531	623116	C/T	622623
9632	supercont1.119	1503947	1505548	C/T	1504439
10118	supercont1.12	3024051	3024609	C/T	3024415
10234	supercont1.12	3957639	3958560	C/T	3958095
10294	supercont1.12	4493323	4494606	C/T	4493899
10394	supercont1.120	920761	921778	C/T	921091
10474	supercont1.120	1521375	1522830	C/T	1521383
10875	supercont1.121	1718979	1719675	C/T	1719228
10957	supercont1.121	2359087	2360491	C/T	2360361
11462	supercont1.123	1409860	1410646	C/T	1409916
11517	supercont1.123	1826356	1827360	C/T	1826931
11576	supercont1.123	2285498	2286268	C/T	2285627
11964	supercont1.125	399904	401524	C/T	400141
12003	supercont1.125	1208518	1209869	C/T	1209695
12278	supercont1.126	682614	685776	C/T	683667
12331	supercont1.126	1108296	1109652	C/T	1109197
12374	supercont1.126	1438745	1440427	C/T	1440174
12432	supercont1.126	1959019	1962823	C/T	1961627
12651	supercont1.127	1033404	1034568	C/T	1034455
12664	supercont1.127	1351789	1355296	C/T	1353566
12776	supercont1.127	2277143	2278909	C/T	2278248
12979	supercont1.128	888169	891107	C/T	889778
12980	supercont1.128	897490	898807	C/T	897697
13281	supercont1.129	190073	190772	C/T	190473
13345	supercont1.129	735148	736577	C/T	735685
13730	supercont1.13	1139333	1140215	C/T	1139624
13732	supercont1.13	1154421	1155711	C/T	1154636
13734	supercont1.13	1171593	1173242	C/T	1173017
13741	supercont1.13	1216591	1218644	C/T	1217424
13769	supercont1.13	1407953	1409905	C/T	1409345
13850	supercont1.13	2203584	2204729	C/T	2204178
13938	supercont1.13	3120477	3122463	C/T	3121605
14080	supercont1.130	184198	185068	C/T	184483
14124	supercont1.130	547946	548737	C/T	548084
14372	supercont1.131	372270	374086	C/T	373010
14508	supercont1.131	1599268	1601672	C/T	1600002
14688	supercont1.132	632907	634089	C/T	632979
14796	supercont1.132	2178251	2179148	C/T	2179147
15195	supercont1.134	68155	69470	C/T	68895
15245	supercont1.134	662440	663262	C/T	663126
15252	supercont1.134	718113	719806	C/T	719243
15642	supercont1.135	2091184	2092338	C/T	2091762
15786	supercont1.136	510956	512324	C/T	511582
15888	supercont1.136	1368377	1370732	C/T	1368919
16268	supercont1.137	2167494	2168184	C/T	2167976
16538	supercont1.138	2148637	2149453	C/T	2148758
16823	supercont1.14	39409	40375	C/T	39701
16850	supercont1.14	447654	448846	C/T	448734
16875	supercont1.14	665111	666334	C/T	665752
16884	supercont1.14	754455	755148	C/T	755114
16911	supercont1.14	1003035	1005077	C/T	1003308
17210	supercont1.14	4233755	4234625	C/T	4234300
17296	supercont1.140	1648783	1650331	C/T	1650246
18072	supercont1.1439	22585	23215	C/T	23184
18488	supercont1.145	1876075	1877546	C/T	1876788
18574	supercont1.146	156508	157681	C/T	157199
18670	supercont1.146	1175449	1176121	C/T	1175984
18991	supercont1.147	1075971	1076610	C/T	1076248
19603	supercont1.149	2023718	2024778	C/T	2023870
19850	supercont1.15	1837079	1837710	C/T	1837410
20398	supercont1.151	1879109	1880186	C/T	1879967
20541	supercont1.152	853979	854529	C/T	854316
21678	supercont1.157	1453807	1455519	C/T	1454606
21885	supercont1.158	1071350	1073190	C/T	1072932
22308	supercont1.16	1176252	1176807	C/T	1176778
22471	supercont1.16	2583261	2584433	C/T	2583500
22627	supercont1.16	4010168	4011611	C/T	4010312
22649	supercont1.16	4206816	4208044	C/T	4207993
23050	supercont1.161	1441119	1442077	C/T	1442023
23287	supercont1.163	38142	39172	C/T	38650
23424	supercont1.163	1468876	1469802	C/T	1469190
24093	supercont1.166	1522124	1525363	C/T	1524463
24957	supercont1.17	2481630	2482458	C/T	2481728
24989	supercont1.17	2780924	2782878	C/T	2781010
26007	supercont1.174	175209	175933	C/T	175864
26036	supercont1.174	419415	420011	C/T	419901
26122	supercont1.174	1251620	1252233	C/T	1251949
27367	supercont1.18	317760	319395	C/T	318718
27373	supercont1.18	368136	368790	C/T	368619
27482	supercont1.18	1649356	1650387	C/T	1650233
27507	supercont1.18	2044216	2045759	C/T	2044931
28044	supercont1.181	1590804	1592836	C/T	1591291
28050	supercont1.181	1642848	1643560	C/T	1643386
28066	supercont1.181	1794243	1795784	C/T	1794743
28076	supercont1.181	1917090	1918135	C/T	1917872
28427	supercont1.183	1176738	1178673	C/T	1177827
29747	supercont1.19	750953	756256	C/T	752947
29944	supercont1.19	3505431	3507658	C/T	3506067
29948	supercont1.19	3541188	3543264	C/T	3541738
29974	supercont1.19	3823707	3825752	C/T	3824021
30198	supercont1.191	20748	21323	C/T	20935
30547	supercont1.192	1439301	1440251	C/T	1439616
30654	supercont1.193	400812	402262	C/T	400978
31050	supercont1.195	773926	774515	C/T	774150
31656	supercont1.198	1251917	1253312	C/T	1252258
31764	supercont1.199	173461	174105	C/T	173913
32015	supercont1.2	1067579	1069476	C/T	1068959
32146	supercont1.2	2118735	2119466	C/T	2119038
32153	supercont1.2	2199582	2200903	C/T	2200116
32459	supercont1.2	5583035	5583664	C/T	5583241
32703	supercont1.20	2548971	2549980	C/T	2549102
32745	supercont1.20	3083037	3085594	C/T	3084805
32747	supercont1.20	3120281	3121289	C/T	3120811
32786	supercont1.20	3482040	3483357	C/T	3482637
32797	supercont1.20	3600204	3601485	C/T	3600893
33557	supercont1.204	502557	503847	C/T	503453
34243	supercont1.207	1257594	1258203	C/T	1257964
34579	supercont1.209	535008	536568	C/T	535625
34893	supercont1.21	2082481	2085413	C/T	2083351
35783	supercont1.214	908897	911121	C/T	909242
36042	supercont1.215	1315018	1317381	C/T	1316003
36328	supercont1.217	303190	303818	C/T	303529
36347	supercont1.217	461667	462937	C/T	461865
36360	supercont1.217	559385	560728	C/T	559917
36386	supercont1.217	735013	736305	C/T	735209
36542	supercont1.218	494664	495827	C/T	495672
36763	supercont1.219	322455	324434	C/T	323264
37100	supercont1.22	2184708	2185300	C/T	2184715
37145	supercont1.22	2963219	2964615	C/T	2963632
38353	supercont1.227	782954	783983	C/T	783675
38878	supercont1.23	498219	500545	C/T	500054
38898	supercont1.23	701318	702424	C/T	701523
39064	supercont1.23	2353741	2356842	C/T	2355772
39111	supercont1.23	2922210	2923235	C/T	2922973
39123	supercont1.23	3127301	3129638	C/T	3128094
39895	supercont1.233	1317869	1318906	C/T	1317887
40969	supercont1.24	548369	549701	C/T	549532
43088	supercont1.25	1287899	1288803	C/T	1288042
44372	supercont1.256	1127710	1128360	C/T	1128221
44394	supercont1.256	1369440	1370810	C/T	1370752
44711	supercont1.259	547338	548383	C/T	547475
45033	supercont1.26	2421138	2422385	C/T	2421300
45039	supercont1.26	2489770	2490689	C/T	2490551
45050	supercont1.26	2649479	2650163	C/T	2649840
45052	supercont1.26	2674767	2675803	C/T	2675056
45350	supercont1.261	450368	451805	C/T	451742
45744	supercont1.263	1177793	1180089	C/T	1179963
46172	supercont1.266	1410794	1412849	C/T	1412449
46657	supercont1.27	175924	176784	C/T	176140
46824	supercont1.27	1568682	1570894	C/T	1570545
46886	supercont1.27	2122381	2123575	C/T	2122827
47754	supercont1.275	259443	260702	C/T	259605
48334	supercont1.279	896482	898175	C/T	896681
48554	supercont1.28	1324318	1325681	C/T	1325513
48628	supercont1.28	1984799	1986312	C/T	1985686
48631	supercont1.28	2083691	2084432	C/T	2083789
48719	supercont1.28	2925149	2926163	C/T	2925385
49052	supercont1.281	1108479	1109430	C/T	1108644
49068	supercont1.281	1215856	1217681	C/T	1216804
49384	supercont1.283	1290324	1292054	C/T	1291193
49526	supercont1.284	1263593	1264777	C/T	1264052
50016	supercont1.288	1130504	1131894	C/T	1130713
50110	supercont1.289	696566	697562	C/T	696624
50367	supercont1.29	2903384	2904211	C/T	2903555
50450	supercont1.29	3850533	3851490	C/T	3851387
50926	supercont1.293	1183062	1185286	C/T	1183622
50948	supercont1.293	1334208	1334816	C/T	1334799
51032	supercont1.294	452835	456006	C/T	454960
51494	supercont1.298	399496	400790	C/T	400076
51838	supercont1.3	128537	129167	C/T	128926
52045	supercont1.3	1998655	1999836	C/T	1999388
52050	supercont1.3	2041227	2043360	C/T	2041755
52060	supercont1.3	2102849	2104395	C/T	2103709
52202	supercont1.3	3201529	3203131	C/T	3202000
52300	supercont1.3	3950375	3952339	C/T	3951970
52305	supercont1.3	3976948	3977576	C/T	3977399
52373	supercont1.3	4482960	4485479	C/T	4483528
52680	supercont1.30	3150369	3151351	C/T	3150648
52747	supercont1.30	3876841	3877623	C/T	3876930
53326	supercont1.304	736086	737087	C/T	736500
53373	supercont1.304	1226272	1226841	C/T	1226819
53772	supercont1.307	711681	712626	C/T	712414
54275	supercont1.31	989966	992003	C/T	991138
54294	supercont1.31	1159235	1162973	C/T	1160524
55343	supercont1.316	62233	64800	C/T	63336
55833	supercont1.32	976500	979140	C/T	978648
56201	supercont1.320	1299724	1301258	C/T	1300465
56800	supercont1.324	969351	970761	C/T	969542
57201	supercont1.328	58621	59814	C/T	59335
57575	supercont1.33	795686	796627	C/T	795842
57597	supercont1.33	989016	990312	C/T	989919
57779	supercont1.33	2936589	2939595	C/T	2936888
57787	supercont1.33	3002527	3003253	C/T	3002732
57799	supercont1.33	3085280	3086440	C/T	3086197
57989	supercont1.331	744821	746836	C/T	746107
58724	supercont1.337	578830	580930	C/T	579273
59415	supercont1.34	2420884	2421864	C/T	2421804
59579	supercont1.340	130539	131382	C/T	131316
60418	supercont1.346	952871	955794	C/T	954881
60480	supercont1.347	155133	156725	C/T	156089
60527	supercont1.347	771956	772521	C/T	772196
60588	supercont1.348	171240	171866	C/T	171468
60873	supercont1.35	506083	506779	C/T	506647
61033	supercont1.35	1790236	1791114	C/T	1790611
61035	supercont1.35	1801788	1802841	C/T	1802299
61177	supercont1.35	2887464	2888966	C/T	2888620
61439	supercont1.351	850413	851234	C/T	850917
61537	supercont1.352	545371	547316	C/T	546989
62018	supercont1.356	129811	132929	C/T	129879
62121	supercont1.357	408451	409020	C/T	408743
62218	supercont1.358	813325	814459	C/T	813814
62725	supercont1.360	70386	70956	C/T	70457
63341	supercont1.366	84716	85921	C/T	84982
63884	supercont1.37	1345021	1346610	C/T	1345193
63911	supercont1.37	1796568	1797471	C/T	1796910
64106	supercont1.37	3670654	3672190	C/T	3671907
64224	supercont1.371	94460	95103	C/T	95074
65243	supercont1.38	329309	330876	C/T	329865
65270	supercont1.38	511627	512681	C/T	512310
65408	supercont1.38	1630308	1633985	C/T	1630722
65473	supercont1.38	2326378	2327136	C/T	2326874
65477	supercont1.38	2362809	2364413	C/T	2363000
65900	supercont1.382	788031	789405	C/T	788906
66678	supercont1.389	457651	458204	C/T	458038
67297	supercont1.393	79522	80483	C/T	79734
67877	supercont1.398	758596	759175	C/T	758911
68085	supercont1.4	692010	693801	C/T	693206
68579	supercont1.40	1637947	1639501	C/T	1638010
68856	supercont1.401	237831	239406	C/T	238336
68974	supercont1.402	259756	261144	C/T	260434
69421	supercont1.406	239969	241496	C/T	240293
70102	supercont1.410	530456	532516	C/T	532480
71199	supercont1.42	1370094	1371272	C/T	1371105
71302	supercont1.42	2231290	2233230	C/T	2232723
71352	supercont1.42	2720878	2721729	C/T	2721469
71944	supercont1.426	603611	604666	C/T	604245
72113	supercont1.429	195047	198855	C/T	198612
72677	supercont1.431	388153	388854	C/T	388384
73759	supercont1.44	2854785	2856266	C/T	2855949
74526	supercont1.449	81420	83930	C/T	82985
74615	supercont1.449	797660	798735	C/T	797723
74744	supercont1.45	850094	853907	C/T	850687
75032	supercont1.45	3125944	3127289	C/T	3126939
75253	supercont1.451	771845	772572	C/T	771911
76068	supercont1.46	81973	84295	C/T	83324
77062	supercont1.467	62440	64966	C/T	63390
78295	supercont1.477	689907	690600	C/T	690022
78525	supercont1.48	402251	402906	C/T	402727
79020	supercont1.483	277388	279203	C/T	277562
79616	supercont1.49	865224	866635	C/T	865598
79676	supercont1.49	1277620	1279736	C/T	1278707
79728	supercont1.49	1614040	1616031	C/T	1615620
79858	supercont1.49	2537359	2539083	C/T	2538718
79949	supercont1.49	3130866	3132532	C/T	3131681
80336	supercont1.495	490526	491541	C/T	490868
80750	supercont1.5	966481	969154	C/T	968441
80756	supercont1.5	1045175	1045822	C/T	1045375
80773	supercont1.5	1175471	1177206	C/T	1175633
80808	supercont1.5	1550853	1552712	C/T	1551244
82107	supercont1.508	498990	500644	C/T	499438
82131	supercont1.508	659562	661418	C/T	660818
82353	supercont1.51	895954	897086	C/T	896126
82519	supercont1.51	2282678	2283269	C/T	2283159
83238	supercont1.517	511324	512141	C/T	511961
83333	supercont1.518	667129	668429	C/T	668175
83509	supercont1.52	1094324	1095272	C/T	1094494
84731	supercont1.53	2393111	2393865	C/T	2393207
84954	supercont1.532	566644	568200	C/T	567607
85233	supercont1.537	657175	658251	C/T	658100
85510	supercont1.54	1722057	1724240	C/T	1724017
85573	supercont1.54	2548689	2549993	C/T	2549632
85636	supercont1.54	3192368	3193326	C/T	3192817
86101	supercont1.544	579693	580439	C/T	579697
86184	supercont1.545	389312	391135	C/T	389592
86567	supercont1.55	80559	81516	C/T	80841
86695	supercont1.55	1009147	1009732	C/T	1009221
86829	supercont1.55	2053608	2055773	C/T	2054081
87900	supercont1.56	1068336	1071128	C/T	1070354
88084	supercont1.56	2467206	2468199	C/T	2467845
88115	supercont1.56	2724035	2725168	C/T	2724592
88155	supercont1.56	3060758	3061673	C/T	3061433
88791	supercont1.568	260363	261815	C/T	261120
88969	supercont1.57	398400	399031	C/T	398720
88976	supercont1.57	426278	427707	C/T	427412
89017	supercont1.57	738251	739403	C/T	739053
89977	supercont1.58	767266	768768	C/T	767629
90029	supercont1.58	1182995	1184151	C/T	1183193
90068	supercont1.58	1638721	1640629	C/T	1639471
90186	supercont1.58	3020698	3022710	C/T	3022158
90246	supercont1.580	449746	452260	C/T	449855
90318	supercont1.581	722298	726089	C/T	724761
90818	supercont1.59	665642	666340	C/T	666216
90937	supercont1.59	2048863	2049728	C/T	2049685
91136	supercont1.591	384038	384863	C/T	384657
91486	supercont1.596	301416	302684	C/T	302416
91812	supercont1.6	853677	855920	C/T	854464
91975	supercont1.6	2548266	2549681	C/T	2548707
92071	supercont1.6	3322060	3322804	C/T	3322180
92186	supercont1.6	4633490	4634510	C/T	4633943
92271	supercont1.60	816997	818159	C/T	817160
92295	supercont1.60	1081345	1082746	C/T	1081357
92296	supercont1.60	1120997	1121743	C/T	1121126
92356	supercont1.60	1978436	1979163	C/T	1978484
92381	supercont1.60	2218841	2219518	C/T	2219408
92383	supercont1.60	2232339	2234666	C/T	2233528
93064	supercont1.61	825550	826805	C/T	826428
93074	supercont1.61	891851	893961	C/T	892528
93276	supercont1.61	2609236	2611708	C/T	2610344
94218	supercont1.62	1789670	1791861	C/T	1790772
95158	supercont1.63	1520385	1522396	C/T	1521999
95190	supercont1.63	1810041	1812140	C/T	1811672
95566	supercont1.635	516892	518756	C/T	517307
95846	supercont1.639	608732	609576	C/T	609239
95893	supercont1.64	405362	406501	C/T	405811
96105	supercont1.64	2346615	2347285	C/T	2347181
96313	supercont1.642	454570	455995	C/T	455279
96776	supercont1.65	315448	317403	C/T	315605
96909	supercont1.65	1629556	1630673	C/T	1630125
96913	supercont1.65	1664010	1665704	C/T	1664754
96971	supercont1.65	2154258	2156251	C/T	2155906
97036	supercont1.65	2664533	2666463	C/T	2664819
97137	supercont1.651	118416	119425	C/T	119365
97178	supercont1.651	416419	417355	C/T	416693
97250	supercont1.652	290176	291102	C/T	290551
97395	supercont1.655	279607	281597	C/T	280442
97768	supercont1.66	772978	775380	C/T	773032
97828	supercont1.66	1262966	1264925	C/T	1263156
97843	supercont1.66	1468131	1468705	C/T	1468474
97865	supercont1.66	1674190	1674739	C/T	1674430
97910	supercont1.66	2089555	2091431	C/T	2090327
97955	supercont1.66	2432929	2433964	C/T	2433485
98139	supercont1.662	231454	232028	C/T	231933
98696	supercont1.67	1458313	1460232	C/T	1459468
98815	supercont1.67	2824650	2825877	C/T	2824971
99436	supercont1.68	759951	760704	C/T	760602
99511	supercont1.68	1823134	1824925	C/T	1823902
99729	supercont1.682	293794	294841	C/T	294641
100126	supercont1.69	393954	394605	C/T	394190
100154	supercont1.69	601596	602410	C/T	602180
100315	supercont1.69	1833799	1835085	C/T	1834964
100375	supercont1.69	2286877	2288984	C/T	2288662
100452	supercont1.690	33617	34308	C/T	33743
101066	supercont1.7	906009	906796	C/T	906068
101095	supercont1.7	1184779	1185631	C/T	1185601
101102	supercont1.7	1265689	1266770	C/T	1266641
101223	supercont1.7	2205889	2207278	C/T	2206727
101265	supercont1.7	2664052	2665499	C/T	2665401
101479	supercont1.70	56830	57614	C/T	57204
101517	supercont1.70	613444	614645	C/T	613502
101559	supercont1.70	964228	965072	C/T	964563
101599	supercont1.70	1250373	1251957	C/T	1251140
101681	supercont1.70	2025721	2027543	C/T	2026904
101710	supercont1.70	2264414	2265117	C/T	2264800
101752	supercont1.70	2619653	2620790	C/T	2620020
101950	supercont1.703	107374	108416	C/T	107503
102279	supercont1.71	128626	129367	C/T	128985
102481	supercont1.71	1755611	1756205	C/T	1755760
103206	supercont1.72	1786328	1786881	C/T	1786357
103214	supercont1.72	1885425	1886511	C/T	1886306
103775	supercont1.73	245260	245855	C/T	245785
103963	supercont1.73	2613355	2614554	C/T	2614021
103998	supercont1.730	170466	171024	C/T	170978
104082	supercont1.731	409125	409685	C/T	409656
104175	supercont1.733	624963	625707	C/T	625598
104602	supercont1.74	1486355	1487929	C/T	1487004
105170	supercont1.75	591076	593844	C/T	592328
105173	supercont1.75	609458	610139	C/T	609789
105240	supercont1.75	1086849	1087554	C/T	1087528
105725	supercont1.755	404341	406557	C/T	405058
105780	supercont1.757	43703	44751	C/T	43722
105941	supercont1.76	211698	213019	C/T	212244
105980	supercont1.76	522555	523456	C/T	522997
105997	supercont1.76	652801	654301	C/T	653841
106010	supercont1.76	752773	754597	C/T	753928
106050	supercont1.76	1057714	1059397	C/T	1058408
106103	supercont1.76	1451455	1453142	C/T	1452539
106908	supercont1.77	2046872	2049027	C/T	2048006
106914	supercont1.77	2145079	2145719	C/T	2145175
106948	supercont1.77	2526623	2527273	C/T	2526759
107485	supercont1.78	852799	853696	C/T	852880
107531	supercont1.78	1230961	1232258	C/T	1231103
107623	supercont1.78	2187732	2188661	C/T	2188353
108306	supercont1.79	1419431	1420556	C/T	1420520
108334	supercont1.79	1653992	1654854	C/T	1654358
108445	supercont1.79	2708623	2710465	C/T	2709406
108677	supercont1.794	157284	159676	C/T	159193
108928	supercont1.8	121905	123788	C/T	123316
108944	supercont1.8	250254	251353	C/T	250890
109071	supercont1.8	1205814	1207582	C/T	1206519
109220	supercont1.8	2487950	2489777	C/T	2488462
109262	supercont1.8	2862957	2865340	C/T	2863093
109331	supercont1.8	3410671	3411711	C/T	3410925
109518	supercont1.80	514148	515799	C/T	515319
109881	supercont1.803	102606	104193	C/T	103433
109982	supercont1.805	325710	327278	C/T	326908
110161	supercont1.809	182979	183670	C/T	183112
110236	supercont1.81	417910	420309	C/T	419139
110345	supercont1.81	1448210	1449922	C/T	1448349
110402	supercont1.81	1960703	1961299	C/T	1961258
110519	supercont1.810	198495	199551	C/T	199407
110912	supercont1.82	480786	482536	C/T	481647
110980	supercont1.82	1217760	1218546	C/T	1218491
110983	supercont1.82	1233294	1234421	C/T	1233410
111120	supercont1.82	2557487	2558829	C/T	2557494
111553	supercont1.83	509957	512977	C/T	510493
111599	supercont1.83	850972	851918	C/T	851172
111610	supercont1.83	977435	979667	C/T	979277
112025	supercont1.837	101308	102439	C/T	102228
112196	supercont1.84	148605	149338	C/T	149091
112346	supercont1.84	1802219	1803369	C/T	1802337
112377	supercont1.84	2110019	2110898	C/T	2110555
112400	supercont1.84	2298304	2300242	C/T	2298765
112700	supercont1.846	67362	68312	C/T	68111
112896	supercont1.85	429561	430688	C/T	430270
112900	supercont1.85	461348	462200	C/T	461387
114050	supercont1.869	244252	246459	C/T	244826
114168	supercont1.87	973362	974977	C/T	974041
114291	supercont1.87	2019036	2021082	C/T	2019590
114592	supercont1.879	120186	121279	C/T	120510
114702	supercont1.88	696104	698306	C/T	697467
115018	supercont1.885	114726	117529	C/T	116468
115337	supercont1.89	995110	998921	C/T	996861
115431	supercont1.89	1983718	1984341	C/T	1984258
115438	supercont1.89	2038176	2039960	C/T	2039856
115480	supercont1.89	2419061	2420129	C/T	2419396
115562	supercont1.890	285702	286320	C/T	286174
115922	supercont1.9	1105832	1107495	C/T	1106123
116066	supercont1.9	2339050	2339903	C/T	2339507
116528	supercont1.90	1158680	1159409	C/T	1159292
116545	supercont1.90	1268502	1271499	C/T	1269995
116562	supercont1.90	1381977	1383192	C/T	1382158
116663	supercont1.90	2072581	2073356	C/T	2073207
117094	supercont1.91	163	1374	C/T	722
117157	supercont1.91	524936	526171	C/T	525089
117163	supercont1.91	578654	581009	C/T	579258
117197	supercont1.91	830892	832462	C/T	831211
117217	supercont1.91	961130	962072	C/T	961402
117741	supercont1.92	424644	427003	C/T	425838
117884	supercont1.92	2368844	2370484	C/T	2369020
118282	supercont1.93	1040862	1042254	C/T	1040900
118332	supercont1.93	1449987	1451284	C/T	1451264
118450	supercont1.93	2512759	2513716	C/T	2512882
119378	supercont1.95	235424	236274	C/T	235526
119466	supercont1.95	1360073	1362495	C/T	1360676
119474	supercont1.95	1431404	1432695	C/T	1432402
119537	supercont1.95	1999956	2001638	C/T	2001234
120191	supercont1.966	98497	100514	C/T	99350
120302	supercont1.97	392444	393603	C/T	393288
120303	supercont1.97	402445	404569	C/T	403980
120316	supercont1.97	559343	560211	C/T	559493
120331	supercont1.97	782402	784140	C/T	783614
120911	supercont1.980	310281	312181	C/T	311819
441	supercont1.1	4236918	4238016	G/A	4236991
881	supercont1.10	2968615	2969615	G/A	2968704
895	supercont1.10	3239010	3241324	G/A	3239163
1035	supercont1.100	508443	510167	G/A	509663
1647	supercont1.101	2820195	2821166	G/A	2820260
1888	supercont1.102	176075	177410	G/A	177330
1982	supercont1.102	1020627	1021281	G/A	1020938
2028	supercont1.102	1410908	1411503	G/A	1411160
2209	supercont1.1024	71778	74111	G/A	72702
2813	supercont1.104	316821	317756	G/A	317335
2964	supercont1.104	1495542	1497121	G/A	1496964
2996	supercont1.104	1763027	1764868	G/A	1763843
3358	supercont1.105	275001	276242	G/A	276032
3392	supercont1.105	583684	584271	G/A	583972
3393	supercont1.105	596977	598132	G/A	597197
3458	supercont1.105	1153762	1156112	G/A	1153912
3561	supercont1.105	1851319	1851874	G/A	1851599
4039	supercont1.106	2067048	2068645	G/A	2068140
4070	supercont1.106	2327005	2327835	G/A	2327618
4320	supercont1.107	104612	105421	G/A	105277
5542	supercont1.1097	137181	138005	G/A	137652
5654	supercont1.11	875466	877160	G/A	876768
6270	supercont1.110	2101057	2101754	G/A	2101731
6306	supercont1.110	2436278	2437977	G/A	2437336
6345	supercont1.1102	78971	80018	G/A	79478
6418	supercont1.1105	142765	143402	G/A	143096
6647	supercont1.111	2030770	2033253	G/A	2032861
6997	supercont1.112	968484	969704	G/A	969024
7123	supercont1.1120	213372	214201	G/A	213797
7252	supercont1.113	387094	387863	G/A	387411
7315	supercont1.113	1110703	1112304	G/A	1111774
7399	supercont1.113	1803312	1803872	G/A	1803825
7525	supercont1.1135	252739	253736	G/A	253439
7773	supercont1.114	1612828	1614161	G/A	1612876
7777	supercont1.114	1665522	1667631	G/A	1666019
7900	supercont1.1141	34359	35828	G/A	35085
8155	supercont1.115	1235762	1237565	G/A	1237414
8465	supercont1.116	581650	582753	G/A	582047
8657	supercont1.116	2419781	2420669	G/A	2420481
9217	supercont1.118	1583534	1585541	G/A	1584919
9250	supercont1.118	1870732	1871455	G/A	1871330
9483	supercont1.119	440475	441566	G/A	440954
9621	supercont1.119	1425733	1427482	G/A	1426073
9930	supercont1.12	511719	513393	G/A	513267
10329	supercont1.120	300994	301681	G/A	301194
10360	supercont1.120	669571	671272	G/A	670023
10461	supercont1.120	1412543	1413707	G/A	1413087
10471	supercont1.120	1478415	1479698	G/A	1479059
10522	supercont1.120	1995595	1996244	G/A	1995801
10577	supercont1.120	2368902	2369969	G/A	2369381
10792	supercont1.121	922595	923832	G/A	922835
10914	supercont1.121	1989983	1990729	G/A	1990614
10987	supercont1.1212	56928	59429	G/A	58141
11105	supercont1.122	700792	701447	G/A	701407
11137	supercont1.122	959241	959878	G/A	959731
11268	supercont1.122	2185244	2186892	G/A	2185605
11475	supercont1.123	1479218	1481099	G/A	1480664
11551	supercont1.123	2110654	2111393	G/A	2111360
11800	supercont1.124	1659468	1660099	G/A	1660051
12072	supercont1.125	2181107	2182620	G/A	2181764
12230	supercont1.126	304601	305204	G/A	305143
12406	supercont1.126	1692548	1693636	G/A	1693552
12734	supercont1.127	1979470	1982037	G/A	1980559
12798	supercont1.1272	59928	61570	G/A	61046
12928	supercont1.128	515521	516358	G/A	515742
12998	supercont1.128	1058215	1059161	G/A	1058581
13328	supercont1.129	603349	604932	G/A	603677
13442	supercont1.129	1523354	1524305	G/A	1523824
13509	supercont1.129	2149171	2151078	G/A	2150255
13670	supercont1.13	667251	668587	G/A	668123
13865	supercont1.13	2384866	2386806	G/A	2385776
13916	supercont1.13	2944611	2946296	G/A	2945125
14061	supercont1.130	40736	41702	G/A	41569
14216	supercont1.130	1698934	1699939	G/A	1699548
14448	supercont1.131	1110799	1111567	G/A	1111188
14741	supercont1.132	1341104	1342907	G/A	1341686
15014	supercont1.133	1281290	1282505	G/A	1282054
15055	supercont1.133	1622177	1623978	G/A	1622497
15218	supercont1.134	339270	339907	G/A	339364
15501	supercont1.135	1008157	1008992	G/A	1008499
15565	supercont1.135	1483027	1485746	G/A	1485457
15614	supercont1.135	1862214	1863755	G/A	1863244
15668	supercont1.1350	86435	88125	G/A	87139
15715	supercont1.1357	48570	50406	G/A	50220
16695	supercont1.139	1204758	1206033	G/A	1205039
16713	supercont1.139	1489754	1490561	G/A	1489948
16948	supercont1.14	1326065	1328120	G/A	1327855
17013	supercont1.14	2102924	2104770	G/A	2104176
17327	supercont1.140	2281857	2284156	G/A	2283545
17624	supercont1.142	657632	659864	G/A	658601
17630	supercont1.142	696784	698994	G/A	697601
17654	supercont1.142	953768	956784	G/A	955289
17904	supercont1.143	1198800	1200912	G/A	1199458
18499	supercont1.145	1927342	1927980	G/A	1927627
18518	supercont1.145	2076821	2077964	G/A	2077638
18748	supercont1.146	1727265	1728282	G/A	1727901
18998	supercont1.147	1116845	1117524	G/A	1116988
19024	supercont1.147	1316396	1317270	G/A	1316590
19182	supercont1.148	538789	539338	G/A	539091
19987	supercont1.15	3488494	3489043	G/A	3488956
20187	supercont1.150	1649097	1650445	G/A	1650009
20301	supercont1.151	465138	467175	G/A	465913
20307	supercont1.151	525649	527868	G/A	527276
20624	supercont1.152	1520969	1523067	G/A	1522395
21184	supercont1.155	968104	969708	G/A	969438
21406	supercont1.156	1255193	1256142	G/A	1255599
21455	supercont1.156	1946484	1947280	G/A	1946835
22043	supercont1.159	774262	775462	G/A	775143
22360	supercont1.16	1626580	1627295	G/A	1626876
23556	supercont1.164	197489	198485	G/A	198114
24849	supercont1.17	1280338	1282069	G/A	1280915
24995	supercont1.17	2846156	2847207	G/A	2846931
25040	supercont1.17	3778001	3778829	G/A	3778542
25492	supercont1.171	1599824	1600854	G/A	1600778
25560	supercont1.172	83753	84667	G/A	83955
25911	supercont1.173	1196148	1196768	G/A	1196424
26091	supercont1.174	982347	984527	G/A	983701
26615	supercont1.177	218827	221166	G/A	219700
26800	supercont1.177	1637655	1639825	G/A	1638004
27351	supercont1.18	198918	200042	G/A	199341
27590	supercont1.18	2962569	2963459	G/A	2962927
27663	supercont1.18	3672850	3674092	G/A	3673569
28003	supercont1.181	1140889	1142755	G/A	1141667
28608	supercont1.184	700424	701639	G/A	701447
29160	supercont1.187	138666	141188	G/A	138771
29317	supercont1.187	1923182	1924856	G/A	1924242
29645	supercont1.19	13672	15376	G/A	14123
29658	supercont1.19	79972	82078	G/A	81726
29943	supercont1.19	3487955	3489497	G/A	3488356
29987	supercont1.19	3964935	3968347	G/A	3965875
30213	supercont1.191	202520	203343	G/A	202839
31316	supercont1.196	1875124	1876969	G/A	1876761
31515	supercont1.198	135919	136962	G/A	135944
31815	supercont1.199	768110	770344	G/A	770075
31921	supercont1.2	207620	208355	G/A	207764
32008	supercont1.2	1001592	1002167	G/A	1001820
32046	supercont1.2	1354170	1357497	G/A	1356285
32072	supercont1.2	1559753	1561171	G/A	1560441
32216	supercont1.2	2860963	2862515	G/A	2861239
32252	supercont1.2	3313895	3314724	G/A	3314228
32394	supercont1.2	5103227	5104946	G/A	5104036
32566	supercont1.20	1123786	1125744	G/A	1124883
32606	supercont1.20	1426579	1427573	G/A	1427295
32724	supercont1.20	2763952	2765654	G/A	2764564
32779	supercont1.20	3385291	3387802	G/A	3386751
32783	supercont1.20	3449095	3450717	G/A	3449918
32807	supercont1.20	3696589	3698023	G/A	3697551
32925	supercont1.200	1197648	1200569	G/A	1198076
33277	supercont1.203	27386	28249	G/A	28039
33986	supercont1.206	525895	526704	G/A	526508
34991	supercont1.21	3304966	3305662	G/A	3305379
35537	supercont1.212	1399619	1401526	G/A	1400842
35616	supercont1.213	670974	672340	G/A	671638
35683	supercont1.213	1478468	1479506	G/A	1479194
36145	supercont1.216	388988	390515	G/A	389009
36267	supercont1.216	1418838	1419891	G/A	1419164
36956	supercont1.22	651971	652677	G/A	652051
37011	supercont1.22	1107641	1109136	G/A	1108802
37425	supercont1.221	631825	632613	G/A	631871
38237	supercont1.226	1241233	1243875	G/A	1241277
38530	supercont1.228	749862	750924	G/A	750769
38940	supercont1.23	1137218	1138036	G/A	1137915
39143	supercont1.23	3338534	3339868	G/A	3339469
39167	supercont1.23	3605044	3607347	G/A	3606017
39613	supercont1.232	57900	60068	G/A	58124
39670	supercont1.232	627544	628387	G/A	627827
39782	supercont1.232	1575140	1578069	G/A	1575636
41037	supercont1.24	1067801	1068449	G/A	1067832
41083	supercont1.24	1384701	1387338	G/A	1385265
41485	supercont1.240	1446514	1448124	G/A	1447693
41783	supercont1.243	123225	124297	G/A	124049
41876	supercont1.243	1527818	1530656	G/A	1528465
42353	supercont1.246	586214	587081	G/A	586981
42491	supercont1.247	56039	58274	G/A	57022
42806	supercont1.248	1313229	1313839	G/A	1313373
42918	supercont1.249	698426	699175	G/A	698756
43025	supercont1.25	613362	615855	G/A	614755
43133	supercont1.25	1795013	1797099	G/A	1795137
43356	supercont1.25	3605420	3606329	G/A	3605607
43870	supercont1.253	710979	713152	G/A	712109
43955	supercont1.253	1477186	1478259	G/A	1478132
44437	supercont1.257	338779	339810	G/A	338986
44686	supercont1.259	351187	353527	G/A	352614
44901	supercont1.26	768813	770026	G/A	769389
44928	supercont1.26	1055345	1057085	G/A	1056476
44960	supercont1.26	1423250	1425087	G/A	1423371
45206	supercont1.260	828634	829747	G/A	829355
45686	supercont1.263	672665	674373	G/A	673898
45696	supercont1.263	781071	782749	G/A	781782
45801	supercont1.264	84522	85884	G/A	85343
45826	supercont1.264	334625	335453	G/A	335380
45865	supercont1.264	624466	625325	G/A	624601
46943	supercont1.27	2596709	2597342	G/A	2596821
47029	supercont1.270	88961	90487	G/A	90051
47329	supercont1.272	678984	680107	G/A	679329
47529	supercont1.273	1499632	1502275	G/A	1499973
47706	supercont1.274	1372253	1374180	G/A	1372489
48216	supercont1.278	781141	782675	G/A	781524
48344	supercont1.279	986130	986966	G/A	986875
48592	supercont1.28	1588654	1590174	G/A	1589533
48623	supercont1.28	1942915	1944713	G/A	1944401
48636	supercont1.28	2129817	2132650	G/A	2130619
48664	supercont1.28	2382768	2383435	G/A	2383256
48735	supercont1.28	3068502	3069729	G/A	3068925
48789	supercont1.28	3438094	3440865	G/A	3438152
48829	supercont1.280	212255	212894	G/A	212341
49203	supercont1.282	974006	976511	G/A	974636
49465	supercont1.284	736651	737904	G/A	737595
49947	supercont1.288	653192	655280	G/A	653919
50348	supercont1.29	2700345	2701003	G/A	2700937
50403	supercont1.29	3335087	3335706	G/A	3335277
50411	supercont1.29	3467445	3468341	G/A	3467740
50542	supercont1.290	1445767	1446649	G/A	1445991
50786	supercont1.292	1178135	1178745	G/A	1178254
50847	supercont1.293	461858	462845	G/A	462375
50953	supercont1.293	1408448	1410365	G/A	1408606
52107	supercont1.3	2427422	2428017	G/A	2427578
52150	supercont1.3	2759521	2761176	G/A	2760739
52195	supercont1.3	3137736	3140106	G/A	3138460
52738	supercont1.30	3779956	3780624	G/A	3780147
52757	supercont1.300	228382	230276	G/A	228394
53336	supercont1.304	857489	858793	G/A	857583
53741	supercont1.307	400935	402103	G/A	401735
54118	supercont1.309	1281765	1282965	G/A	1282869
54262	supercont1.31	898160	900262	G/A	899605
54278	supercont1.31	1015293	1017519	G/A	1016188
54287	supercont1.31	1086917	1088640	G/A	1088529
54329	supercont1.31	1437875	1438638	G/A	1438374
54535	supercont1.31	3188546	3190881	G/A	3189248
54654	supercont1.310	654121	655642	G/A	655478
54726	supercont1.310	1384351	1385234	G/A	1384448
54840	supercont1.311	1212892	1214192	G/A	1213181
54927	supercont1.312	1292384	1294709	G/A	1293503
55639	supercont1.319	680158	681766	G/A	680379
55978	supercont1.32	2737017	2737655	G/A	2737201
56083	supercont1.320	64573	65198	G/A	64616
56658	supercont1.323	1152322	1153544	G/A	1152726
56669	supercont1.323	1250193	1251610	G/A	1251013
56776	supercont1.324	768554	769965	G/A	769728
56961	supercont1.326	308947	311086	G/A	309903
56973	supercont1.326	409562	410520	G/A	410427
57173	supercont1.327	775854	776596	G/A	776426
57336	supercont1.329	127942	131431	G/A	128923
57500	supercont1.33	183016	184155	G/A	183806
57743	supercont1.33	2706873	2708391	G/A	2707125
57778	supercont1.33	2924501	2925315	G/A	2925097
57795	supercont1.33	3044980	3045916	G/A	3045249
57851	supercont1.33	3488103	3489245	G/A	3489099
57891	supercont1.330	276929	277570	G/A	277102
57965	supercont1.331	264662	266060	G/A	265733
58425	supercont1.334	1147217	1147819	G/A	1147794
59251	supercont1.34	1127950	1129941	G/A	1129559
59265	supercont1.34	1261531	1262954	G/A	1261682
59360	supercont1.34	2020636	2022459	G/A	2021686
59469	supercont1.34	2837359	2838072	G/A	2837689
60216	supercont1.345	327635	330166	G/A	329213
60257	supercont1.345	857273	859394	G/A	858624
60757	supercont1.349	689773	690322	G/A	690037
60930	supercont1.35	938582	939241	G/A	938658
60945	supercont1.35	1084523	1086758	G/A	1084991
60960	supercont1.35	1197205	1197784	G/A	1197755
61024	supercont1.35	1684330	1685959	G/A	1685195
61531	supercont1.352	502113	503359	G/A	503086
62286	supercont1.359	395988	397670	G/A	396905
62381	supercont1.36	124840	126661	G/A	125786
62460	supercont1.36	909511	912558	G/A	910779
63660	supercont1.368	1007347	1008103	G/A	1007474
63735	supercont1.369	488575	489354	G/A	488771
63970	supercont1.37	2333932	2335812	G/A	2335084
64614	supercont1.374	1112610	1113206	G/A	1112692
64811	supercont1.376	350362	352259	G/A	351390
65002	supercont1.378	195839	196775	G/A	196591
65505	supercont1.38	2547340	2548599	G/A	2548434
66877	supercont1.39	2232885	2233434	G/A	2233095
67421	supercont1.394	267902	269563	G/A	268577
68224	supercont1.4	2639178	2641576	G/A	2640695
68446	supercont1.4	5014850	5017269	G/A	5015452
68609	supercont1.40	1950734	1953193	G/A	1952931
68925	supercont1.401	912686	914867	G/A	913564
69194	supercont1.404	766441	767645	G/A	766486
69209	supercont1.404	886379	887663	G/A	886574
69280	supercont1.405	308661	309432	G/A	309177
70518	supercont1.414	739026	741243	G/A	739589
70694	supercont1.416	523226	524693	G/A	523496
71277	supercont1.42	2076968	2079080	G/A	2077586
71306	supercont1.42	2264072	2267448	G/A	2264802
71529	supercont1.421	131899	132848	G/A	132184
71788	supercont1.424	538503	539283	G/A	539222
71960	supercont1.426	746559	747474	G/A	746663
72139	supercont1.429	720779	721329	G/A	721274
72239	supercont1.43	701511	702965	G/A	701963
72260	supercont1.43	931997	934738	G/A	934484
[truncated: 1,366 more rows]
